# Supplementary material for: Safety of a novel feed ingredient, Algal Oil containing EPA and DHA, in a gestation-lactation-growth feeding study in Beagle dogs
Source: PLoS One. 2019 Jun 3;14(6):e0217794. doi: 10.1371/journal.pone.0217794 (PMC6546231; doi:10.1371/journal.pone.0217794)
Supplement: S5 Table — (XLSX) [file pone.0217794.s005.xlsx]

## Sheet: Sheet1
	_VALUE_	SEX	ACTIVITY	L_ACTIVITY	PARAMETER	L_PARAMETER	OCCASION	L_OCCASION	GROUP	ANIMAL	RESULT_NUMERIC	VALUE_C	QUALITY_FLAG_SYMBOL	P9_PRM_UNIT	REPLACEMENT_FLAG_ABBR	GROUP_PRINT_ORDER	RESULT_STRING	COMMENT_TEXT	OUT_OF_RANGE_MARKER	SAMPLE_COMMENT_TEXT	VALUES_ANALYSE	VALUES_REPORT	APP_OR	APP_REP	TBL_OR	TBL_REP	APP_NO	TBL_NO	FIG_NO	PARAM_SEQ	APP_PAGE_NO	TBL_PAGE_NO	PAR_TYPE	RND_FACT	ANIMAL_PRINT_ORDER	PRM_UNIT
	ABS	M	CCHEM	CLINICAL CHEMISTRY - POST WEANING PERIOD - F1 GENERATION	AG	A/G	56	Day 56	1	101	2.29	2.29				1	2.29				ABS	ABS	P	Com	P	Par	54	42	.	52	2	2	N	0.01	1
	ABS	M	CCHEM	CLINICAL CHEMISTRY - POST WEANING PERIOD - F1 GENERATION	AG	A/G	56	Day 56	1	104	1.93	1.93				1	1.93				ABS	ABS	P	Com	P	Par	54	42	.	52	2	2	N	0.01	2
	ABS	M	CCHEM	CLINICAL CHEMISTRY - POST WEANING PERIOD - F1 GENERATION	AG	A/G	56	Day 56	1	109	1.88	1.88				1	1.88				ABS	ABS	P	Com	P	Par	54	42	.	52	2	2	N	0.01	3
	ABS	M	CCHEM	CLINICAL CHEMISTRY - POST WEANING PERIOD - F1 GENERATION	AG	A/G	56	Day 56	1	112	2.35	2.35				1	2.35				ABS	ABS	P	Com	P	Par	54	42	.	52	2	2	N	0.01	4
	ABS	F	CCHEM	CLINICAL CHEMISTRY - POST WEANING PERIOD - F1 GENERATION	AG	A/G	56	Day 56	1	152	2.67	2.67				1	2.67				ABS	ABS	P	Com	P	Par	54	42	.	52	2	2	N	0.01	17
	ABS	F	CCHEM	CLINICAL CHEMISTRY - POST WEANING PERIOD - F1 GENERATION	AG	A/G	56	Day 56	1	154	2.02	2.02				1	2.02				ABS	ABS	P	Com	P	Par	54	42	.	52	2	2	N	0.01	18
	ABS	F	CCHEM	CLINICAL CHEMISTRY - POST WEANING PERIOD - F1 GENERATION	AG	A/G	56	Day 56	1	159	2	2				1	2				ABS	ABS	P	Com	P	Par	54	42	.	52	2	2	N	0.01	19
	ABS	F	CCHEM	CLINICAL CHEMISTRY - POST WEANING PERIOD - F1 GENERATION	AG	A/G	56	Day 56	1	162	1.95	1.95				1	1.95				ABS	ABS	P	Com	P	Par	54	42	.	52	2	2	N	0.01	20
	ABS	M	CCHEM	CLINICAL CHEMISTRY - POST WEANING PERIOD - F1 GENERATION	AG	A/G	56	Day 56	2	200	2.13	2.13				2	2.13				ABS	ABS	P	Com	P	Par	54	42	.	52	2	2	N	0.01	5
	ABS	M	CCHEM	CLINICAL CHEMISTRY - POST WEANING PERIOD - F1 GENERATION	AG	A/G	56	Day 56	2	206	2.44	2.44				2	2.44				ABS	ABS	P	Com	P	Par	54	42	.	52	2	2	N	0.01	6
	ABS	M	CCHEM	CLINICAL CHEMISTRY - POST WEANING PERIOD - F1 GENERATION	AG	A/G	56	Day 56	2	210	2.28	2.28				2	2.28				ABS	ABS	P	Com	P	Par	54	42	.	52	2	2	N	0.01	7
	ABS	M	CCHEM	CLINICAL CHEMISTRY - POST WEANING PERIOD - F1 GENERATION	AG	A/G	56	Day 56	2	212	1.86	1.86				2	1.86				ABS	ABS	P	Com	P	Par	54	42	.	52	2	2	N	0.01	8
	ABS	F	CCHEM	CLINICAL CHEMISTRY - POST WEANING PERIOD - F1 GENERATION	AG	A/G	56	Day 56	2	252	2.48	2.48				2	2.48				ABS	ABS	P	Com	P	Par	54	42	.	52	2	2	N	0.01	21
	ABS	F	CCHEM	CLINICAL CHEMISTRY - POST WEANING PERIOD - F1 GENERATION	AG	A/G	56	Day 56	2	255	2.77	2.77				2	2.77				ABS	ABS	P	Com	P	Par	54	42	.	52	2	2	N	0.01	22
	ABS	F	CCHEM	CLINICAL CHEMISTRY - POST WEANING PERIOD - F1 GENERATION	AG	A/G	56	Day 56	2	265	2.02	2.02				2	2.02				ABS	ABS	P	Com	P	Par	54	42	.	52	2	2	N	0.01	23
	ABS	F	CCHEM	CLINICAL CHEMISTRY - POST WEANING PERIOD - F1 GENERATION	AG	A/G	56	Day 56	2	268	1.91	1.91				2	1.91				ABS	ABS	P	Com	P	Par	54	42	.	52	2	2	N	0.01	24
	ABS	M	CCHEM	CLINICAL CHEMISTRY - POST WEANING PERIOD - F1 GENERATION	AG	A/G	56	Day 56	3	301	2.54	2.54				3	2.54				ABS	ABS	P	Com	P	Par	54	42	.	52	2	2	N	0.01	9
	ABS	M	CCHEM	CLINICAL CHEMISTRY - POST WEANING PERIOD - F1 GENERATION	AG	A/G	56	Day 56	3	309	2.33	2.33				3	2.33				ABS	ABS	P	Com	P	Par	54	42	.	52	2	2	N	0.01	10
	ABS	M	CCHEM	CLINICAL CHEMISTRY - POST WEANING PERIOD - F1 GENERATION	AG	A/G	56	Day 56	3	313	2.04	2.04				3	2.04				ABS	ABS	P	Com	P	Par	54	42	.	52	2	2	N	0.01	11
	ABS	M	CCHEM	CLINICAL CHEMISTRY - POST WEANING PERIOD - F1 GENERATION	AG	A/G	56	Day 56	3	316	2.45	2.45				3	2.45				ABS	ABS	P	Com	P	Par	54	42	.	52	2	2	N	0.01	12
	ABS	F	CCHEM	CLINICAL CHEMISTRY - POST WEANING PERIOD - F1 GENERATION	AG	A/G	56	Day 56	3	350	2.45	2.45				3	2.45				ABS	ABS	P	Com	P	Par	54	42	.	52	2	2	N	0.01	25
	ABS	F	CCHEM	CLINICAL CHEMISTRY - POST WEANING PERIOD - F1 GENERATION	AG	A/G	56	Day 56	3	356	2.06	2.06				3	2.06				ABS	ABS	P	Com	P	Par	54	42	.	52	2	2	N	0.01	26
	ABS	F	CCHEM	CLINICAL CHEMISTRY - POST WEANING PERIOD - F1 GENERATION	AG	A/G	56	Day 56	3	358	2.15	2.15				3	2.15				ABS	ABS	P	Com	P	Par	54	42	.	52	2	2	N	0.01	27
	ABS	F	CCHEM	CLINICAL CHEMISTRY - POST WEANING PERIOD - F1 GENERATION	AG	A/G	56	Day 56	3	363	2.51	2.51				3	2.51				ABS	ABS	P	Com	P	Par	54	42	.	52	2	2	N	0.01	28
	ABS	M	CCHEM	CLINICAL CHEMISTRY - POST WEANING PERIOD - F1 GENERATION	AG	A/G	56	Day 56	4	405	1.89	1.89				4	1.89				ABS	ABS	P	Com	P	Par	54	42	.	52	2	2	N	0.01	13
	ABS	M	CCHEM	CLINICAL CHEMISTRY - POST WEANING PERIOD - F1 GENERATION	AG	A/G	56	Day 56	4	407	2.49	2.49				4	2.49				ABS	ABS	P	Com	P	Par	54	42	.	52	2	2	N	0.01	14
	ABS	M	CCHEM	CLINICAL CHEMISTRY - POST WEANING PERIOD - F1 GENERATION	AG	A/G	56	Day 56	4	412	2.28	2.28				4	2.28				ABS	ABS	P	Com	P	Par	54	42	.	52	2	2	N	0.01	15
	ABS	F	CCHEM	CLINICAL CHEMISTRY - POST WEANING PERIOD - F1 GENERATION	AG	A/G	56	Day 56	4	450	2.3	2.3				4	2.3				ABS	ABS	P	Com	P	Par	54	42	.	52	2	2	N	0.01	29
	ABS	F	CCHEM	CLINICAL CHEMISTRY - POST WEANING PERIOD - F1 GENERATION	AG	A/G	56	Day 56	4	453	2.14	2.14				4	2.14				ABS	ABS	P	Com	P	Par	54	42	.	52	2	2	N	0.01	30
	ABS	F	CCHEM	CLINICAL CHEMISTRY - POST WEANING PERIOD - F1 GENERATION	AG	A/G	56	Day 56	4	462	2.49	2.49				4	2.49				ABS	ABS	P	Com	P	Par	54	42	.	52	2	2	N	0.01	31
	ABS	F	CCHEM	CLINICAL CHEMISTRY - POST WEANING PERIOD - F1 GENERATION	AG	A/G	56	Day 56	4	465	2.33	2.33				4	2.33				ABS	ABS	P	Com	P	Par	54	42	.	52	2	2	N	0.01	32
	ABS	M	CCHEM	CLINICAL CHEMISTRY - POST WEANING PERIOD - F1 GENERATION	AG	A/G	56.1005	Day 56 (Unscheduled)	4	418	.	2.12U	U			4	2.12				ABS	ABS	P	Com	P	Par	54	42	.	52	2	2	N	0.01	16
	ABS	M	CCHEM	CLINICAL CHEMISTRY - POST WEANING PERIOD - F1 GENERATION	AG	A/G	112	Day 112	1	101	1.61	1.61				1	1.61				ABS	ABS	P	Com	P	Par	54	42	.	52	2	2	N	0.01	1
	ABS	M	CCHEM	CLINICAL CHEMISTRY - POST WEANING PERIOD - F1 GENERATION	AG	A/G	112	Day 112	1	104	1.52	1.52				1	1.52				ABS	ABS	P	Com	P	Par	54	42	.	52	2	2	N	0.01	2
	ABS	M	CCHEM	CLINICAL CHEMISTRY - POST WEANING PERIOD - F1 GENERATION	AG	A/G	112	Day 112	1	109	1.91	1.91				1	1.91				ABS	ABS	P	Com	P	Par	54	42	.	52	2	2	N	0.01	3
	ABS	M	CCHEM	CLINICAL CHEMISTRY - POST WEANING PERIOD - F1 GENERATION	AG	A/G	112	Day 112	1	112	1.81	1.81				1	1.81				ABS	ABS	P	Com	P	Par	54	42	.	52	2	2	N	0.01	4
	ABS	F	CCHEM	CLINICAL CHEMISTRY - POST WEANING PERIOD - F1 GENERATION	AG	A/G	112	Day 112	1	152	1.88	1.88				1	1.88				ABS	ABS	P	Com	P	Par	54	42	.	52	2	2	N	0.01	17
	ABS	F	CCHEM	CLINICAL CHEMISTRY - POST WEANING PERIOD - F1 GENERATION	AG	A/G	112	Day 112	1	154	1.88	1.88				1	1.88				ABS	ABS	P	Com	P	Par	54	42	.	52	2	2	N	0.01	18
	ABS	F	CCHEM	CLINICAL CHEMISTRY - POST WEANING PERIOD - F1 GENERATION	AG	A/G	112	Day 112	1	159	1.9	1.9				1	1.9				ABS	ABS	P	Com	P	Par	54	42	.	52	2	2	N	0.01	19
	ABS	F	CCHEM	CLINICAL CHEMISTRY - POST WEANING PERIOD - F1 GENERATION	AG	A/G	112	Day 112	1	162	1.83	1.83				1	1.83				ABS	ABS	P	Com	P	Par	54	42	.	52	2	2	N	0.01	20
	ABS	M	CCHEM	CLINICAL CHEMISTRY - POST WEANING PERIOD - F1 GENERATION	AG	A/G	112	Day 112	2	200	1.91	1.91				2	1.91				ABS	ABS	P	Com	P	Par	54	42	.	52	2	2	N	0.01	5
	ABS	M	CCHEM	CLINICAL CHEMISTRY - POST WEANING PERIOD - F1 GENERATION	AG	A/G	112	Day 112	2	206	1.61	1.61				2	1.61				ABS	ABS	P	Com	P	Par	54	42	.	52	2	2	N	0.01	6
	ABS	M	CCHEM	CLINICAL CHEMISTRY - POST WEANING PERIOD - F1 GENERATION	AG	A/G	112	Day 112	2	210	1.78	1.78				2	1.78				ABS	ABS	P	Com	P	Par	54	42	.	52	2	2	N	0.01	7
	ABS	M	CCHEM	CLINICAL CHEMISTRY - POST WEANING PERIOD - F1 GENERATION	AG	A/G	112	Day 112	2	212	1.65	1.65				2	1.65				ABS	ABS	P	Com	P	Par	54	42	.	52	2	2	N	0.01	8
	ABS	F	CCHEM	CLINICAL CHEMISTRY - POST WEANING PERIOD - F1 GENERATION	AG	A/G	112	Day 112	2	252	2.04	2.04				2	2.04				ABS	ABS	P	Com	P	Par	54	42	.	52	2	2	N	0.01	21
	ABS	F	CCHEM	CLINICAL CHEMISTRY - POST WEANING PERIOD - F1 GENERATION	AG	A/G	112	Day 112	2	255	1.92	1.92				2	1.92				ABS	ABS	P	Com	P	Par	54	42	.	52	2	2	N	0.01	22
	ABS	F	CCHEM	CLINICAL CHEMISTRY - POST WEANING PERIOD - F1 GENERATION	AG	A/G	112	Day 112	2	265	1.82	1.82				2	1.82				ABS	ABS	P	Com	P	Par	54	42	.	52	2	2	N	0.01	23
	ABS	F	CCHEM	CLINICAL CHEMISTRY - POST WEANING PERIOD - F1 GENERATION	AG	A/G	112	Day 112	2	268	1.7	1.7				2	1.7				ABS	ABS	P	Com	P	Par	54	42	.	52	2	2	N	0.01	24
	ABS	M	CCHEM	CLINICAL CHEMISTRY - POST WEANING PERIOD - F1 GENERATION	AG	A/G	112	Day 112	3	301	2.04	2.04				3	2.04				ABS	ABS	P	Com	P	Par	54	42	.	52	2	2	N	0.01	9
	ABS	M	CCHEM	CLINICAL CHEMISTRY - POST WEANING PERIOD - F1 GENERATION	AG	A/G	112	Day 112	3	309	1.74	1.74				3	1.74				ABS	ABS	P	Com	P	Par	54	42	.	52	2	2	N	0.01	10
	ABS	M	CCHEM	CLINICAL CHEMISTRY - POST WEANING PERIOD - F1 GENERATION	AG	A/G	112	Day 112	3	313	1.91	1.91				3	1.91				ABS	ABS	P	Com	P	Par	54	42	.	52	2	2	N	0.01	11
	ABS	M	CCHEM	CLINICAL CHEMISTRY - POST WEANING PERIOD - F1 GENERATION	AG	A/G	112	Day 112	3	316	1.93	1.93				3	1.93				ABS	ABS	P	Com	P	Par	54	42	.	52	2	2	N	0.01	12
	ABS	F	CCHEM	CLINICAL CHEMISTRY - POST WEANING PERIOD - F1 GENERATION	AG	A/G	112	Day 112	3	350	1.93	1.93				3	1.93				ABS	ABS	P	Com	P	Par	54	42	.	52	2	2	N	0.01	25
	ABS	F	CCHEM	CLINICAL CHEMISTRY - POST WEANING PERIOD - F1 GENERATION	AG	A/G	112	Day 112	3	356	1.81	1.81				3	1.81				ABS	ABS	P	Com	P	Par	54	42	.	52	2	2	N	0.01	26
	ABS	F	CCHEM	CLINICAL CHEMISTRY - POST WEANING PERIOD - F1 GENERATION	AG	A/G	112	Day 112	3	358	2.09	2.09				3	2.09				ABS	ABS	P	Com	P	Par	54	42	.	52	2	2	N	0.01	27
	ABS	F	CCHEM	CLINICAL CHEMISTRY - POST WEANING PERIOD - F1 GENERATION	AG	A/G	112	Day 112	3	363	1.74	1.74				3	1.74				ABS	ABS	P	Com	P	Par	54	42	.	52	2	2	N	0.01	28
	ABS	M	CCHEM	CLINICAL CHEMISTRY - POST WEANING PERIOD - F1 GENERATION	AG	A/G	112	Day 112	4	405	1.61	1.61				4	1.61				ABS	ABS	P	Com	P	Par	54	42	.	52	2	2	N	0.01	13
	ABS	M	CCHEM	CLINICAL CHEMISTRY - POST WEANING PERIOD - F1 GENERATION	AG	A/G	112	Day 112	4	407	1.96	1.96				4	1.96				ABS	ABS	P	Com	P	Par	54	42	.	52	2	2	N	0.01	14
	ABS	M	CCHEM	CLINICAL CHEMISTRY - POST WEANING PERIOD - F1 GENERATION	AG	A/G	112	Day 112	4	412	1.68	1.68				4	1.68				ABS	ABS	P	Com	P	Par	54	42	.	52	2	2	N	0.01	15
	ABS	M	CCHEM	CLINICAL CHEMISTRY - POST WEANING PERIOD - F1 GENERATION	AG	A/G	112	Day 112	4	418	1.63	1.63				4	1.63				ABS	ABS	P	Com	P	Par	54	42	.	52	2	2	N	0.01	16
	ABS	F	CCHEM	CLINICAL CHEMISTRY - POST WEANING PERIOD - F1 GENERATION	AG	A/G	112	Day 112	4	450	1.86	1.86				4	1.86				ABS	ABS	P	Com	P	Par	54	42	.	52	2	2	N	0.01	29
	ABS	F	CCHEM	CLINICAL CHEMISTRY - POST WEANING PERIOD - F1 GENERATION	AG	A/G	112	Day 112	4	453	2.16	2.16				4	2.16				ABS	ABS	P	Com	P	Par	54	42	.	52	2	2	N	0.01	30
	ABS	F	CCHEM	CLINICAL CHEMISTRY - POST WEANING PERIOD - F1 GENERATION	AG	A/G	112	Day 112	4	462	1.79	1.79				4	1.79				ABS	ABS	P	Com	P	Par	54	42	.	52	2	2	N	0.01	31
	ABS	F	CCHEM	CLINICAL CHEMISTRY - POST WEANING PERIOD - F1 GENERATION	AG	A/G	112	Day 112	4	465	1.84	1.84				4	1.84				ABS	ABS	P	Com	P	Par	54	42	.	52	2	2	N	0.01	32
	ABS	M	CCHEM	CLINICAL CHEMISTRY - POST WEANING PERIOD - F1 GENERATION	AG	A/G	168	Day 168	1	101	1.47	1.47				1	1.47				ABS	ABS	P	Com	P	Par	54	42	.	52	2	2	N	0.01	1
	ABS	M	CCHEM	CLINICAL CHEMISTRY - POST WEANING PERIOD - F1 GENERATION	AG	A/G	168	Day 168	1	104	1.84	1.84				1	1.84				ABS	ABS	P	Com	P	Par	54	42	.	52	2	2	N	0.01	2
	ABS	M	CCHEM	CLINICAL CHEMISTRY - POST WEANING PERIOD - F1 GENERATION	AG	A/G	168	Day 168	1	109	2.77	2.77				1	2.77				ABS	ABS	P	Com	P	Par	54	42	.	52	2	2	N	0.01	3
	ABS	M	CCHEM	CLINICAL CHEMISTRY - POST WEANING PERIOD - F1 GENERATION	AG	A/G	168	Day 168	1	112	1.9	1.9				1	1.9				ABS	ABS	P	Com	P	Par	54	42	.	52	2	2	N	0.01	4
	ABS	F	CCHEM	CLINICAL CHEMISTRY - POST WEANING PERIOD - F1 GENERATION	AG	A/G	168	Day 168	1	152	1.97	1.97				1	1.97				ABS	ABS	P	Com	P	Par	54	42	.	52	2	2	N	0.01	17
	ABS	F	CCHEM	CLINICAL CHEMISTRY - POST WEANING PERIOD - F1 GENERATION	AG	A/G	168	Day 168	1	154	2.22	2.22				1	2.22				ABS	ABS	P	Com	P	Par	54	42	.	52	2	2	N	0.01	18
	ABS	F	CCHEM	CLINICAL CHEMISTRY - POST WEANING PERIOD - F1 GENERATION	AG	A/G	168	Day 168	1	159	2.37	2.37				1	2.37				ABS	ABS	P	Com	P	Par	54	42	.	52	2	2	N	0.01	19
	ABS	F	CCHEM	CLINICAL CHEMISTRY - POST WEANING PERIOD - F1 GENERATION	AG	A/G	168	Day 168	1	162	2.05	2.05				1	2.05				ABS	ABS	P	Com	P	Par	54	42	.	52	2	2	N	0.01	20
	ABS	M	CCHEM	CLINICAL CHEMISTRY - POST WEANING PERIOD - F1 GENERATION	AG	A/G	168	Day 168	2	200	1.74	1.74				2	1.74				ABS	ABS	P	Com	P	Par	54	42	.	52	2	2	N	0.01	5
	ABS	M	CCHEM	CLINICAL CHEMISTRY - POST WEANING PERIOD - F1 GENERATION	AG	A/G	168	Day 168	2	206	1.72	1.72				2	1.72				ABS	ABS	P	Com	P	Par	54	42	.	52	2	2	N	0.01	6
	ABS	M	CCHEM	CLINICAL CHEMISTRY - POST WEANING PERIOD - F1 GENERATION	AG	A/G	168	Day 168	2	210	1.36	1.36				2	1.36				ABS	ABS	P	Com	P	Par	54	42	.	52	2	2	N	0.01	7
	ABS	M	CCHEM	CLINICAL CHEMISTRY - POST WEANING PERIOD - F1 GENERATION	AG	A/G	168	Day 168	2	212	2.47	2.47				2	2.47				ABS	ABS	P	Com	P	Par	54	42	.	52	2	2	N	0.01	8
	ABS	F	CCHEM	CLINICAL CHEMISTRY - POST WEANING PERIOD - F1 GENERATION	AG	A/G	168	Day 168	2	252	2.28	2.28				2	2.28				ABS	ABS	P	Com	P	Par	54	42	.	52	2	2	N	0.01	21
	ABS	F	CCHEM	CLINICAL CHEMISTRY - POST WEANING PERIOD - F1 GENERATION	AG	A/G	168	Day 168	2	255	1.91	1.91				2	1.91				ABS	ABS	P	Com	P	Par	54	42	.	52	2	2	N	0.01	22
	ABS	F	CCHEM	CLINICAL CHEMISTRY - POST WEANING PERIOD - F1 GENERATION	AG	A/G	168	Day 168	2	265	1.73	1.73				2	1.73				ABS	ABS	P	Com	P	Par	54	42	.	52	2	2	N	0.01	23
	ABS	F	CCHEM	CLINICAL CHEMISTRY - POST WEANING PERIOD - F1 GENERATION	AG	A/G	168	Day 168	2	268	2.39	2.39				2	2.39				ABS	ABS	P	Com	P	Par	54	42	.	52	2	2	N	0.01	24
	ABS	M	CCHEM	CLINICAL CHEMISTRY - POST WEANING PERIOD - F1 GENERATION	AG	A/G	168	Day 168	3	301	1.89	1.89				3	1.89				ABS	ABS	P	Com	P	Par	54	42	.	52	2	2	N	0.01	9
	ABS	M	CCHEM	CLINICAL CHEMISTRY - POST WEANING PERIOD - F1 GENERATION	AG	A/G	168	Day 168	3	309	1.59	1.59				3	1.59				ABS	ABS	P	Com	P	Par	54	42	.	52	2	2	N	0.01	10
	ABS	M	CCHEM	CLINICAL CHEMISTRY - POST WEANING PERIOD - F1 GENERATION	AG	A/G	168	Day 168	3	313	1.7	1.7				3	1.7				ABS	ABS	P	Com	P	Par	54	42	.	52	2	2	N	0.01	11
	ABS	M	CCHEM	CLINICAL CHEMISTRY - POST WEANING PERIOD - F1 GENERATION	AG	A/G	168	Day 168	3	316	1.68	1.68				3	1.68				ABS	ABS	P	Com	P	Par	54	42	.	52	2	2	N	0.01	12
	ABS	F	CCHEM	CLINICAL CHEMISTRY - POST WEANING PERIOD - F1 GENERATION	AG	A/G	168	Day 168	3	350	1.71	1.71				3	1.71				ABS	ABS	P	Com	P	Par	54	42	.	52	2	2	N	0.01	25
	ABS	F	CCHEM	CLINICAL CHEMISTRY - POST WEANING PERIOD - F1 GENERATION	AG	A/G	168	Day 168	3	356	1.68	1.68				3	1.68				ABS	ABS	P	Com	P	Par	54	42	.	52	2	2	N	0.01	26
	ABS	F	CCHEM	CLINICAL CHEMISTRY - POST WEANING PERIOD - F1 GENERATION	AG	A/G	168	Day 168	3	358	1.95	1.95				3	1.95				ABS	ABS	P	Com	P	Par	54	42	.	52	2	2	N	0.01	27
	ABS	F	CCHEM	CLINICAL CHEMISTRY - POST WEANING PERIOD - F1 GENERATION	AG	A/G	168	Day 168	3	363	2.08	2.08				3	2.08				ABS	ABS	P	Com	P	Par	54	42	.	52	2	2	N	0.01	28
	ABS	M	CCHEM	CLINICAL CHEMISTRY - POST WEANING PERIOD - F1 GENERATION	AG	A/G	168	Day 168	4	405	1.78	1.78				4	1.78				ABS	ABS	P	Com	P	Par	54	42	.	52	2	2	N	0.01	13
	ABS	M	CCHEM	CLINICAL CHEMISTRY - POST WEANING PERIOD - F1 GENERATION	AG	A/G	168	Day 168	4	407	1.88	1.88				4	1.88				ABS	ABS	P	Com	P	Par	54	42	.	52	2	2	N	0.01	14
	ABS	M	CCHEM	CLINICAL CHEMISTRY - POST WEANING PERIOD - F1 GENERATION	AG	A/G	168	Day 168	4	412	2.1	2.1				4	2.1				ABS	ABS	P	Com	P	Par	54	42	.	52	2	2	N	0.01	15
	ABS	M	CCHEM	CLINICAL CHEMISTRY - POST WEANING PERIOD - F1 GENERATION	AG	A/G	168	Day 168	4	418	2.11	2.11				4	2.11				ABS	ABS	P	Com	P	Par	54	42	.	52	2	2	N	0.01	16
	ABS	F	CCHEM	CLINICAL CHEMISTRY - POST WEANING PERIOD - F1 GENERATION	AG	A/G	168	Day 168	4	450	2.07	2.07				4	2.07				ABS	ABS	P	Com	P	Par	54	42	.	52	2	2	N	0.01	29
	ABS	F	CCHEM	CLINICAL CHEMISTRY - POST WEANING PERIOD - F1 GENERATION	AG	A/G	168	Day 168	4	453	1.82	1.82				4	1.82				ABS	ABS	P	Com	P	Par	54	42	.	52	2	2	N	0.01	30
	ABS	F	CCHEM	CLINICAL CHEMISTRY - POST WEANING PERIOD - F1 GENERATION	AG	A/G	168	Day 168	4	462	2.09	2.09				4	2.09				ABS	ABS	P	Com	P	Par	54	42	.	52	2	2	N	0.01	31
	ABS	F	CCHEM	CLINICAL CHEMISTRY - POST WEANING PERIOD - F1 GENERATION	AG	A/G	168	Day 168	4	465	2.18	2.18				4	2.18				ABS	ABS	P	Com	P	Par	54	42	.	52	2	2	N	0.01	32
	ABS	M	CCHEM	CLINICAL CHEMISTRY - POST WEANING PERIOD - F1 GENERATION	AG	A/G	224	Day 224	1	101	1.51	1.51				1	1.51				ABS	ABS	P	Com	P	Par	54	42	.	52	2	2	N	0.01	1
	ABS	M	CCHEM	CLINICAL CHEMISTRY - POST WEANING PERIOD - F1 GENERATION	AG	A/G	224	Day 224	1	104	1.63	1.63				1	1.63				ABS	ABS	P	Com	P	Par	54	42	.	52	2	2	N	0.01	2
	ABS	M	CCHEM	CLINICAL CHEMISTRY - POST WEANING PERIOD - F1 GENERATION	AG	A/G	224	Day 224	1	109	2.07	2.07				1	2.07				ABS	ABS	P	Com	P	Par	54	42	.	52	2	2	N	0.01	3
	ABS	M	CCHEM	CLINICAL CHEMISTRY - POST WEANING PERIOD - F1 GENERATION	AG	A/G	224	Day 224	1	112	1.76	1.76				1	1.76				ABS	ABS	P	Com	P	Par	54	42	.	52	2	2	N	0.01	4
	ABS	F	CCHEM	CLINICAL CHEMISTRY - POST WEANING PERIOD - F1 GENERATION	AG	A/G	224	Day 224	1	152	2.09	2.09				1	2.09				ABS	ABS	P	Com	P	Par	54	42	.	52	2	2	N	0.01	17
	ABS	F	CCHEM	CLINICAL CHEMISTRY - POST WEANING PERIOD - F1 GENERATION	AG	A/G	224	Day 224	1	154	1.91	1.91				1	1.91				ABS	ABS	P	Com	P	Par	54	42	.	52	2	2	N	0.01	18
	ABS	F	CCHEM	CLINICAL CHEMISTRY - POST WEANING PERIOD - F1 GENERATION	AG	A/G	224	Day 224	1	159	1.86	1.86				1	1.86				ABS	ABS	P	Com	P	Par	54	42	.	52	2	2	N	0.01	19
	ABS	F	CCHEM	CLINICAL CHEMISTRY - POST WEANING PERIOD - F1 GENERATION	AG	A/G	224	Day 224	1	162	1.57	1.57				1	1.57				ABS	ABS	P	Com	P	Par	54	42	.	52	2	2	N	0.01	20
	ABS	M	CCHEM	CLINICAL CHEMISTRY - POST WEANING PERIOD - F1 GENERATION	AG	A/G	224	Day 224	2	200	2.28	2.28				2	2.28				ABS	ABS	P	Com	P	Par	54	42	.	52	2	2	N	0.01	5
	ABS	M	CCHEM	CLINICAL CHEMISTRY - POST WEANING PERIOD - F1 GENERATION	AG	A/G	224	Day 224	2	206	1.73	1.73				2	1.73				ABS	ABS	P	Com	P	Par	54	42	.	52	2	2	N	0.01	6
	ABS	M	CCHEM	CLINICAL CHEMISTRY - POST WEANING PERIOD - F1 GENERATION	AG	A/G	224	Day 224	2	210	1.74	1.74				2	1.74				ABS	ABS	P	Com	P	Par	54	42	.	52	2	2	N	0.01	7
	ABS	M	CCHEM	CLINICAL CHEMISTRY - POST WEANING PERIOD - F1 GENERATION	AG	A/G	224	Day 224	2	212	1.91	1.91				2	1.91				ABS	ABS	P	Com	P	Par	54	42	.	52	2	2	N	0.01	8
	ABS	F	CCHEM	CLINICAL CHEMISTRY - POST WEANING PERIOD - F1 GENERATION	AG	A/G	224	Day 224	2	252	2.34	2.34				2	2.34				ABS	ABS	P	Com	P	Par	54	42	.	52	2	2	N	0.01	21
	ABS	F	CCHEM	CLINICAL CHEMISTRY - POST WEANING PERIOD - F1 GENERATION	AG	A/G	224	Day 224	2	255	1.94	1.94				2	1.94				ABS	ABS	P	Com	P	Par	54	42	.	52	2	2	N	0.01	22
	ABS	F	CCHEM	CLINICAL CHEMISTRY - POST WEANING PERIOD - F1 GENERATION	AG	A/G	224	Day 224	2	265	1.86	1.86				2	1.86				ABS	ABS	P	Com	P	Par	54	42	.	52	2	2	N	0.01	23
	ABS	F	CCHEM	CLINICAL CHEMISTRY - POST WEANING PERIOD - F1 GENERATION	AG	A/G	224	Day 224	2	268	2.33	2.33				2	2.33				ABS	ABS	P	Com	P	Par	54	42	.	52	2	2	N	0.01	24
	ABS	M	CCHEM	CLINICAL CHEMISTRY - POST WEANING PERIOD - F1 GENERATION	AG	A/G	224	Day 224	3	301	2.03	2.03				3	2.03				ABS	ABS	P	Com	P	Par	54	42	.	52	2	2	N	0.01	9
	ABS	M	CCHEM	CLINICAL CHEMISTRY - POST WEANING PERIOD - F1 GENERATION	AG	A/G	224	Day 224	3	309	1.89	1.89				3	1.89				ABS	ABS	P	Com	P	Par	54	42	.	52	2	2	N	0.01	10
	ABS	M	CCHEM	CLINICAL CHEMISTRY - POST WEANING PERIOD - F1 GENERATION	AG	A/G	224	Day 224	3	313	1.89	1.89				3	1.89				ABS	ABS	P	Com	P	Par	54	42	.	52	2	2	N	0.01	11
	ABS	M	CCHEM	CLINICAL CHEMISTRY - POST WEANING PERIOD - F1 GENERATION	AG	A/G	224	Day 224	3	316	2.53	2.53				3	2.53				ABS	ABS	P	Com	P	Par	54	42	.	52	2	2	N	0.01	12
	ABS	F	CCHEM	CLINICAL CHEMISTRY - POST WEANING PERIOD - F1 GENERATION	AG	A/G	224	Day 224	3	350	2.2	2.2				3	2.2				ABS	ABS	P	Com	P	Par	54	42	.	52	2	2	N	0.01	25
	ABS	F	CCHEM	CLINICAL CHEMISTRY - POST WEANING PERIOD - F1 GENERATION	AG	A/G	224	Day 224	3	356	1.96	1.96				3	1.96				ABS	ABS	P	Com	P	Par	54	42	.	52	2	2	N	0.01	26
	ABS	F	CCHEM	CLINICAL CHEMISTRY - POST WEANING PERIOD - F1 GENERATION	AG	A/G	224	Day 224	3	358	2.3	2.3				3	2.3				ABS	ABS	P	Com	P	Par	54	42	.	52	2	2	N	0.01	27
	ABS	F	CCHEM	CLINICAL CHEMISTRY - POST WEANING PERIOD - F1 GENERATION	AG	A/G	224	Day 224	3	363	2.27	2.27				3	2.27				ABS	ABS	P	Com	P	Par	54	42	.	52	2	2	N	0.01	28
	ABS	M	CCHEM	CLINICAL CHEMISTRY - POST WEANING PERIOD - F1 GENERATION	AG	A/G	224	Day 224	4	405	1.93	1.93				4	1.93				ABS	ABS	P	Com	P	Par	54	42	.	52	2	2	N	0.01	13
	ABS	M	CCHEM	CLINICAL CHEMISTRY - POST WEANING PERIOD - F1 GENERATION	AG	A/G	224	Day 224	4	407	1.94	1.94				4	1.94				ABS	ABS	P	Com	P	Par	54	42	.	52	2	2	N	0.01	14
	ABS	M	CCHEM	CLINICAL CHEMISTRY - POST WEANING PERIOD - F1 GENERATION	AG	A/G	224	Day 224	4	412	1.78	1.78				4	1.78				ABS	ABS	P	Com	P	Par	54	42	.	52	2	2	N	0.01	15
	ABS	M	CCHEM	CLINICAL CHEMISTRY - POST WEANING PERIOD - F1 GENERATION	AG	A/G	224	Day 224	4	418	2.04	2.04				4	2.04				ABS	ABS	P	Com	P	Par	54	42	.	52	2	2	N	0.01	16
	ABS	F	CCHEM	CLINICAL CHEMISTRY - POST WEANING PERIOD - F1 GENERATION	AG	A/G	224	Day 224	4	450	2.15	2.15				4	2.15				ABS	ABS	P	Com	P	Par	54	42	.	52	2	2	N	0.01	29
	ABS	F	CCHEM	CLINICAL CHEMISTRY - POST WEANING PERIOD - F1 GENERATION	AG	A/G	224	Day 224	4	453	2.07	2.07				4	2.07				ABS	ABS	P	Com	P	Par	54	42	.	52	2	2	N	0.01	30
	ABS	F	CCHEM	CLINICAL CHEMISTRY - POST WEANING PERIOD - F1 GENERATION	AG	A/G	224	Day 224	4	462	1.91	1.91				4	1.91				ABS	ABS	P	Com	P	Par	54	42	.	52	2	2	N	0.01	31
	ABS	F	CCHEM	CLINICAL CHEMISTRY - POST WEANING PERIOD - F1 GENERATION	AG	A/G	224	Day 224	4	465	2.01	2.01				4	2.01				ABS	ABS	P	Com	P	Par	54	42	.	52	2	2	N	0.01	32
	ABS	M	CCHEM	CLINICAL CHEMISTRY - POST WEANING PERIOD - F1 GENERATION	ALB	ALB	56	Day 56	1	101	33.6	33.6		g/L		1	33.6				ABS	ABS	P	Com	P	Par	54	42	.	44	2	2	N	0.1	1	g/L
	ABS	M	CCHEM	CLINICAL CHEMISTRY - POST WEANING PERIOD - F1 GENERATION	ALB	ALB	56	Day 56	1	104	33.6	33.6		g/L		1	33.6				ABS	ABS	P	Com	P	Par	54	42	.	44	2	2	N	0.1	2	g/L
	ABS	M	CCHEM	CLINICAL CHEMISTRY - POST WEANING PERIOD - F1 GENERATION	ALB	ALB	56	Day 56	1	109	31.4	31.4		g/L		1	31.4				ABS	ABS	P	Com	P	Par	54	42	.	44	2	2	N	0.1	3	g/L
	ABS	M	CCHEM	CLINICAL CHEMISTRY - POST WEANING PERIOD - F1 GENERATION	ALB	ALB	56	Day 56	1	112	31.7	31.7		g/L		1	31.7				ABS	ABS	P	Com	P	Par	54	42	.	44	2	2	N	0.1	4	g/L
	ABS	F	CCHEM	CLINICAL CHEMISTRY - POST WEANING PERIOD - F1 GENERATION	ALB	ALB	56	Day 56	1	152	35.2	35.2		g/L		1	35.2				ABS	ABS	P	Com	P	Par	54	42	.	44	2	2	N	0.1	17	g/L
	ABS	F	CCHEM	CLINICAL CHEMISTRY - POST WEANING PERIOD - F1 GENERATION	ALB	ALB	56	Day 56	1	154	33.1	33.1		g/L		1	33.1				ABS	ABS	P	Com	P	Par	54	42	.	44	2	2	N	0.1	18	g/L
	ABS	F	CCHEM	CLINICAL CHEMISTRY - POST WEANING PERIOD - F1 GENERATION	ALB	ALB	56	Day 56	1	159	31.6	31.6		g/L		1	31.6				ABS	ABS	P	Com	P	Par	54	42	.	44	2	2	N	0.1	19	g/L
	ABS	F	CCHEM	CLINICAL CHEMISTRY - POST WEANING PERIOD - F1 GENERATION	ALB	ALB	56	Day 56	1	162	32	32		g/L		1	32				ABS	ABS	P	Com	P	Par	54	42	.	44	2	2	N	0.1	20	g/L
	ABS	M	CCHEM	CLINICAL CHEMISTRY - POST WEANING PERIOD - F1 GENERATION	ALB	ALB	56	Day 56	2	200	33	33		g/L		2	33				ABS	ABS	P	Com	P	Par	54	42	.	44	2	2	N	0.1	5	g/L
	ABS	M	CCHEM	CLINICAL CHEMISTRY - POST WEANING PERIOD - F1 GENERATION	ALB	ALB	56	Day 56	2	206	33	33		g/L		2	33				ABS	ABS	P	Com	P	Par	54	42	.	44	2	2	N	0.1	6	g/L
	ABS	M	CCHEM	CLINICAL CHEMISTRY - POST WEANING PERIOD - F1 GENERATION	ALB	ALB	56	Day 56	2	210	32.4	32.4		g/L		2	32.4				ABS	ABS	P	Com	P	Par	54	42	.	44	2	2	N	0.1	7	g/L
	ABS	M	CCHEM	CLINICAL CHEMISTRY - POST WEANING PERIOD - F1 GENERATION	ALB	ALB	56	Day 56	2	212	32	32		g/L		2	32				ABS	ABS	P	Com	P	Par	54	42	.	44	2	2	N	0.1	8	g/L
	ABS	F	CCHEM	CLINICAL CHEMISTRY - POST WEANING PERIOD - F1 GENERATION	ALB	ALB	56	Day 56	2	252	34.2	34.2		g/L		2	34.2				ABS	ABS	P	Com	P	Par	54	42	.	44	2	2	N	0.1	21	g/L
	ABS	F	CCHEM	CLINICAL CHEMISTRY - POST WEANING PERIOD - F1 GENERATION	ALB	ALB	56	Day 56	2	255	34.6	34.6		g/L		2	34.6				ABS	ABS	P	Com	P	Par	54	42	.	44	2	2	N	0.1	22	g/L
	ABS	F	CCHEM	CLINICAL CHEMISTRY - POST WEANING PERIOD - F1 GENERATION	ALB	ALB	56	Day 56	2	265	32.7	32.7		g/L		2	32.7				ABS	ABS	P	Com	P	Par	54	42	.	44	2	2	N	0.1	23	g/L
	ABS	F	CCHEM	CLINICAL CHEMISTRY - POST WEANING PERIOD - F1 GENERATION	ALB	ALB	56	Day 56	2	268	30.6	30.6		g/L		2	30.6				ABS	ABS	P	Com	P	Par	54	42	.	44	2	2	N	0.1	24	g/L
	ABS	M	CCHEM	CLINICAL CHEMISTRY - POST WEANING PERIOD - F1 GENERATION	ALB	ALB	56	Day 56	3	301	34.6	34.6		g/L		3	34.6				ABS	ABS	P	Com	P	Par	54	42	.	44	2	2	N	0.1	9	g/L
	ABS	M	CCHEM	CLINICAL CHEMISTRY - POST WEANING PERIOD - F1 GENERATION	ALB	ALB	56	Day 56	3	309	30.7	30.7		g/L		3	30.7				ABS	ABS	P	Com	P	Par	54	42	.	44	2	2	N	0.1	10	g/L
	ABS	M	CCHEM	CLINICAL CHEMISTRY - POST WEANING PERIOD - F1 GENERATION	ALB	ALB	56	Day 56	3	313	31	31		g/L		3	31				ABS	ABS	P	Com	P	Par	54	42	.	44	2	2	N	0.1	11	g/L
	ABS	M	CCHEM	CLINICAL CHEMISTRY - POST WEANING PERIOD - F1 GENERATION	ALB	ALB	56	Day 56	3	316	34.8	34.8		g/L		3	34.8				ABS	ABS	P	Com	P	Par	54	42	.	44	2	2	N	0.1	12	g/L
	ABS	F	CCHEM	CLINICAL CHEMISTRY - POST WEANING PERIOD - F1 GENERATION	ALB	ALB	56	Day 56	3	350	33.5	33.5		g/L		3	33.5				ABS	ABS	P	Com	P	Par	54	42	.	44	2	2	N	0.1	25	g/L
	ABS	F	CCHEM	CLINICAL CHEMISTRY - POST WEANING PERIOD - F1 GENERATION	ALB	ALB	56	Day 56	3	356	32.5	32.5		g/L		3	32.5				ABS	ABS	P	Com	P	Par	54	42	.	44	2	2	N	0.1	26	g/L
	ABS	F	CCHEM	CLINICAL CHEMISTRY - POST WEANING PERIOD - F1 GENERATION	ALB	ALB	56	Day 56	3	358	30.7	30.7		g/L		3	30.7				ABS	ABS	P	Com	P	Par	54	42	.	44	2	2	N	0.1	27	g/L
	ABS	F	CCHEM	CLINICAL CHEMISTRY - POST WEANING PERIOD - F1 GENERATION	ALB	ALB	56	Day 56	3	363	35.6	35.6		g/L		3	35.6				ABS	ABS	P	Com	P	Par	54	42	.	44	2	2	N	0.1	28	g/L
	ABS	M	CCHEM	CLINICAL CHEMISTRY - POST WEANING PERIOD - F1 GENERATION	ALB	ALB	56	Day 56	4	405	33.7	33.7		g/L		4	33.7				ABS	ABS	P	Com	P	Par	54	42	.	44	2	2	N	0.1	13	g/L
	ABS	M	CCHEM	CLINICAL CHEMISTRY - POST WEANING PERIOD - F1 GENERATION	ALB	ALB	56	Day 56	4	407	33.6	33.6		g/L		4	33.6				ABS	ABS	P	Com	P	Par	54	42	.	44	2	2	N	0.1	14	g/L
	ABS	M	CCHEM	CLINICAL CHEMISTRY - POST WEANING PERIOD - F1 GENERATION	ALB	ALB	56	Day 56	4	412	33.8	33.8		g/L		4	33.8				ABS	ABS	P	Com	P	Par	54	42	.	44	2	2	N	0.1	15	g/L
	ABS	F	CCHEM	CLINICAL CHEMISTRY - POST WEANING PERIOD - F1 GENERATION	ALB	ALB	56	Day 56	4	450	33.6	33.6		g/L		4	33.6				ABS	ABS	P	Com	P	Par	54	42	.	44	2	2	N	0.1	29	g/L
	ABS	F	CCHEM	CLINICAL CHEMISTRY - POST WEANING PERIOD - F1 GENERATION	ALB	ALB	56	Day 56	4	453	33.8	33.8		g/L		4	33.8				ABS	ABS	P	Com	P	Par	54	42	.	44	2	2	N	0.1	30	g/L
	ABS	F	CCHEM	CLINICAL CHEMISTRY - POST WEANING PERIOD - F1 GENERATION	ALB	ALB	56	Day 56	4	462	34.3	34.3		g/L		4	34.3				ABS	ABS	P	Com	P	Par	54	42	.	44	2	2	N	0.1	31	g/L
	ABS	F	CCHEM	CLINICAL CHEMISTRY - POST WEANING PERIOD - F1 GENERATION	ALB	ALB	56	Day 56	4	465	33.1	33.1		g/L		4	33.1				ABS	ABS	P	Com	P	Par	54	42	.	44	2	2	N	0.1	32	g/L
	ABS	M	CCHEM	CLINICAL CHEMISTRY - POST WEANING PERIOD - F1 GENERATION	ALB	ALB	56.1005	Day 56 (Unscheduled)	4	418	.	32.9U	U	g/L		4	32.9				ABS	ABS	P	Com	P	Par	54	42	.	44	2	2	N	0.1	16	g/L
	ABS	M	CCHEM	CLINICAL CHEMISTRY - POST WEANING PERIOD - F1 GENERATION	ALB	ALB	112	Day 112	1	101	31.1	31.1		g/L		1	31.1				ABS	ABS	P	Com	P	Par	54	42	.	44	2	2	N	0.1	1	g/L
	ABS	M	CCHEM	CLINICAL CHEMISTRY - POST WEANING PERIOD - F1 GENERATION	ALB	ALB	112	Day 112	1	104	31.6	31.6		g/L		1	31.6				ABS	ABS	P	Com	P	Par	54	42	.	44	2	2	N	0.1	2	g/L
	ABS	M	CCHEM	CLINICAL CHEMISTRY - POST WEANING PERIOD - F1 GENERATION	ALB	ALB	112	Day 112	1	109	33.3	33.3		g/L		1	33.3				ABS	ABS	P	Com	P	Par	54	42	.	44	2	2	N	0.1	3	g/L
	ABS	M	CCHEM	CLINICAL CHEMISTRY - POST WEANING PERIOD - F1 GENERATION	ALB	ALB	112	Day 112	1	112	29.9	29.9		g/L		1	29.9				ABS	ABS	P	Com	P	Par	54	42	.	44	2	2	N	0.1	4	g/L
	ABS	F	CCHEM	CLINICAL CHEMISTRY - POST WEANING PERIOD - F1 GENERATION	ALB	ALB	112	Day 112	1	152	35.5	35.5		g/L		1	35.5				ABS	ABS	P	Com	P	Par	54	42	.	44	2	2	N	0.1	17	g/L
	ABS	F	CCHEM	CLINICAL CHEMISTRY - POST WEANING PERIOD - F1 GENERATION	ALB	ALB	112	Day 112	1	154	33.3	33.3		g/L		1	33.3				ABS	ABS	P	Com	P	Par	54	42	.	44	2	2	N	0.1	18	g/L
	ABS	F	CCHEM	CLINICAL CHEMISTRY - POST WEANING PERIOD - F1 GENERATION	ALB	ALB	112	Day 112	1	159	33.7	33.7		g/L		1	33.7				ABS	ABS	P	Com	P	Par	54	42	.	44	2	2	N	0.1	19	g/L
	ABS	F	CCHEM	CLINICAL CHEMISTRY - POST WEANING PERIOD - F1 GENERATION	ALB	ALB	112	Day 112	1	162	33.5	33.5		g/L		1	33.5				ABS	ABS	P	Com	P	Par	54	42	.	44	2	2	N	0.1	20	g/L
	ABS	M	CCHEM	CLINICAL CHEMISTRY - POST WEANING PERIOD - F1 GENERATION	ALB	ALB	112	Day 112	2	200	32.2	32.2		g/L		2	32.2				ABS	ABS	P	Com	P	Par	54	42	.	44	2	2	N	0.1	5	g/L
	ABS	M	CCHEM	CLINICAL CHEMISTRY - POST WEANING PERIOD - F1 GENERATION	ALB	ALB	112	Day 112	2	206	31.2	31.2		g/L		2	31.2				ABS	ABS	P	Com	P	Par	54	42	.	44	2	2	N	0.1	6	g/L
	ABS	M	CCHEM	CLINICAL CHEMISTRY - POST WEANING PERIOD - F1 GENERATION	ALB	ALB	112	Day 112	2	210	30.8	30.8		g/L		2	30.8				ABS	ABS	P	Com	P	Par	54	42	.	44	2	2	N	0.1	7	g/L
	ABS	M	CCHEM	CLINICAL CHEMISTRY - POST WEANING PERIOD - F1 GENERATION	ALB	ALB	112	Day 112	2	212	31.6	31.6		g/L		2	31.6				ABS	ABS	P	Com	P	Par	54	42	.	44	2	2	N	0.1	8	g/L
	ABS	F	CCHEM	CLINICAL CHEMISTRY - POST WEANING PERIOD - F1 GENERATION	ALB	ALB	112	Day 112	2	252	34	34		g/L		2	34				ABS	ABS	P	Com	P	Par	54	42	.	44	2	2	N	0.1	21	g/L
	ABS	F	CCHEM	CLINICAL CHEMISTRY - POST WEANING PERIOD - F1 GENERATION	ALB	ALB	112	Day 112	2	255	34.1	34.1		g/L		2	34.1				ABS	ABS	P	Com	P	Par	54	42	.	44	2	2	N	0.1	22	g/L
	ABS	F	CCHEM	CLINICAL CHEMISTRY - POST WEANING PERIOD - F1 GENERATION	ALB	ALB	112	Day 112	2	265	33.9	33.9		g/L		2	33.9				ABS	ABS	P	Com	P	Par	54	42	.	44	2	2	N	0.1	23	g/L
	ABS	F	CCHEM	CLINICAL CHEMISTRY - POST WEANING PERIOD - F1 GENERATION	ALB	ALB	112	Day 112	2	268	32.9	32.9		g/L		2	32.9				ABS	ABS	P	Com	P	Par	54	42	.	44	2	2	N	0.1	24	g/L
	ABS	M	CCHEM	CLINICAL CHEMISTRY - POST WEANING PERIOD - F1 GENERATION	ALB	ALB	112	Day 112	3	301	34.9	34.9		g/L		3	34.9				ABS	ABS	P	Com	P	Par	54	42	.	44	2	2	N	0.1	9	g/L
	ABS	M	CCHEM	CLINICAL CHEMISTRY - POST WEANING PERIOD - F1 GENERATION	ALB	ALB	112	Day 112	3	309	33	33		g/L		3	33				ABS	ABS	P	Com	P	Par	54	42	.	44	2	2	N	0.1	10	g/L
	ABS	M	CCHEM	CLINICAL CHEMISTRY - POST WEANING PERIOD - F1 GENERATION	ALB	ALB	112	Day 112	3	313	33.6	33.6		g/L		3	33.6				ABS	ABS	P	Com	P	Par	54	42	.	44	2	2	N	0.1	11	g/L
	ABS	M	CCHEM	CLINICAL CHEMISTRY - POST WEANING PERIOD - F1 GENERATION	ALB	ALB	112	Day 112	3	316	33.5	33.5		g/L		3	33.5				ABS	ABS	P	Com	P	Par	54	42	.	44	2	2	N	0.1	12	g/L
	ABS	F	CCHEM	CLINICAL CHEMISTRY - POST WEANING PERIOD - F1 GENERATION	ALB	ALB	112	Day 112	3	350	34.6	34.6		g/L		3	34.6				ABS	ABS	P	Com	P	Par	54	42	.	44	2	2	N	0.1	25	g/L
	ABS	F	CCHEM	CLINICAL CHEMISTRY - POST WEANING PERIOD - F1 GENERATION	ALB	ALB	112	Day 112	3	356	31.8	31.8		g/L		3	31.8				ABS	ABS	P	Com	P	Par	54	42	.	44	2	2	N	0.1	26	g/L
	ABS	F	CCHEM	CLINICAL CHEMISTRY - POST WEANING PERIOD - F1 GENERATION	ALB	ALB	112	Day 112	3	358	34	34		g/L		3	34				ABS	ABS	P	Com	P	Par	54	42	.	44	2	2	N	0.1	27	g/L
	ABS	F	CCHEM	CLINICAL CHEMISTRY - POST WEANING PERIOD - F1 GENERATION	ALB	ALB	112	Day 112	3	363	34.7	34.7		g/L		3	34.7				ABS	ABS	P	Com	P	Par	54	42	.	44	2	2	N	0.1	28	g/L
	ABS	M	CCHEM	CLINICAL CHEMISTRY - POST WEANING PERIOD - F1 GENERATION	ALB	ALB	112	Day 112	4	405	32.2	32.2		g/L		4	32.2				ABS	ABS	P	Com	P	Par	54	42	.	44	2	2	N	0.1	13	g/L
	ABS	M	CCHEM	CLINICAL CHEMISTRY - POST WEANING PERIOD - F1 GENERATION	ALB	ALB	112	Day 112	4	407	33.9	33.9		g/L		4	33.9				ABS	ABS	P	Com	P	Par	54	42	.	44	2	2	N	0.1	14	g/L
	ABS	M	CCHEM	CLINICAL CHEMISTRY - POST WEANING PERIOD - F1 GENERATION	ALB	ALB	112	Day 112	4	412	33.1	33.1		g/L		4	33.1				ABS	ABS	P	Com	P	Par	54	42	.	44	2	2	N	0.1	15	g/L
	ABS	M	CCHEM	CLINICAL CHEMISTRY - POST WEANING PERIOD - F1 GENERATION	ALB	ALB	112	Day 112	4	418	31.4	31.4		g/L		4	31.4				ABS	ABS	P	Com	P	Par	54	42	.	44	2	2	N	0.1	16	g/L
	ABS	F	CCHEM	CLINICAL CHEMISTRY - POST WEANING PERIOD - F1 GENERATION	ALB	ALB	112	Day 112	4	450	32	32		g/L		4	32				ABS	ABS	P	Com	P	Par	54	42	.	44	2	2	N	0.1	29	g/L
	ABS	F	CCHEM	CLINICAL CHEMISTRY - POST WEANING PERIOD - F1 GENERATION	ALB	ALB	112	Day 112	4	453	37.3	37.3		g/L		4	37.3				ABS	ABS	P	Com	P	Par	54	42	.	44	2	2	N	0.1	30	g/L
	ABS	F	CCHEM	CLINICAL CHEMISTRY - POST WEANING PERIOD - F1 GENERATION	ALB	ALB	112	Day 112	4	462	33.7	33.7		g/L		4	33.7				ABS	ABS	P	Com	P	Par	54	42	.	44	2	2	N	0.1	31	g/L
	ABS	F	CCHEM	CLINICAL CHEMISTRY - POST WEANING PERIOD - F1 GENERATION	ALB	ALB	112	Day 112	4	465	31.6	31.6		g/L		4	31.6				ABS	ABS	P	Com	P	Par	54	42	.	44	2	2	N	0.1	32	g/L
	ABS	M	CCHEM	CLINICAL CHEMISTRY - POST WEANING PERIOD - F1 GENERATION	ALB	ALB	168	Day 168	1	101	31.4	31.4		g/L		1	31.4				ABS	ABS	P	Com	P	Par	54	42	.	44	2	2	N	0.1	1	g/L
	ABS	M	CCHEM	CLINICAL CHEMISTRY - POST WEANING PERIOD - F1 GENERATION	ALB	ALB	168	Day 168	1	104	32.6	32.6		g/L		1	32.6				ABS	ABS	P	Com	P	Par	54	42	.	44	2	2	N	0.1	2	g/L
	ABS	M	CCHEM	CLINICAL CHEMISTRY - POST WEANING PERIOD - F1 GENERATION	ALB	ALB	168	Day 168	1	109	37.9	37.9		g/L		1	37.9				ABS	ABS	P	Com	P	Par	54	42	.	44	2	2	N	0.1	3	g/L
	ABS	M	CCHEM	CLINICAL CHEMISTRY - POST WEANING PERIOD - F1 GENERATION	ALB	ALB	168	Day 168	1	112	32.7	32.7		g/L		1	32.7				ABS	ABS	P	Com	P	Par	54	42	.	44	2	2	N	0.1	4	g/L
	ABS	F	CCHEM	CLINICAL CHEMISTRY - POST WEANING PERIOD - F1 GENERATION	ALB	ALB	168	Day 168	1	152	36.7	36.7		g/L		1	36.7				ABS	ABS	P	Com	P	Par	54	42	.	44	2	2	N	0.1	17	g/L
	ABS	F	CCHEM	CLINICAL CHEMISTRY - POST WEANING PERIOD - F1 GENERATION	ALB	ALB	168	Day 168	1	154	36.4	36.4		g/L		1	36.4				ABS	ABS	P	Com	P	Par	54	42	.	44	2	2	N	0.1	18	g/L
	ABS	F	CCHEM	CLINICAL CHEMISTRY - POST WEANING PERIOD - F1 GENERATION	ALB	ALB	168	Day 168	1	159	35.8	35.8		g/L		1	35.8				ABS	ABS	P	Com	P	Par	54	42	.	44	2	2	N	0.1	19	g/L
	ABS	F	CCHEM	CLINICAL CHEMISTRY - POST WEANING PERIOD - F1 GENERATION	ALB	ALB	168	Day 168	1	162	35.5	35.5		g/L		1	35.5				ABS	ABS	P	Com	P	Par	54	42	.	44	2	2	N	0.1	20	g/L
	ABS	M	CCHEM	CLINICAL CHEMISTRY - POST WEANING PERIOD - F1 GENERATION	ALB	ALB	168	Day 168	2	200	33.1	33.1		g/L		2	33.1				ABS	ABS	P	Com	P	Par	54	42	.	44	2	2	N	0.1	5	g/L
	ABS	M	CCHEM	CLINICAL CHEMISTRY - POST WEANING PERIOD - F1 GENERATION	ALB	ALB	168	Day 168	2	206	33.2	33.2		g/L		2	33.2				ABS	ABS	P	Com	P	Par	54	42	.	44	2	2	N	0.1	6	g/L
	ABS	M	CCHEM	CLINICAL CHEMISTRY - POST WEANING PERIOD - F1 GENERATION	ALB	ALB	168	Day 168	2	210	30	30		g/L		2	30				ABS	ABS	P	Com	P	Par	54	42	.	44	2	2	N	0.1	7	g/L
	ABS	M	CCHEM	CLINICAL CHEMISTRY - POST WEANING PERIOD - F1 GENERATION	ALB	ALB	168	Day 168	2	212	37.5	37.5		g/L		2	37.5				ABS	ABS	P	Com	P	Par	54	42	.	44	2	2	N	0.1	8	g/L
	ABS	F	CCHEM	CLINICAL CHEMISTRY - POST WEANING PERIOD - F1 GENERATION	ALB	ALB	168	Day 168	2	252	35.5	35.5		g/L		2	35.5				ABS	ABS	P	Com	P	Par	54	42	.	44	2	2	N	0.1	21	g/L
	ABS	F	CCHEM	CLINICAL CHEMISTRY - POST WEANING PERIOD - F1 GENERATION	ALB	ALB	168	Day 168	2	255	35.5	35.5		g/L		2	35.5				ABS	ABS	P	Com	P	Par	54	42	.	44	2	2	N	0.1	22	g/L
	ABS	F	CCHEM	CLINICAL CHEMISTRY - POST WEANING PERIOD - F1 GENERATION	ALB	ALB	168	Day 168	2	265	33.3	33.3		g/L		2	33.3				ABS	ABS	P	Com	P	Par	54	42	.	44	2	2	N	0.1	23	g/L
	ABS	F	CCHEM	CLINICAL CHEMISTRY - POST WEANING PERIOD - F1 GENERATION	ALB	ALB	168	Day 168	2	268	37.8	37.8		g/L		2	37.8				ABS	ABS	P	Com	P	Par	54	42	.	44	2	2	N	0.1	24	g/L
	ABS	M	CCHEM	CLINICAL CHEMISTRY - POST WEANING PERIOD - F1 GENERATION	ALB	ALB	168	Day 168	3	301	34.2	34.2		g/L		3	34.2				ABS	ABS	P	Com	P	Par	54	42	.	44	2	2	N	0.1	9	g/L
	ABS	M	CCHEM	CLINICAL CHEMISTRY - POST WEANING PERIOD - F1 GENERATION	ALB	ALB	168	Day 168	3	309	34.6	34.6		g/L		3	34.6				ABS	ABS	P	Com	P	Par	54	42	.	44	2	2	N	0.1	10	g/L
	ABS	M	CCHEM	CLINICAL CHEMISTRY - POST WEANING PERIOD - F1 GENERATION	ALB	ALB	168	Day 168	3	313	32.7	32.7		g/L		3	32.7				ABS	ABS	P	Com	P	Par	54	42	.	44	2	2	N	0.1	11	g/L
	ABS	M	CCHEM	CLINICAL CHEMISTRY - POST WEANING PERIOD - F1 GENERATION	ALB	ALB	168	Day 168	3	316	33.1	33.1		g/L		3	33.1				ABS	ABS	P	Com	P	Par	54	42	.	44	2	2	N	0.1	12	g/L
	ABS	F	CCHEM	CLINICAL CHEMISTRY - POST WEANING PERIOD - F1 GENERATION	ALB	ALB	168	Day 168	3	350	34.1	34.1		g/L		3	34.1				ABS	ABS	P	Com	P	Par	54	42	.	44	2	2	N	0.1	25	g/L
	ABS	F	CCHEM	CLINICAL CHEMISTRY - POST WEANING PERIOD - F1 GENERATION	ALB	ALB	168	Day 168	3	356	33.6	33.6		g/L		3	33.6				ABS	ABS	P	Com	P	Par	54	42	.	44	2	2	N	0.1	26	g/L
	ABS	F	CCHEM	CLINICAL CHEMISTRY - POST WEANING PERIOD - F1 GENERATION	ALB	ALB	168	Day 168	3	358	33.9	33.9		g/L		3	33.9				ABS	ABS	P	Com	P	Par	54	42	.	44	2	2	N	0.1	27	g/L
	ABS	F	CCHEM	CLINICAL CHEMISTRY - POST WEANING PERIOD - F1 GENERATION	ALB	ALB	168	Day 168	3	363	37	37		g/L		3	37				ABS	ABS	P	Com	P	Par	54	42	.	44	2	2	N	0.1	28	g/L
	ABS	M	CCHEM	CLINICAL CHEMISTRY - POST WEANING PERIOD - F1 GENERATION	ALB	ALB	168	Day 168	4	405	32.9	32.9		g/L		4	32.9				ABS	ABS	P	Com	P	Par	54	42	.	44	2	2	N	0.1	13	g/L
	ABS	M	CCHEM	CLINICAL CHEMISTRY - POST WEANING PERIOD - F1 GENERATION	ALB	ALB	168	Day 168	4	407	33.4	33.4		g/L		4	33.4				ABS	ABS	P	Com	P	Par	54	42	.	44	2	2	N	0.1	14	g/L
	ABS	M	CCHEM	CLINICAL CHEMISTRY - POST WEANING PERIOD - F1 GENERATION	ALB	ALB	168	Day 168	4	412	36.7	36.7		g/L		4	36.7				ABS	ABS	P	Com	P	Par	54	42	.	44	2	2	N	0.1	15	g/L
	ABS	M	CCHEM	CLINICAL CHEMISTRY - POST WEANING PERIOD - F1 GENERATION	ALB	ALB	168	Day 168	4	418	35.8	35.8		g/L		4	35.8				ABS	ABS	P	Com	P	Par	54	42	.	44	2	2	N	0.1	16	g/L
	ABS	F	CCHEM	CLINICAL CHEMISTRY - POST WEANING PERIOD - F1 GENERATION	ALB	ALB	168	Day 168	4	450	33.8	33.8		g/L		4	33.8				ABS	ABS	P	Com	P	Par	54	42	.	44	2	2	N	0.1	29	g/L
	ABS	F	CCHEM	CLINICAL CHEMISTRY - POST WEANING PERIOD - F1 GENERATION	ALB	ALB	168	Day 168	4	453	35.4	35.4		g/L		4	35.4				ABS	ABS	P	Com	P	Par	54	42	.	44	2	2	N	0.1	30	g/L
	ABS	F	CCHEM	CLINICAL CHEMISTRY - POST WEANING PERIOD - F1 GENERATION	ALB	ALB	168	Day 168	4	462	36.3	36.3		g/L		4	36.3				ABS	ABS	P	Com	P	Par	54	42	.	44	2	2	N	0.1	31	g/L
	ABS	F	CCHEM	CLINICAL CHEMISTRY - POST WEANING PERIOD - F1 GENERATION	ALB	ALB	168	Day 168	4	465	35.5	35.5		g/L		4	35.5				ABS	ABS	P	Com	P	Par	54	42	.	44	2	2	N	0.1	32	g/L
	ABS	M	CCHEM	CLINICAL CHEMISTRY - POST WEANING PERIOD - F1 GENERATION	ALB	ALB	224	Day 224	1	101	32.9	32.9		g/L		1	32.9				ABS	ABS	P	Com	P	Par	54	42	.	44	2	2	N	0.1	1	g/L
	ABS	M	CCHEM	CLINICAL CHEMISTRY - POST WEANING PERIOD - F1 GENERATION	ALB	ALB	224	Day 224	1	104	32.4	32.4		g/L		1	32.4				ABS	ABS	P	Com	P	Par	54	42	.	44	2	2	N	0.1	2	g/L
	ABS	M	CCHEM	CLINICAL CHEMISTRY - POST WEANING PERIOD - F1 GENERATION	ALB	ALB	224	Day 224	1	109	38.1	38.1		g/L		1	38.1				ABS	ABS	P	Com	P	Par	54	42	.	44	2	2	N	0.1	3	g/L
	ABS	M	CCHEM	CLINICAL CHEMISTRY - POST WEANING PERIOD - F1 GENERATION	ALB	ALB	224	Day 224	1	112	34.3	34.3		g/L		1	34.3				ABS	ABS	P	Com	P	Par	54	42	.	44	2	2	N	0.1	4	g/L
	ABS	F	CCHEM	CLINICAL CHEMISTRY - POST WEANING PERIOD - F1 GENERATION	ALB	ALB	224	Day 224	1	152	37.6	37.6		g/L		1	37.6				ABS	ABS	P	Com	P	Par	54	42	.	44	2	2	N	0.1	17	g/L
	ABS	F	CCHEM	CLINICAL CHEMISTRY - POST WEANING PERIOD - F1 GENERATION	ALB	ALB	224	Day 224	1	154	37	37		g/L		1	37				ABS	ABS	P	Com	P	Par	54	42	.	44	2	2	N	0.1	18	g/L
	ABS	F	CCHEM	CLINICAL CHEMISTRY - POST WEANING PERIOD - F1 GENERATION	ALB	ALB	224	Day 224	1	159	35.7	35.7		g/L		1	35.7				ABS	ABS	P	Com	P	Par	54	42	.	44	2	2	N	0.1	19	g/L
	ABS	F	CCHEM	CLINICAL CHEMISTRY - POST WEANING PERIOD - F1 GENERATION	ALB	ALB	224	Day 224	1	162	34.7	34.7		g/L		1	34.7				ABS	ABS	P	Com	P	Par	54	42	.	44	2	2	N	0.1	20	g/L
	ABS	M	CCHEM	CLINICAL CHEMISTRY - POST WEANING PERIOD - F1 GENERATION	ALB	ALB	224	Day 224	2	200	36.9	36.9		g/L		2	36.9				ABS	ABS	P	Com	P	Par	54	42	.	44	2	2	N	0.1	5	g/L
	ABS	M	CCHEM	CLINICAL CHEMISTRY - POST WEANING PERIOD - F1 GENERATION	ALB	ALB	224	Day 224	2	206	33.1	33.1		g/L		2	33.1				ABS	ABS	P	Com	P	Par	54	42	.	44	2	2	N	0.1	6	g/L
	ABS	M	CCHEM	CLINICAL CHEMISTRY - POST WEANING PERIOD - F1 GENERATION	ALB	ALB	224	Day 224	2	210	34	34		g/L		2	34				ABS	ABS	P	Com	P	Par	54	42	.	44	2	2	N	0.1	7	g/L
	ABS	M	CCHEM	CLINICAL CHEMISTRY - POST WEANING PERIOD - F1 GENERATION	ALB	ALB	224	Day 224	2	212	35.5	35.5		g/L		2	35.5				ABS	ABS	P	Com	P	Par	54	42	.	44	2	2	N	0.1	8	g/L
	ABS	F	CCHEM	CLINICAL CHEMISTRY - POST WEANING PERIOD - F1 GENERATION	ALB	ALB	224	Day 224	2	252	37.4	37.4		g/L		2	37.4				ABS	ABS	P	Com	P	Par	54	42	.	44	2	2	N	0.1	21	g/L
	ABS	F	CCHEM	CLINICAL CHEMISTRY - POST WEANING PERIOD - F1 GENERATION	ALB	ALB	224	Day 224	2	255	36	36		g/L		2	36				ABS	ABS	P	Com	P	Par	54	42	.	44	2	2	N	0.1	22	g/L
	ABS	F	CCHEM	CLINICAL CHEMISTRY - POST WEANING PERIOD - F1 GENERATION	ALB	ALB	224	Day 224	2	265	33.6	33.6		g/L		2	33.6				ABS	ABS	P	Com	P	Par	54	42	.	44	2	2	N	0.1	23	g/L
	ABS	F	CCHEM	CLINICAL CHEMISTRY - POST WEANING PERIOD - F1 GENERATION	ALB	ALB	224	Day 224	2	268	38.6	38.6		g/L		2	38.6				ABS	ABS	P	Com	P	Par	54	42	.	44	2	2	N	0.1	24	g/L
	ABS	M	CCHEM	CLINICAL CHEMISTRY - POST WEANING PERIOD - F1 GENERATION	ALB	ALB	224	Day 224	3	301	36.5	36.5		g/L		3	36.5				ABS	ABS	P	Com	P	Par	54	42	.	44	2	2	N	0.1	9	g/L
	ABS	M	CCHEM	CLINICAL CHEMISTRY - POST WEANING PERIOD - F1 GENERATION	ALB	ALB	224	Day 224	3	309	37.5	37.5		g/L		3	37.5				ABS	ABS	P	Com	P	Par	54	42	.	44	2	2	N	0.1	10	g/L
	ABS	M	CCHEM	CLINICAL CHEMISTRY - POST WEANING PERIOD - F1 GENERATION	ALB	ALB	224	Day 224	3	313	34.2	34.2		g/L		3	34.2				ABS	ABS	P	Com	P	Par	54	42	.	44	2	2	N	0.1	11	g/L
	ABS	M	CCHEM	CLINICAL CHEMISTRY - POST WEANING PERIOD - F1 GENERATION	ALB	ALB	224	Day 224	3	316	38	38		g/L		3	38				ABS	ABS	P	Com	P	Par	54	42	.	44	2	2	N	0.1	12	g/L
	ABS	F	CCHEM	CLINICAL CHEMISTRY - POST WEANING PERIOD - F1 GENERATION	ALB	ALB	224	Day 224	3	350	36.3	36.3		g/L		3	36.3				ABS	ABS	P	Com	P	Par	54	42	.	44	2	2	N	0.1	25	g/L
	ABS	F	CCHEM	CLINICAL CHEMISTRY - POST WEANING PERIOD - F1 GENERATION	ALB	ALB	224	Day 224	3	356	35	35		g/L		3	35				ABS	ABS	P	Com	P	Par	54	42	.	44	2	2	N	0.1	26	g/L
	ABS	F	CCHEM	CLINICAL CHEMISTRY - POST WEANING PERIOD - F1 GENERATION	ALB	ALB	224	Day 224	3	358	37.8	37.8		g/L		3	37.8				ABS	ABS	P	Com	P	Par	54	42	.	44	2	2	N	0.1	27	g/L
	ABS	F	CCHEM	CLINICAL CHEMISTRY - POST WEANING PERIOD - F1 GENERATION	ALB	ALB	224	Day 224	3	363	40.9	40.9		g/L		3	40.9				ABS	ABS	P	Com	P	Par	54	42	.	44	2	2	N	0.1	28	g/L
	ABS	M	CCHEM	CLINICAL CHEMISTRY - POST WEANING PERIOD - F1 GENERATION	ALB	ALB	224	Day 224	4	405	39	39		g/L		4	39				ABS	ABS	P	Com	P	Par	54	42	.	44	2	2	N	0.1	13	g/L
	ABS	M	CCHEM	CLINICAL CHEMISTRY - POST WEANING PERIOD - F1 GENERATION	ALB	ALB	224	Day 224	4	407	37.4	37.4		g/L		4	37.4				ABS	ABS	P	Com	P	Par	54	42	.	44	2	2	N	0.1	14	g/L
	ABS	M	CCHEM	CLINICAL CHEMISTRY - POST WEANING PERIOD - F1 GENERATION	ALB	ALB	224	Day 224	4	412	37.8	37.8		g/L		4	37.8				ABS	ABS	P	Com	P	Par	54	42	.	44	2	2	N	0.1	15	g/L
	ABS	M	CCHEM	CLINICAL CHEMISTRY - POST WEANING PERIOD - F1 GENERATION	ALB	ALB	224	Day 224	4	418	36.4	36.4		g/L		4	36.4				ABS	ABS	P	Com	P	Par	54	42	.	44	2	2	N	0.1	16	g/L
	ABS	F	CCHEM	CLINICAL CHEMISTRY - POST WEANING PERIOD - F1 GENERATION	ALB	ALB	224	Day 224	4	450	36.4	36.4		g/L		4	36.4				ABS	ABS	P	Com	P	Par	54	42	.	44	2	2	N	0.1	29	g/L
	ABS	F	CCHEM	CLINICAL CHEMISTRY - POST WEANING PERIOD - F1 GENERATION	ALB	ALB	224	Day 224	4	453	37.7	37.7		g/L		4	37.7				ABS	ABS	P	Com	P	Par	54	42	.	44	2	2	N	0.1	30	g/L
	ABS	F	CCHEM	CLINICAL CHEMISTRY - POST WEANING PERIOD - F1 GENERATION	ALB	ALB	224	Day 224	4	462	36.8	36.8		g/L		4	36.8				ABS	ABS	P	Com	P	Par	54	42	.	44	2	2	N	0.1	31	g/L
	ABS	F	CCHEM	CLINICAL CHEMISTRY - POST WEANING PERIOD - F1 GENERATION	ALB	ALB	224	Day 224	4	465	36.1	36.1		g/L		4	36.1				ABS	ABS	P	Com	P	Par	54	42	.	44	2	2	N	0.1	32	g/L
	ABS	M	CCHEM	CLINICAL CHEMISTRY - POST WEANING PERIOD - F1 GENERATION	ALP	ALP	56	Day 56	1	101	211	211		U/L		1	211				ABS	ABS	P	Com	P	Par	54	42	.	27	1	1	N	1	1	U/L
	ABS	M	CCHEM	CLINICAL CHEMISTRY - POST WEANING PERIOD - F1 GENERATION	ALP	ALP	56	Day 56	1	104	422	422		U/L		1	422				ABS	ABS	P	Com	P	Par	54	42	.	27	1	1	N	1	2	U/L
	ABS	M	CCHEM	CLINICAL CHEMISTRY - POST WEANING PERIOD - F1 GENERATION	ALP	ALP	56	Day 56	1	109	213	213		U/L		1	213				ABS	ABS	P	Com	P	Par	54	42	.	27	1	1	N	1	3	U/L
	ABS	M	CCHEM	CLINICAL CHEMISTRY - POST WEANING PERIOD - F1 GENERATION	ALP	ALP	56	Day 56	1	112	114	114		U/L		1	114				ABS	ABS	P	Com	P	Par	54	42	.	27	1	1	N	1	4	U/L
	ABS	F	CCHEM	CLINICAL CHEMISTRY - POST WEANING PERIOD - F1 GENERATION	ALP	ALP	56	Day 56	1	152	189	189		U/L		1	189				ABS	ABS	P	Com	P	Par	54	42	.	27	1	1	N	1	17	U/L
	ABS	F	CCHEM	CLINICAL CHEMISTRY - POST WEANING PERIOD - F1 GENERATION	ALP	ALP	56	Day 56	1	154	238	238		U/L		1	238				ABS	ABS	P	Com	P	Par	54	42	.	27	1	1	N	1	18	U/L
	ABS	F	CCHEM	CLINICAL CHEMISTRY - POST WEANING PERIOD - F1 GENERATION	ALP	ALP	56	Day 56	1	159	203	203		U/L		1	203				ABS	ABS	P	Com	P	Par	54	42	.	27	1	1	N	1	19	U/L
	ABS	F	CCHEM	CLINICAL CHEMISTRY - POST WEANING PERIOD - F1 GENERATION	ALP	ALP	56	Day 56	1	162	142	142		U/L		1	142				ABS	ABS	P	Com	P	Par	54	42	.	27	1	1	N	1	20	U/L
	ABS	M	CCHEM	CLINICAL CHEMISTRY - POST WEANING PERIOD - F1 GENERATION	ALP	ALP	56	Day 56	2	200	203	203		U/L		2	203				ABS	ABS	P	Com	P	Par	54	42	.	27	1	1	N	1	5	U/L
	ABS	M	CCHEM	CLINICAL CHEMISTRY - POST WEANING PERIOD - F1 GENERATION	ALP	ALP	56	Day 56	2	206	275	275		U/L		2	275				ABS	ABS	P	Com	P	Par	54	42	.	27	1	1	N	1	6	U/L
	ABS	M	CCHEM	CLINICAL CHEMISTRY - POST WEANING PERIOD - F1 GENERATION	ALP	ALP	56	Day 56	2	210	200	200		U/L		2	200				ABS	ABS	P	Com	P	Par	54	42	.	27	1	1	N	1	7	U/L
	ABS	M	CCHEM	CLINICAL CHEMISTRY - POST WEANING PERIOD - F1 GENERATION	ALP	ALP	56	Day 56	2	212	161	161		U/L		2	161				ABS	ABS	P	Com	P	Par	54	42	.	27	1	1	N	1	8	U/L
	ABS	F	CCHEM	CLINICAL CHEMISTRY - POST WEANING PERIOD - F1 GENERATION	ALP	ALP	56	Day 56	2	252	176	176		U/L		2	176				ABS	ABS	P	Com	P	Par	54	42	.	27	1	1	N	1	21	U/L
	ABS	F	CCHEM	CLINICAL CHEMISTRY - POST WEANING PERIOD - F1 GENERATION	ALP	ALP	56	Day 56	2	255	325	325		U/L		2	325				ABS	ABS	P	Com	P	Par	54	42	.	27	1	1	N	1	22	U/L
	ABS	F	CCHEM	CLINICAL CHEMISTRY - POST WEANING PERIOD - F1 GENERATION	ALP	ALP	56	Day 56	2	265	162	162		U/L		2	162				ABS	ABS	P	Com	P	Par	54	42	.	27	1	1	N	1	23	U/L
	ABS	F	CCHEM	CLINICAL CHEMISTRY - POST WEANING PERIOD - F1 GENERATION	ALP	ALP	56	Day 56	2	268	125	125		U/L		2	125				ABS	ABS	P	Com	P	Par	54	42	.	27	1	1	N	1	24	U/L
	ABS	M	CCHEM	CLINICAL CHEMISTRY - POST WEANING PERIOD - F1 GENERATION	ALP	ALP	56	Day 56	3	301	382	382		U/L		3	382				ABS	ABS	P	Com	P	Par	54	42	.	27	1	1	N	1	9	U/L
	ABS	M	CCHEM	CLINICAL CHEMISTRY - POST WEANING PERIOD - F1 GENERATION	ALP	ALP	56	Day 56	3	309	173	173		U/L		3	173				ABS	ABS	P	Com	P	Par	54	42	.	27	1	1	N	1	10	U/L
	ABS	M	CCHEM	CLINICAL CHEMISTRY - POST WEANING PERIOD - F1 GENERATION	ALP	ALP	56	Day 56	3	313	115	115		U/L		3	115				ABS	ABS	P	Com	P	Par	54	42	.	27	1	1	N	1	11	U/L
	ABS	M	CCHEM	CLINICAL CHEMISTRY - POST WEANING PERIOD - F1 GENERATION	ALP	ALP	56	Day 56	3	316	222	222		U/L		3	222				ABS	ABS	P	Com	P	Par	54	42	.	27	1	1	N	1	12	U/L
	ABS	F	CCHEM	CLINICAL CHEMISTRY - POST WEANING PERIOD - F1 GENERATION	ALP	ALP	56	Day 56	3	350	389	389		U/L		3	389				ABS	ABS	P	Com	P	Par	54	42	.	27	1	1	N	1	25	U/L
	ABS	F	CCHEM	CLINICAL CHEMISTRY - POST WEANING PERIOD - F1 GENERATION	ALP	ALP	56	Day 56	3	356	161	161		U/L		3	161				ABS	ABS	P	Com	P	Par	54	42	.	27	1	1	N	1	26	U/L
	ABS	F	CCHEM	CLINICAL CHEMISTRY - POST WEANING PERIOD - F1 GENERATION	ALP	ALP	56	Day 56	3	358	144	144		U/L		3	144				ABS	ABS	P	Com	P	Par	54	42	.	27	1	1	N	1	27	U/L
	ABS	F	CCHEM	CLINICAL CHEMISTRY - POST WEANING PERIOD - F1 GENERATION	ALP	ALP	56	Day 56	3	363	281	281		U/L		3	281				ABS	ABS	P	Com	P	Par	54	42	.	27	1	1	N	1	28	U/L
	ABS	M	CCHEM	CLINICAL CHEMISTRY - POST WEANING PERIOD - F1 GENERATION	ALP	ALP	56	Day 56	4	405	375	375		U/L		4	375				ABS	ABS	P	Com	P	Par	54	42	.	27	1	1	N	1	13	U/L
	ABS	M	CCHEM	CLINICAL CHEMISTRY - POST WEANING PERIOD - F1 GENERATION	ALP	ALP	56	Day 56	4	407	223	223		U/L		4	223				ABS	ABS	P	Com	P	Par	54	42	.	27	1	1	N	1	14	U/L
	ABS	M	CCHEM	CLINICAL CHEMISTRY - POST WEANING PERIOD - F1 GENERATION	ALP	ALP	56	Day 56	4	412	163	163		U/L		4	163				ABS	ABS	P	Com	P	Par	54	42	.	27	1	1	N	1	15	U/L
	ABS	F	CCHEM	CLINICAL CHEMISTRY - POST WEANING PERIOD - F1 GENERATION	ALP	ALP	56	Day 56	4	450	313	313		U/L		4	313				ABS	ABS	P	Com	P	Par	54	42	.	27	1	1	N	1	29	U/L
	ABS	F	CCHEM	CLINICAL CHEMISTRY - POST WEANING PERIOD - F1 GENERATION	ALP	ALP	56	Day 56	4	453	217	217		U/L		4	217				ABS	ABS	P	Com	P	Par	54	42	.	27	1	1	N	1	30	U/L
	ABS	F	CCHEM	CLINICAL CHEMISTRY - POST WEANING PERIOD - F1 GENERATION	ALP	ALP	56	Day 56	4	462	265	265		U/L		4	265				ABS	ABS	P	Com	P	Par	54	42	.	27	1	1	N	1	31	U/L
	ABS	F	CCHEM	CLINICAL CHEMISTRY - POST WEANING PERIOD - F1 GENERATION	ALP	ALP	56	Day 56	4	465	192	192		U/L		4	192				ABS	ABS	P	Com	P	Par	54	42	.	27	1	1	N	1	32	U/L
	ABS	M	CCHEM	CLINICAL CHEMISTRY - POST WEANING PERIOD - F1 GENERATION	ALP	ALP	56.1005	Day 56 (Unscheduled)	4	418	.	228U	U	U/L		4	228				ABS	ABS	P	Com	P	Par	54	42	.	27	1	1	N	1	16	U/L
	ABS	M	CCHEM	CLINICAL CHEMISTRY - POST WEANING PERIOD - F1 GENERATION	ALP	ALP	112	Day 112	1	101	156	156		U/L		1	156				ABS	ABS	P	Com	P	Par	54	42	.	27	1	1	N	1	1	U/L
	ABS	M	CCHEM	CLINICAL CHEMISTRY - POST WEANING PERIOD - F1 GENERATION	ALP	ALP	112	Day 112	1	104	378	378		U/L		1	378				ABS	ABS	P	Com	P	Par	54	42	.	27	1	1	N	1	2	U/L
	ABS	M	CCHEM	CLINICAL CHEMISTRY - POST WEANING PERIOD - F1 GENERATION	ALP	ALP	112	Day 112	1	109	142	142		U/L		1	142				ABS	ABS	P	Com	P	Par	54	42	.	27	1	1	N	1	3	U/L
	ABS	M	CCHEM	CLINICAL CHEMISTRY - POST WEANING PERIOD - F1 GENERATION	ALP	ALP	112	Day 112	1	112	121	121		U/L		1	121				ABS	ABS	P	Com	P	Par	54	42	.	27	1	1	N	1	4	U/L
	ABS	F	CCHEM	CLINICAL CHEMISTRY - POST WEANING PERIOD - F1 GENERATION	ALP	ALP	112	Day 112	1	152	163	163		U/L		1	163				ABS	ABS	P	Com	P	Par	54	42	.	27	1	1	N	1	17	U/L
	ABS	F	CCHEM	CLINICAL CHEMISTRY - POST WEANING PERIOD - F1 GENERATION	ALP	ALP	112	Day 112	1	154	222	222		U/L		1	222				ABS	ABS	P	Com	P	Par	54	42	.	27	1	1	N	1	18	U/L
	ABS	F	CCHEM	CLINICAL CHEMISTRY - POST WEANING PERIOD - F1 GENERATION	ALP	ALP	112	Day 112	1	159	146	146		U/L		1	146				ABS	ABS	P	Com	P	Par	54	42	.	27	1	1	N	1	19	U/L
	ABS	F	CCHEM	CLINICAL CHEMISTRY - POST WEANING PERIOD - F1 GENERATION	ALP	ALP	112	Day 112	1	162	183	183		U/L		1	183				ABS	ABS	P	Com	P	Par	54	42	.	27	1	1	N	1	20	U/L
	ABS	M	CCHEM	CLINICAL CHEMISTRY - POST WEANING PERIOD - F1 GENERATION	ALP	ALP	112	Day 112	2	200	182	182		U/L		2	182				ABS	ABS	P	Com	P	Par	54	42	.	27	1	1	N	1	5	U/L
	ABS	M	CCHEM	CLINICAL CHEMISTRY - POST WEANING PERIOD - F1 GENERATION	ALP	ALP	112	Day 112	2	206	227	227		U/L		2	227				ABS	ABS	P	Com	P	Par	54	42	.	27	1	1	N	1	6	U/L
	ABS	M	CCHEM	CLINICAL CHEMISTRY - POST WEANING PERIOD - F1 GENERATION	ALP	ALP	112	Day 112	2	210	173	173		U/L		2	173				ABS	ABS	P	Com	P	Par	54	42	.	27	1	1	N	1	7	U/L
	ABS	M	CCHEM	CLINICAL CHEMISTRY - POST WEANING PERIOD - F1 GENERATION	ALP	ALP	112	Day 112	2	212	139	139		U/L		2	139				ABS	ABS	P	Com	P	Par	54	42	.	27	1	1	N	1	8	U/L
	ABS	F	CCHEM	CLINICAL CHEMISTRY - POST WEANING PERIOD - F1 GENERATION	ALP	ALP	112	Day 112	2	252	141	141		U/L		2	141				ABS	ABS	P	Com	P	Par	54	42	.	27	1	1	N	1	21	U/L
	ABS	F	CCHEM	CLINICAL CHEMISTRY - POST WEANING PERIOD - F1 GENERATION	ALP	ALP	112	Day 112	2	255	249	249		U/L		2	249				ABS	ABS	P	Com	P	Par	54	42	.	27	1	1	N	1	22	U/L
	ABS	F	CCHEM	CLINICAL CHEMISTRY - POST WEANING PERIOD - F1 GENERATION	ALP	ALP	112	Day 112	2	265	120	120		U/L		2	120				ABS	ABS	P	Com	P	Par	54	42	.	27	1	1	N	1	23	U/L
	ABS	F	CCHEM	CLINICAL CHEMISTRY - POST WEANING PERIOD - F1 GENERATION	ALP	ALP	112	Day 112	2	268	97	97		U/L		2	97				ABS	ABS	P	Com	P	Par	54	42	.	27	1	1	N	1	24	U/L
	ABS	M	CCHEM	CLINICAL CHEMISTRY - POST WEANING PERIOD - F1 GENERATION	ALP	ALP	112	Day 112	3	301	352	352		U/L		3	352				ABS	ABS	P	Com	P	Par	54	42	.	27	1	1	N	1	9	U/L
	ABS	M	CCHEM	CLINICAL CHEMISTRY - POST WEANING PERIOD - F1 GENERATION	ALP	ALP	112	Day 112	3	309	155	155		U/L		3	155				ABS	ABS	P	Com	P	Par	54	42	.	27	1	1	N	1	10	U/L
	ABS	M	CCHEM	CLINICAL CHEMISTRY - POST WEANING PERIOD - F1 GENERATION	ALP	ALP	112	Day 112	3	313	106	106		U/L		3	106				ABS	ABS	P	Com	P	Par	54	42	.	27	1	1	N	1	11	U/L
	ABS	M	CCHEM	CLINICAL CHEMISTRY - POST WEANING PERIOD - F1 GENERATION	ALP	ALP	112	Day 112	3	316	184	184		U/L		3	184				ABS	ABS	P	Com	P	Par	54	42	.	27	1	1	N	1	12	U/L
	ABS	F	CCHEM	CLINICAL CHEMISTRY - POST WEANING PERIOD - F1 GENERATION	ALP	ALP	112	Day 112	3	350	330	330		U/L		3	330				ABS	ABS	P	Com	P	Par	54	42	.	27	1	1	N	1	25	U/L
	ABS	F	CCHEM	CLINICAL CHEMISTRY - POST WEANING PERIOD - F1 GENERATION	ALP	ALP	112	Day 112	3	356	177	177		U/L		3	177				ABS	ABS	P	Com	P	Par	54	42	.	27	1	1	N	1	26	U/L
	ABS	F	CCHEM	CLINICAL CHEMISTRY - POST WEANING PERIOD - F1 GENERATION	ALP	ALP	112	Day 112	3	358	130	130		U/L		3	130				ABS	ABS	P	Com	P	Par	54	42	.	27	1	1	N	1	27	U/L
	ABS	F	CCHEM	CLINICAL CHEMISTRY - POST WEANING PERIOD - F1 GENERATION	ALP	ALP	112	Day 112	3	363	205	205		U/L		3	205				ABS	ABS	P	Com	P	Par	54	42	.	27	1	1	N	1	28	U/L
	ABS	M	CCHEM	CLINICAL CHEMISTRY - POST WEANING PERIOD - F1 GENERATION	ALP	ALP	112	Day 112	4	405	226	226		U/L		4	226				ABS	ABS	P	Com	P	Par	54	42	.	27	1	1	N	1	13	U/L
	ABS	M	CCHEM	CLINICAL CHEMISTRY - POST WEANING PERIOD - F1 GENERATION	ALP	ALP	112	Day 112	4	407	222	222		U/L		4	222				ABS	ABS	P	Com	P	Par	54	42	.	27	1	1	N	1	14	U/L
	ABS	M	CCHEM	CLINICAL CHEMISTRY - POST WEANING PERIOD - F1 GENERATION	ALP	ALP	112	Day 112	4	412	173	173		U/L		4	173				ABS	ABS	P	Com	P	Par	54	42	.	27	1	1	N	1	15	U/L
	ABS	M	CCHEM	CLINICAL CHEMISTRY - POST WEANING PERIOD - F1 GENERATION	ALP	ALP	112	Day 112	4	418	184	184		U/L		4	184				ABS	ABS	P	Com	P	Par	54	42	.	27	1	1	N	1	16	U/L
	ABS	F	CCHEM	CLINICAL CHEMISTRY - POST WEANING PERIOD - F1 GENERATION	ALP	ALP	112	Day 112	4	450	196	196		U/L		4	196				ABS	ABS	P	Com	P	Par	54	42	.	27	1	1	N	1	29	U/L
	ABS	F	CCHEM	CLINICAL CHEMISTRY - POST WEANING PERIOD - F1 GENERATION	ALP	ALP	112	Day 112	4	453	220	220		U/L		4	220				ABS	ABS	P	Com	P	Par	54	42	.	27	1	1	N	1	30	U/L
	ABS	F	CCHEM	CLINICAL CHEMISTRY - POST WEANING PERIOD - F1 GENERATION	ALP	ALP	112	Day 112	4	462	216	216		U/L		4	216				ABS	ABS	P	Com	P	Par	54	42	.	27	1	1	N	1	31	U/L
	ABS	F	CCHEM	CLINICAL CHEMISTRY - POST WEANING PERIOD - F1 GENERATION	ALP	ALP	112	Day 112	4	465	143	143		U/L		4	143				ABS	ABS	P	Com	P	Par	54	42	.	27	1	1	N	1	32	U/L
	ABS	M	CCHEM	CLINICAL CHEMISTRY - POST WEANING PERIOD - F1 GENERATION	ALP	ALP	168	Day 168	1	101	129	129		U/L		1	129				ABS	ABS	P	Com	P	Par	54	42	.	27	1	1	N	1	1	U/L
	ABS	M	CCHEM	CLINICAL CHEMISTRY - POST WEANING PERIOD - F1 GENERATION	ALP	ALP	168	Day 168	1	104	285	285		U/L		1	285				ABS	ABS	P	Com	P	Par	54	42	.	27	1	1	N	1	2	U/L
	ABS	M	CCHEM	CLINICAL CHEMISTRY - POST WEANING PERIOD - F1 GENERATION	ALP	ALP	168	Day 168	1	109	107	107		U/L		1	107				ABS	ABS	P	Com	P	Par	54	42	.	27	1	1	N	1	3	U/L
	ABS	M	CCHEM	CLINICAL CHEMISTRY - POST WEANING PERIOD - F1 GENERATION	ALP	ALP	168	Day 168	1	112	89	89		U/L		1	89				ABS	ABS	P	Com	P	Par	54	42	.	27	1	1	N	1	4	U/L
	ABS	F	CCHEM	CLINICAL CHEMISTRY - POST WEANING PERIOD - F1 GENERATION	ALP	ALP	168	Day 168	1	152	124	124		U/L		1	124				ABS	ABS	P	Com	P	Par	54	42	.	27	1	1	N	1	17	U/L
	ABS	F	CCHEM	CLINICAL CHEMISTRY - POST WEANING PERIOD - F1 GENERATION	ALP	ALP	168	Day 168	1	154	165	165		U/L		1	165				ABS	ABS	P	Com	P	Par	54	42	.	27	1	1	N	1	18	U/L
	ABS	F	CCHEM	CLINICAL CHEMISTRY - POST WEANING PERIOD - F1 GENERATION	ALP	ALP	168	Day 168	1	159	101	101		U/L		1	101				ABS	ABS	P	Com	P	Par	54	42	.	27	1	1	N	1	19	U/L
	ABS	F	CCHEM	CLINICAL CHEMISTRY - POST WEANING PERIOD - F1 GENERATION	ALP	ALP	168	Day 168	1	162	132	132		U/L		1	132				ABS	ABS	P	Com	P	Par	54	42	.	27	1	1	N	1	20	U/L
	ABS	M	CCHEM	CLINICAL CHEMISTRY - POST WEANING PERIOD - F1 GENERATION	ALP	ALP	168	Day 168	2	200	152	152		U/L		2	152				ABS	ABS	P	Com	P	Par	54	42	.	27	1	1	N	1	5	U/L
	ABS	M	CCHEM	CLINICAL CHEMISTRY - POST WEANING PERIOD - F1 GENERATION	ALP	ALP	168	Day 168	2	206	162	162		U/L		2	162				ABS	ABS	P	Com	P	Par	54	42	.	27	1	1	N	1	6	U/L
	ABS	M	CCHEM	CLINICAL CHEMISTRY - POST WEANING PERIOD - F1 GENERATION	ALP	ALP	168	Day 168	2	210	140	140		U/L		2	140				ABS	ABS	P	Com	P	Par	54	42	.	27	1	1	N	1	7	U/L
	ABS	M	CCHEM	CLINICAL CHEMISTRY - POST WEANING PERIOD - F1 GENERATION	ALP	ALP	168	Day 168	2	212	108	108		U/L		2	108				ABS	ABS	P	Com	P	Par	54	42	.	27	1	1	N	1	8	U/L
	ABS	F	CCHEM	CLINICAL CHEMISTRY - POST WEANING PERIOD - F1 GENERATION	ALP	ALP	168	Day 168	2	252	109	109		U/L		2	109				ABS	ABS	P	Com	P	Par	54	42	.	27	1	1	N	1	21	U/L
	ABS	F	CCHEM	CLINICAL CHEMISTRY - POST WEANING PERIOD - F1 GENERATION	ALP	ALP	168	Day 168	2	255	167	167		U/L		2	167				ABS	ABS	P	Com	P	Par	54	42	.	27	1	1	N	1	22	U/L
	ABS	F	CCHEM	CLINICAL CHEMISTRY - POST WEANING PERIOD - F1 GENERATION	ALP	ALP	168	Day 168	2	265	93	93		U/L		2	93				ABS	ABS	P	Com	P	Par	54	42	.	27	1	1	N	1	23	U/L
	ABS	F	CCHEM	CLINICAL CHEMISTRY - POST WEANING PERIOD - F1 GENERATION	ALP	ALP	168	Day 168	2	268	75	75		U/L		2	75				ABS	ABS	P	Com	P	Par	54	42	.	27	1	1	N	1	24	U/L
	ABS	M	CCHEM	CLINICAL CHEMISTRY - POST WEANING PERIOD - F1 GENERATION	ALP	ALP	168	Day 168	3	301	266	266		U/L		3	266				ABS	ABS	P	Com	P	Par	54	42	.	27	1	1	N	1	9	U/L
	ABS	M	CCHEM	CLINICAL CHEMISTRY - POST WEANING PERIOD - F1 GENERATION	ALP	ALP	168	Day 168	3	309	113	113		U/L		3	113				ABS	ABS	P	Com	P	Par	54	42	.	27	1	1	N	1	10	U/L
	ABS	M	CCHEM	CLINICAL CHEMISTRY - POST WEANING PERIOD - F1 GENERATION	ALP	ALP	168	Day 168	3	313	83	83		U/L		3	83				ABS	ABS	P	Com	P	Par	54	42	.	27	1	1	N	1	11	U/L
	ABS	M	CCHEM	CLINICAL CHEMISTRY - POST WEANING PERIOD - F1 GENERATION	ALP	ALP	168	Day 168	3	316	135	135		U/L		3	135				ABS	ABS	P	Com	P	Par	54	42	.	27	1	1	N	1	12	U/L
	ABS	F	CCHEM	CLINICAL CHEMISTRY - POST WEANING PERIOD - F1 GENERATION	ALP	ALP	168	Day 168	3	350	259	259		U/L		3	259				ABS	ABS	P	Com	P	Par	54	42	.	27	1	1	N	1	25	U/L
	ABS	F	CCHEM	CLINICAL CHEMISTRY - POST WEANING PERIOD - F1 GENERATION	ALP	ALP	168	Day 168	3	356	120	120		U/L		3	120				ABS	ABS	P	Com	P	Par	54	42	.	27	1	1	N	1	26	U/L
	ABS	F	CCHEM	CLINICAL CHEMISTRY - POST WEANING PERIOD - F1 GENERATION	ALP	ALP	168	Day 168	3	358	92	92		U/L		3	92				ABS	ABS	P	Com	P	Par	54	42	.	27	1	1	N	1	27	U/L
	ABS	F	CCHEM	CLINICAL CHEMISTRY - POST WEANING PERIOD - F1 GENERATION	ALP	ALP	168	Day 168	3	363	156	156		U/L		3	156				ABS	ABS	P	Com	P	Par	54	42	.	27	1	1	N	1	28	U/L
	ABS	M	CCHEM	CLINICAL CHEMISTRY - POST WEANING PERIOD - F1 GENERATION	ALP	ALP	168	Day 168	4	405	191	191		U/L		4	191				ABS	ABS	P	Com	P	Par	54	42	.	27	1	1	N	1	13	U/L
	ABS	M	CCHEM	CLINICAL CHEMISTRY - POST WEANING PERIOD - F1 GENERATION	ALP	ALP	168	Day 168	4	407	175	175		U/L		4	175				ABS	ABS	P	Com	P	Par	54	42	.	27	1	1	N	1	14	U/L
	ABS	M	CCHEM	CLINICAL CHEMISTRY - POST WEANING PERIOD - F1 GENERATION	ALP	ALP	168	Day 168	4	412	140	140		U/L		4	140				ABS	ABS	P	Com	P	Par	54	42	.	27	1	1	N	1	15	U/L
	ABS	M	CCHEM	CLINICAL CHEMISTRY - POST WEANING PERIOD - F1 GENERATION	ALP	ALP	168	Day 168	4	418	150	150		U/L		4	150				ABS	ABS	P	Com	P	Par	54	42	.	27	1	1	N	1	16	U/L
	ABS	F	CCHEM	CLINICAL CHEMISTRY - POST WEANING PERIOD - F1 GENERATION	ALP	ALP	168	Day 168	4	450	164	164		U/L		4	164				ABS	ABS	P	Com	P	Par	54	42	.	27	1	1	N	1	29	U/L
	ABS	F	CCHEM	CLINICAL CHEMISTRY - POST WEANING PERIOD - F1 GENERATION	ALP	ALP	168	Day 168	4	453	153	153		U/L		4	153				ABS	ABS	P	Com	P	Par	54	42	.	27	1	1	N	1	30	U/L
	ABS	F	CCHEM	CLINICAL CHEMISTRY - POST WEANING PERIOD - F1 GENERATION	ALP	ALP	168	Day 168	4	462	148	148		U/L		4	148				ABS	ABS	P	Com	P	Par	54	42	.	27	1	1	N	1	31	U/L
	ABS	F	CCHEM	CLINICAL CHEMISTRY - POST WEANING PERIOD - F1 GENERATION	ALP	ALP	168	Day 168	4	465	118	118		U/L		4	118				ABS	ABS	P	Com	P	Par	54	42	.	27	1	1	N	1	32	U/L
	ABS	M	CCHEM	CLINICAL CHEMISTRY - POST WEANING PERIOD - F1 GENERATION	ALP	ALP	224	Day 224	1	101	110	110		U/L		1	110				ABS	ABS	P	Com	P	Par	54	42	.	27	1	1	N	1	1	U/L
	ABS	M	CCHEM	CLINICAL CHEMISTRY - POST WEANING PERIOD - F1 GENERATION	ALP	ALP	224	Day 224	1	104	201	201		U/L		1	201				ABS	ABS	P	Com	P	Par	54	42	.	27	1	1	N	1	2	U/L
	ABS	M	CCHEM	CLINICAL CHEMISTRY - POST WEANING PERIOD - F1 GENERATION	ALP	ALP	224	Day 224	1	109	79	79		U/L		1	79				ABS	ABS	P	Com	P	Par	54	42	.	27	1	1	N	1	3	U/L
	ABS	M	CCHEM	CLINICAL CHEMISTRY - POST WEANING PERIOD - F1 GENERATION	ALP	ALP	224	Day 224	1	112	65	65		U/L		1	65				ABS	ABS	P	Com	P	Par	54	42	.	27	1	1	N	1	4	U/L
	ABS	F	CCHEM	CLINICAL CHEMISTRY - POST WEANING PERIOD - F1 GENERATION	ALP	ALP	224	Day 224	1	152	92	92		U/L		1	92				ABS	ABS	P	Com	P	Par	54	42	.	27	1	1	N	1	17	U/L
	ABS	F	CCHEM	CLINICAL CHEMISTRY - POST WEANING PERIOD - F1 GENERATION	ALP	ALP	224	Day 224	1	154	123	123		U/L		1	123				ABS	ABS	P	Com	P	Par	54	42	.	27	1	1	N	1	18	U/L
	ABS	F	CCHEM	CLINICAL CHEMISTRY - POST WEANING PERIOD - F1 GENERATION	ALP	ALP	224	Day 224	1	159	73	73		U/L		1	73				ABS	ABS	P	Com	P	Par	54	42	.	27	1	1	N	1	19	U/L
	ABS	F	CCHEM	CLINICAL CHEMISTRY - POST WEANING PERIOD - F1 GENERATION	ALP	ALP	224	Day 224	1	162	106	106		U/L		1	106				ABS	ABS	P	Com	P	Par	54	42	.	27	1	1	N	1	20	U/L
	ABS	M	CCHEM	CLINICAL CHEMISTRY - POST WEANING PERIOD - F1 GENERATION	ALP	ALP	224	Day 224	2	200	111	111		U/L		2	111				ABS	ABS	P	Com	P	Par	54	42	.	27	1	1	N	1	5	U/L
	ABS	M	CCHEM	CLINICAL CHEMISTRY - POST WEANING PERIOD - F1 GENERATION	ALP	ALP	224	Day 224	2	206	115	115		U/L		2	115				ABS	ABS	P	Com	P	Par	54	42	.	27	1	1	N	1	6	U/L
	ABS	M	CCHEM	CLINICAL CHEMISTRY - POST WEANING PERIOD - F1 GENERATION	ALP	ALP	224	Day 224	2	210	89	89		U/L		2	89				ABS	ABS	P	Com	P	Par	54	42	.	27	1	1	N	1	7	U/L
	ABS	M	CCHEM	CLINICAL CHEMISTRY - POST WEANING PERIOD - F1 GENERATION	ALP	ALP	224	Day 224	2	212	78	78		U/L		2	78				ABS	ABS	P	Com	P	Par	54	42	.	27	1	1	N	1	8	U/L
	ABS	F	CCHEM	CLINICAL CHEMISTRY - POST WEANING PERIOD - F1 GENERATION	ALP	ALP	224	Day 224	2	252	85	85		U/L		2	85				ABS	ABS	P	Com	P	Par	54	42	.	27	1	1	N	1	21	U/L
	ABS	F	CCHEM	CLINICAL CHEMISTRY - POST WEANING PERIOD - F1 GENERATION	ALP	ALP	224	Day 224	2	255	116	116		U/L		2	116				ABS	ABS	P	Com	P	Par	54	42	.	27	1	1	N	1	22	U/L
	ABS	F	CCHEM	CLINICAL CHEMISTRY - POST WEANING PERIOD - F1 GENERATION	ALP	ALP	224	Day 224	2	265	57	57		U/L		2	57				ABS	ABS	P	Com	P	Par	54	42	.	27	1	1	N	1	23	U/L
	ABS	F	CCHEM	CLINICAL CHEMISTRY - POST WEANING PERIOD - F1 GENERATION	ALP	ALP	224	Day 224	2	268	61	61		U/L		2	61				ABS	ABS	P	Com	P	Par	54	42	.	27	1	1	N	1	24	U/L
	ABS	M	CCHEM	CLINICAL CHEMISTRY - POST WEANING PERIOD - F1 GENERATION	ALP	ALP	224	Day 224	3	301	195	195		U/L		3	195				ABS	ABS	P	Com	P	Par	54	42	.	27	1	1	N	1	9	U/L
	ABS	M	CCHEM	CLINICAL CHEMISTRY - POST WEANING PERIOD - F1 GENERATION	ALP	ALP	224	Day 224	3	309	87	87		U/L		3	87				ABS	ABS	P	Com	P	Par	54	42	.	27	1	1	N	1	10	U/L
	ABS	M	CCHEM	CLINICAL CHEMISTRY - POST WEANING PERIOD - F1 GENERATION	ALP	ALP	224	Day 224	3	313	67	67		U/L		3	67				ABS	ABS	P	Com	P	Par	54	42	.	27	1	1	N	1	11	U/L
	ABS	M	CCHEM	CLINICAL CHEMISTRY - POST WEANING PERIOD - F1 GENERATION	ALP	ALP	224	Day 224	3	316	104	104		U/L		3	104				ABS	ABS	P	Com	P	Par	54	42	.	27	1	1	N	1	12	U/L
	ABS	F	CCHEM	CLINICAL CHEMISTRY - POST WEANING PERIOD - F1 GENERATION	ALP	ALP	224	Day 224	3	350	187	187		U/L		3	187				ABS	ABS	P	Com	P	Par	54	42	.	27	1	1	N	1	25	U/L
	ABS	F	CCHEM	CLINICAL CHEMISTRY - POST WEANING PERIOD - F1 GENERATION	ALP	ALP	224	Day 224	3	356	93	93		U/L		3	93				ABS	ABS	P	Com	P	Par	54	42	.	27	1	1	N	1	26	U/L
	ABS	F	CCHEM	CLINICAL CHEMISTRY - POST WEANING PERIOD - F1 GENERATION	ALP	ALP	224	Day 224	3	358	72	72		U/L		3	72				ABS	ABS	P	Com	P	Par	54	42	.	27	1	1	N	1	27	U/L
	ABS	F	CCHEM	CLINICAL CHEMISTRY - POST WEANING PERIOD - F1 GENERATION	ALP	ALP	224	Day 224	3	363	106	106		U/L		3	106				ABS	ABS	P	Com	P	Par	54	42	.	27	1	1	N	1	28	U/L
	ABS	M	CCHEM	CLINICAL CHEMISTRY - POST WEANING PERIOD - F1 GENERATION	ALP	ALP	224	Day 224	4	405	163	163		U/L		4	163				ABS	ABS	P	Com	P	Par	54	42	.	27	1	1	N	1	13	U/L
	ABS	M	CCHEM	CLINICAL CHEMISTRY - POST WEANING PERIOD - F1 GENERATION	ALP	ALP	224	Day 224	4	407	141	141		U/L		4	141				ABS	ABS	P	Com	P	Par	54	42	.	27	1	1	N	1	14	U/L
	ABS	M	CCHEM	CLINICAL CHEMISTRY - POST WEANING PERIOD - F1 GENERATION	ALP	ALP	224	Day 224	4	412	120	120		U/L		4	120				ABS	ABS	P	Com	P	Par	54	42	.	27	1	1	N	1	15	U/L
	ABS	M	CCHEM	CLINICAL CHEMISTRY - POST WEANING PERIOD - F1 GENERATION	ALP	ALP	224	Day 224	4	418	126	126		U/L		4	126				ABS	ABS	P	Com	P	Par	54	42	.	27	1	1	N	1	16	U/L
	ABS	F	CCHEM	CLINICAL CHEMISTRY - POST WEANING PERIOD - F1 GENERATION	ALP	ALP	224	Day 224	4	450	117	117		U/L		4	117				ABS	ABS	P	Com	P	Par	54	42	.	27	1	1	N	1	29	U/L
	ABS	F	CCHEM	CLINICAL CHEMISTRY - POST WEANING PERIOD - F1 GENERATION	ALP	ALP	224	Day 224	4	453	111	111		U/L		4	111				ABS	ABS	P	Com	P	Par	54	42	.	27	1	1	N	1	30	U/L
	ABS	F	CCHEM	CLINICAL CHEMISTRY - POST WEANING PERIOD - F1 GENERATION	ALP	ALP	224	Day 224	4	462	114	114		U/L		4	114				ABS	ABS	P	Com	P	Par	54	42	.	27	1	1	N	1	31	U/L
	ABS	F	CCHEM	CLINICAL CHEMISTRY - POST WEANING PERIOD - F1 GENERATION	ALP	ALP	224	Day 224	4	465	107	107		U/L		4	107				ABS	ABS	P	Com	P	Par	54	42	.	27	1	1	N	1	32	U/L
	ABS	M	CCHEM	CLINICAL CHEMISTRY - POST WEANING PERIOD - F1 GENERATION	ALT	ALT	56	Day 56	1	101	26	26		U/L		1	26				ABS	ABS	P	Com	P	Par	54	42	.	26	1	1	N	1	1	U/L
	ABS	M	CCHEM	CLINICAL CHEMISTRY - POST WEANING PERIOD - F1 GENERATION	ALT	ALT	56	Day 56	1	104	31	31		U/L		1	31				ABS	ABS	P	Com	P	Par	54	42	.	26	1	1	N	1	2	U/L
	ABS	M	CCHEM	CLINICAL CHEMISTRY - POST WEANING PERIOD - F1 GENERATION	ALT	ALT	56	Day 56	1	109	24	24		U/L		1	24				ABS	ABS	P	Com	P	Par	54	42	.	26	1	1	N	1	3	U/L
	ABS	M	CCHEM	CLINICAL CHEMISTRY - POST WEANING PERIOD - F1 GENERATION	ALT	ALT	56	Day 56	1	112	28	28		U/L		1	28				ABS	ABS	P	Com	P	Par	54	42	.	26	1	1	N	1	4	U/L
	ABS	F	CCHEM	CLINICAL CHEMISTRY - POST WEANING PERIOD - F1 GENERATION	ALT	ALT	56	Day 56	1	152	29	29		U/L		1	29				ABS	ABS	P	Com	P	Par	54	42	.	26	1	1	N	1	17	U/L
	ABS	F	CCHEM	CLINICAL CHEMISTRY - POST WEANING PERIOD - F1 GENERATION	ALT	ALT	56	Day 56	1	154	28	28		U/L		1	28				ABS	ABS	P	Com	P	Par	54	42	.	26	1	1	N	1	18	U/L
	ABS	F	CCHEM	CLINICAL CHEMISTRY - POST WEANING PERIOD - F1 GENERATION	ALT	ALT	56	Day 56	1	159	33	33		U/L		1	33				ABS	ABS	P	Com	P	Par	54	42	.	26	1	1	N	1	19	U/L
	ABS	F	CCHEM	CLINICAL CHEMISTRY - POST WEANING PERIOD - F1 GENERATION	ALT	ALT	56	Day 56	1	162	29	29		U/L		1	29				ABS	ABS	P	Com	P	Par	54	42	.	26	1	1	N	1	20	U/L
	ABS	M	CCHEM	CLINICAL CHEMISTRY - POST WEANING PERIOD - F1 GENERATION	ALT	ALT	56	Day 56	2	200	26	26		U/L		2	26				ABS	ABS	P	Com	P	Par	54	42	.	26	1	1	N	1	5	U/L
	ABS	M	CCHEM	CLINICAL CHEMISTRY - POST WEANING PERIOD - F1 GENERATION	ALT	ALT	56	Day 56	2	206	34	34		U/L		2	34				ABS	ABS	P	Com	P	Par	54	42	.	26	1	1	N	1	6	U/L
	ABS	M	CCHEM	CLINICAL CHEMISTRY - POST WEANING PERIOD - F1 GENERATION	ALT	ALT	56	Day 56	2	210	26	26		U/L		2	26				ABS	ABS	P	Com	P	Par	54	42	.	26	1	1	N	1	7	U/L
	ABS	M	CCHEM	CLINICAL CHEMISTRY - POST WEANING PERIOD - F1 GENERATION	ALT	ALT	56	Day 56	2	212	48	48		U/L		2	48				ABS	ABS	P	Com	P	Par	54	42	.	26	1	1	N	1	8	U/L
	ABS	F	CCHEM	CLINICAL CHEMISTRY - POST WEANING PERIOD - F1 GENERATION	ALT	ALT	56	Day 56	2	252	33	33		U/L		2	33				ABS	ABS	P	Com	P	Par	54	42	.	26	1	1	N	1	21	U/L
	ABS	F	CCHEM	CLINICAL CHEMISTRY - POST WEANING PERIOD - F1 GENERATION	ALT	ALT	56	Day 56	2	255	37	37		U/L		2	37				ABS	ABS	P	Com	P	Par	54	42	.	26	1	1	N	1	22	U/L
	ABS	F	CCHEM	CLINICAL CHEMISTRY - POST WEANING PERIOD - F1 GENERATION	ALT	ALT	56	Day 56	2	265	40	40		U/L		2	40				ABS	ABS	P	Com	P	Par	54	42	.	26	1	1	N	1	23	U/L
	ABS	F	CCHEM	CLINICAL CHEMISTRY - POST WEANING PERIOD - F1 GENERATION	ALT	ALT	56	Day 56	2	268	47	47		U/L		2	47				ABS	ABS	P	Com	P	Par	54	42	.	26	1	1	N	1	24	U/L
	ABS	M	CCHEM	CLINICAL CHEMISTRY - POST WEANING PERIOD - F1 GENERATION	ALT	ALT	56	Day 56	3	301	29	29		U/L		3	29				ABS	ABS	P	Com	P	Par	54	42	.	26	1	1	N	1	9	U/L
	ABS	M	CCHEM	CLINICAL CHEMISTRY - POST WEANING PERIOD - F1 GENERATION	ALT	ALT	56	Day 56	3	309	35	35		U/L		3	35				ABS	ABS	P	Com	P	Par	54	42	.	26	1	1	N	1	10	U/L
	ABS	M	CCHEM	CLINICAL CHEMISTRY - POST WEANING PERIOD - F1 GENERATION	ALT	ALT	56	Day 56	3	313	28	28		U/L		3	28				ABS	ABS	P	Com	P	Par	54	42	.	26	1	1	N	1	11	U/L
	ABS	M	CCHEM	CLINICAL CHEMISTRY - POST WEANING PERIOD - F1 GENERATION	ALT	ALT	56	Day 56	3	316	27	27		U/L		3	27				ABS	ABS	P	Com	P	Par	54	42	.	26	1	1	N	1	12	U/L
	ABS	F	CCHEM	CLINICAL CHEMISTRY - POST WEANING PERIOD - F1 GENERATION	ALT	ALT	56	Day 56	3	350	25	25		U/L		3	25				ABS	ABS	P	Com	P	Par	54	42	.	26	1	1	N	1	25	U/L
	ABS	F	CCHEM	CLINICAL CHEMISTRY - POST WEANING PERIOD - F1 GENERATION	ALT	ALT	56	Day 56	3	356	32	32		U/L		3	32				ABS	ABS	P	Com	P	Par	54	42	.	26	1	1	N	1	26	U/L
	ABS	F	CCHEM	CLINICAL CHEMISTRY - POST WEANING PERIOD - F1 GENERATION	ALT	ALT	56	Day 56	3	358	23	23		U/L		3	23				ABS	ABS	P	Com	P	Par	54	42	.	26	1	1	N	1	27	U/L
	ABS	F	CCHEM	CLINICAL CHEMISTRY - POST WEANING PERIOD - F1 GENERATION	ALT	ALT	56	Day 56	3	363	30	30		U/L		3	30				ABS	ABS	P	Com	P	Par	54	42	.	26	1	1	N	1	28	U/L
	ABS	M	CCHEM	CLINICAL CHEMISTRY - POST WEANING PERIOD - F1 GENERATION	ALT	ALT	56	Day 56	4	405	27	27		U/L		4	27				ABS	ABS	P	Com	P	Par	54	42	.	26	1	1	N	1	13	U/L
	ABS	M	CCHEM	CLINICAL CHEMISTRY - POST WEANING PERIOD - F1 GENERATION	ALT	ALT	56	Day 56	4	407	76	76		U/L		4	76				ABS	ABS	P	Com	P	Par	54	42	.	26	1	1	N	1	14	U/L
	ABS	M	CCHEM	CLINICAL CHEMISTRY - POST WEANING PERIOD - F1 GENERATION	ALT	ALT	56	Day 56	4	412	34	34		U/L		4	34				ABS	ABS	P	Com	P	Par	54	42	.	26	1	1	N	1	15	U/L
	ABS	F	CCHEM	CLINICAL CHEMISTRY - POST WEANING PERIOD - F1 GENERATION	ALT	ALT	56	Day 56	4	450	30	30		U/L		4	30				ABS	ABS	P	Com	P	Par	54	42	.	26	1	1	N	1	29	U/L
	ABS	F	CCHEM	CLINICAL CHEMISTRY - POST WEANING PERIOD - F1 GENERATION	ALT	ALT	56	Day 56	4	453	64	64		U/L		4	64				ABS	ABS	P	Com	P	Par	54	42	.	26	1	1	N	1	30	U/L
	ABS	F	CCHEM	CLINICAL CHEMISTRY - POST WEANING PERIOD - F1 GENERATION	ALT	ALT	56	Day 56	4	462	36	36		U/L		4	36				ABS	ABS	P	Com	P	Par	54	42	.	26	1	1	N	1	31	U/L
	ABS	F	CCHEM	CLINICAL CHEMISTRY - POST WEANING PERIOD - F1 GENERATION	ALT	ALT	56	Day 56	4	465	53	53		U/L		4	53				ABS	ABS	P	Com	P	Par	54	42	.	26	1	1	N	1	32	U/L
	ABS	M	CCHEM	CLINICAL CHEMISTRY - POST WEANING PERIOD - F1 GENERATION	ALT	ALT	56.1005	Day 56 (Unscheduled)	4	418	.	36U	U	U/L		4	36				ABS	ABS	P	Com	P	Par	54	42	.	26	1	1	N	1	16	U/L
	ABS	M	CCHEM	CLINICAL CHEMISTRY - POST WEANING PERIOD - F1 GENERATION	ALT	ALT	112	Day 112	1	101	25	25		U/L		1	25				ABS	ABS	P	Com	P	Par	54	42	.	26	1	1	N	1	1	U/L
	ABS	M	CCHEM	CLINICAL CHEMISTRY - POST WEANING PERIOD - F1 GENERATION	ALT	ALT	112	Day 112	1	104	30	30		U/L		1	30				ABS	ABS	P	Com	P	Par	54	42	.	26	1	1	N	1	2	U/L
	ABS	M	CCHEM	CLINICAL CHEMISTRY - POST WEANING PERIOD - F1 GENERATION	ALT	ALT	112	Day 112	1	109	30	30		U/L		1	30				ABS	ABS	P	Com	P	Par	54	42	.	26	1	1	N	1	3	U/L
	ABS	M	CCHEM	CLINICAL CHEMISTRY - POST WEANING PERIOD - F1 GENERATION	ALT	ALT	112	Day 112	1	112	27	27		U/L		1	27				ABS	ABS	P	Com	P	Par	54	42	.	26	1	1	N	1	4	U/L
	ABS	F	CCHEM	CLINICAL CHEMISTRY - POST WEANING PERIOD - F1 GENERATION	ALT	ALT	112	Day 112	1	152	26	26		U/L		1	26				ABS	ABS	P	Com	P	Par	54	42	.	26	1	1	N	1	17	U/L
	ABS	F	CCHEM	CLINICAL CHEMISTRY - POST WEANING PERIOD - F1 GENERATION	ALT	ALT	112	Day 112	1	154	27	27		U/L		1	27				ABS	ABS	P	Com	P	Par	54	42	.	26	1	1	N	1	18	U/L
	ABS	F	CCHEM	CLINICAL CHEMISTRY - POST WEANING PERIOD - F1 GENERATION	ALT	ALT	112	Day 112	1	159	33	33		U/L		1	33				ABS	ABS	P	Com	P	Par	54	42	.	26	1	1	N	1	19	U/L
	ABS	F	CCHEM	CLINICAL CHEMISTRY - POST WEANING PERIOD - F1 GENERATION	ALT	ALT	112	Day 112	1	162	26	26		U/L		1	26				ABS	ABS	P	Com	P	Par	54	42	.	26	1	1	N	1	20	U/L
	ABS	M	CCHEM	CLINICAL CHEMISTRY - POST WEANING PERIOD - F1 GENERATION	ALT	ALT	112	Day 112	2	200	25	25		U/L		2	25				ABS	ABS	P	Com	P	Par	54	42	.	26	1	1	N	1	5	U/L
	ABS	M	CCHEM	CLINICAL CHEMISTRY - POST WEANING PERIOD - F1 GENERATION	ALT	ALT	112	Day 112	2	206	25	25		U/L		2	25				ABS	ABS	P	Com	P	Par	54	42	.	26	1	1	N	1	6	U/L
	ABS	M	CCHEM	CLINICAL CHEMISTRY - POST WEANING PERIOD - F1 GENERATION	ALT	ALT	112	Day 112	2	210	29	29		U/L		2	29				ABS	ABS	P	Com	P	Par	54	42	.	26	1	1	N	1	7	U/L
	ABS	M	CCHEM	CLINICAL CHEMISTRY - POST WEANING PERIOD - F1 GENERATION	ALT	ALT	112	Day 112	2	212	32	32		U/L		2	32				ABS	ABS	P	Com	P	Par	54	42	.	26	1	1	N	1	8	U/L
	ABS	F	CCHEM	CLINICAL CHEMISTRY - POST WEANING PERIOD - F1 GENERATION	ALT	ALT	112	Day 112	2	252	30	30		U/L		2	30				ABS	ABS	P	Com	P	Par	54	42	.	26	1	1	N	1	21	U/L
	ABS	F	CCHEM	CLINICAL CHEMISTRY - POST WEANING PERIOD - F1 GENERATION	ALT	ALT	112	Day 112	2	255	32	32		U/L		2	32				ABS	ABS	P	Com	P	Par	54	42	.	26	1	1	N	1	22	U/L
	ABS	F	CCHEM	CLINICAL CHEMISTRY - POST WEANING PERIOD - F1 GENERATION	ALT	ALT	112	Day 112	2	265	35	35		U/L		2	35				ABS	ABS	P	Com	P	Par	54	42	.	26	1	1	N	1	23	U/L
	ABS	F	CCHEM	CLINICAL CHEMISTRY - POST WEANING PERIOD - F1 GENERATION	ALT	ALT	112	Day 112	2	268	28	28		U/L		2	28				ABS	ABS	P	Com	P	Par	54	42	.	26	1	1	N	1	24	U/L
	ABS	M	CCHEM	CLINICAL CHEMISTRY - POST WEANING PERIOD - F1 GENERATION	ALT	ALT	112	Day 112	3	301	24	24		U/L		3	24				ABS	ABS	P	Com	P	Par	54	42	.	26	1	1	N	1	9	U/L
	ABS	M	CCHEM	CLINICAL CHEMISTRY - POST WEANING PERIOD - F1 GENERATION	ALT	ALT	112	Day 112	3	309	37	37		U/L		3	37				ABS	ABS	P	Com	P	Par	54	42	.	26	1	1	N	1	10	U/L
	ABS	M	CCHEM	CLINICAL CHEMISTRY - POST WEANING PERIOD - F1 GENERATION	ALT	ALT	112	Day 112	3	313	28	28		U/L		3	28				ABS	ABS	P	Com	P	Par	54	42	.	26	1	1	N	1	11	U/L
	ABS	M	CCHEM	CLINICAL CHEMISTRY - POST WEANING PERIOD - F1 GENERATION	ALT	ALT	112	Day 112	3	316	24	24		U/L		3	24				ABS	ABS	P	Com	P	Par	54	42	.	26	1	1	N	1	12	U/L
	ABS	F	CCHEM	CLINICAL CHEMISTRY - POST WEANING PERIOD - F1 GENERATION	ALT	ALT	112	Day 112	3	350	22	22		U/L		3	22				ABS	ABS	P	Com	P	Par	54	42	.	26	1	1	N	1	25	U/L
	ABS	F	CCHEM	CLINICAL CHEMISTRY - POST WEANING PERIOD - F1 GENERATION	ALT	ALT	112	Day 112	3	356	42	42		U/L		3	42				ABS	ABS	P	Com	P	Par	54	42	.	26	1	1	N	1	26	U/L
	ABS	F	CCHEM	CLINICAL CHEMISTRY - POST WEANING PERIOD - F1 GENERATION	ALT	ALT	112	Day 112	3	358	22	22		U/L		3	22				ABS	ABS	P	Com	P	Par	54	42	.	26	1	1	N	1	27	U/L
	ABS	F	CCHEM	CLINICAL CHEMISTRY - POST WEANING PERIOD - F1 GENERATION	ALT	ALT	112	Day 112	3	363	25	25		U/L		3	25				ABS	ABS	P	Com	P	Par	54	42	.	26	1	1	N	1	28	U/L
	ABS	M	CCHEM	CLINICAL CHEMISTRY - POST WEANING PERIOD - F1 GENERATION	ALT	ALT	112	Day 112	4	405	37	37		U/L		4	37				ABS	ABS	P	Com	P	Par	54	42	.	26	1	1	N	1	13	U/L
	ABS	M	CCHEM	CLINICAL CHEMISTRY - POST WEANING PERIOD - F1 GENERATION	ALT	ALT	112	Day 112	4	407	87	87		U/L		4	87				ABS	ABS	P	Com	P	Par	54	42	.	26	1	1	N	1	14	U/L
	ABS	M	CCHEM	CLINICAL CHEMISTRY - POST WEANING PERIOD - F1 GENERATION	ALT	ALT	112	Day 112	4	412	30	30		U/L		4	30				ABS	ABS	P	Com	P	Par	54	42	.	26	1	1	N	1	15	U/L
	ABS	M	CCHEM	CLINICAL CHEMISTRY - POST WEANING PERIOD - F1 GENERATION	ALT	ALT	112	Day 112	4	418	31	31		U/L		4	31				ABS	ABS	P	Com	P	Par	54	42	.	26	1	1	N	1	16	U/L
	ABS	F	CCHEM	CLINICAL CHEMISTRY - POST WEANING PERIOD - F1 GENERATION	ALT	ALT	112	Day 112	4	450	25	25		U/L		4	25				ABS	ABS	P	Com	P	Par	54	42	.	26	1	1	N	1	29	U/L
	ABS	F	CCHEM	CLINICAL CHEMISTRY - POST WEANING PERIOD - F1 GENERATION	ALT	ALT	112	Day 112	4	453	76	76		U/L		4	76				ABS	ABS	P	Com	P	Par	54	42	.	26	1	1	N	1	30	U/L
	ABS	F	CCHEM	CLINICAL CHEMISTRY - POST WEANING PERIOD - F1 GENERATION	ALT	ALT	112	Day 112	4	462	29	29		U/L		4	29				ABS	ABS	P	Com	P	Par	54	42	.	26	1	1	N	1	31	U/L
	ABS	F	CCHEM	CLINICAL CHEMISTRY - POST WEANING PERIOD - F1 GENERATION	ALT	ALT	112	Day 112	4	465	45	45		U/L		4	45				ABS	ABS	P	Com	P	Par	54	42	.	26	1	1	N	1	32	U/L
	ABS	M	CCHEM	CLINICAL CHEMISTRY - POST WEANING PERIOD - F1 GENERATION	ALT	ALT	168	Day 168	1	101	29	29		U/L		1	29				ABS	ABS	P	Com	P	Par	54	42	.	26	1	1	N	1	1	U/L
	ABS	M	CCHEM	CLINICAL CHEMISTRY - POST WEANING PERIOD - F1 GENERATION	ALT	ALT	168	Day 168	1	104	32	32		U/L		1	32				ABS	ABS	P	Com	P	Par	54	42	.	26	1	1	N	1	2	U/L
	ABS	M	CCHEM	CLINICAL CHEMISTRY - POST WEANING PERIOD - F1 GENERATION	ALT	ALT	168	Day 168	1	109	37	37		U/L		1	37				ABS	ABS	P	Com	P	Par	54	42	.	26	1	1	N	1	3	U/L
	ABS	M	CCHEM	CLINICAL CHEMISTRY - POST WEANING PERIOD - F1 GENERATION	ALT	ALT	168	Day 168	1	112	38	38		U/L		1	38				ABS	ABS	P	Com	P	Par	54	42	.	26	1	1	N	1	4	U/L
	ABS	F	CCHEM	CLINICAL CHEMISTRY - POST WEANING PERIOD - F1 GENERATION	ALT	ALT	168	Day 168	1	152	30	30		U/L		1	30				ABS	ABS	P	Com	P	Par	54	42	.	26	1	1	N	1	17	U/L
	ABS	F	CCHEM	CLINICAL CHEMISTRY - POST WEANING PERIOD - F1 GENERATION	ALT	ALT	168	Day 168	1	154	32	32		U/L		1	32				ABS	ABS	P	Com	P	Par	54	42	.	26	1	1	N	1	18	U/L
	ABS	F	CCHEM	CLINICAL CHEMISTRY - POST WEANING PERIOD - F1 GENERATION	ALT	ALT	168	Day 168	1	159	44	44		U/L		1	44				ABS	ABS	P	Com	P	Par	54	42	.	26	1	1	N	1	19	U/L
	ABS	F	CCHEM	CLINICAL CHEMISTRY - POST WEANING PERIOD - F1 GENERATION	ALT	ALT	168	Day 168	1	162	34	34		U/L		1	34				ABS	ABS	P	Com	P	Par	54	42	.	26	1	1	N	1	20	U/L
	ABS	M	CCHEM	CLINICAL CHEMISTRY - POST WEANING PERIOD - F1 GENERATION	ALT	ALT	168	Day 168	2	200	23	23		U/L		2	23				ABS	ABS	P	Com	P	Par	54	42	.	26	1	1	N	1	5	U/L
	ABS	M	CCHEM	CLINICAL CHEMISTRY - POST WEANING PERIOD - F1 GENERATION	ALT	ALT	168	Day 168	2	206	41	41		U/L		2	41				ABS	ABS	P	Com	P	Par	54	42	.	26	1	1	N	1	6	U/L
	ABS	M	CCHEM	CLINICAL CHEMISTRY - POST WEANING PERIOD - F1 GENERATION	ALT	ALT	168	Day 168	2	210	26	26		U/L		2	26				ABS	ABS	P	Com	P	Par	54	42	.	26	1	1	N	1	7	U/L
	ABS	M	CCHEM	CLINICAL CHEMISTRY - POST WEANING PERIOD - F1 GENERATION	ALT	ALT	168	Day 168	2	212	52	52		U/L		2	52				ABS	ABS	P	Com	P	Par	54	42	.	26	1	1	N	1	8	U/L
	ABS	F	CCHEM	CLINICAL CHEMISTRY - POST WEANING PERIOD - F1 GENERATION	ALT	ALT	168	Day 168	2	252	41	41		U/L		2	41				ABS	ABS	P	Com	P	Par	54	42	.	26	1	1	N	1	21	U/L
	ABS	F	CCHEM	CLINICAL CHEMISTRY - POST WEANING PERIOD - F1 GENERATION	ALT	ALT	168	Day 168	2	255	42	42		U/L		2	42				ABS	ABS	P	Com	P	Par	54	42	.	26	1	1	N	1	22	U/L
	ABS	F	CCHEM	CLINICAL CHEMISTRY - POST WEANING PERIOD - F1 GENERATION	ALT	ALT	168	Day 168	2	265	51	51		U/L		2	51				ABS	ABS	P	Com	P	Par	54	42	.	26	1	1	N	1	23	U/L
	ABS	F	CCHEM	CLINICAL CHEMISTRY - POST WEANING PERIOD - F1 GENERATION	ALT	ALT	168	Day 168	2	268	35	35		U/L		2	35				ABS	ABS	P	Com	P	Par	54	42	.	26	1	1	N	1	24	U/L
	ABS	M	CCHEM	CLINICAL CHEMISTRY - POST WEANING PERIOD - F1 GENERATION	ALT	ALT	168	Day 168	3	301	30	30		U/L		3	30				ABS	ABS	P	Com	P	Par	54	42	.	26	1	1	N	1	9	U/L
	ABS	M	CCHEM	CLINICAL CHEMISTRY - POST WEANING PERIOD - F1 GENERATION	ALT	ALT	168	Day 168	3	309	53	53		U/L		3	53				ABS	ABS	P	Com	P	Par	54	42	.	26	1	1	N	1	10	U/L
	ABS	M	CCHEM	CLINICAL CHEMISTRY - POST WEANING PERIOD - F1 GENERATION	ALT	ALT	168	Day 168	3	313	45	45		U/L		3	45				ABS	ABS	P	Com	P	Par	54	42	.	26	1	1	N	1	11	U/L
	ABS	M	CCHEM	CLINICAL CHEMISTRY - POST WEANING PERIOD - F1 GENERATION	ALT	ALT	168	Day 168	3	316	24	24		U/L		3	24				ABS	ABS	P	Com	P	Par	54	42	.	26	1	1	N	1	12	U/L
	ABS	F	CCHEM	CLINICAL CHEMISTRY - POST WEANING PERIOD - F1 GENERATION	ALT	ALT	168	Day 168	3	350	27	27		U/L		3	27				ABS	ABS	P	Com	P	Par	54	42	.	26	1	1	N	1	25	U/L
	ABS	F	CCHEM	CLINICAL CHEMISTRY - POST WEANING PERIOD - F1 GENERATION	ALT	ALT	168	Day 168	3	356	53	53		U/L		3	53				ABS	ABS	P	Com	P	Par	54	42	.	26	1	1	N	1	26	U/L
	ABS	F	CCHEM	CLINICAL CHEMISTRY - POST WEANING PERIOD - F1 GENERATION	ALT	ALT	168	Day 168	3	358	26	26		U/L		3	26				ABS	ABS	P	Com	P	Par	54	42	.	26	1	1	N	1	27	U/L
	ABS	F	CCHEM	CLINICAL CHEMISTRY - POST WEANING PERIOD - F1 GENERATION	ALT	ALT	168	Day 168	3	363	34	34		U/L		3	34				ABS	ABS	P	Com	P	Par	54	42	.	26	1	1	N	1	28	U/L
	ABS	M	CCHEM	CLINICAL CHEMISTRY - POST WEANING PERIOD - F1 GENERATION	ALT	ALT	168	Day 168	4	405	51	51		U/L		4	51				ABS	ABS	P	Com	P	Par	54	42	.	26	1	1	N	1	13	U/L
	ABS	M	CCHEM	CLINICAL CHEMISTRY - POST WEANING PERIOD - F1 GENERATION	ALT	ALT	168	Day 168	4	407	147	147		U/L		4	147				ABS	ABS	P	Com	P	Par	54	42	.	26	1	1	N	1	14	U/L
	ABS	M	CCHEM	CLINICAL CHEMISTRY - POST WEANING PERIOD - F1 GENERATION	ALT	ALT	168	Day 168	4	412	37	37		U/L		4	37				ABS	ABS	P	Com	P	Par	54	42	.	26	1	1	N	1	15	U/L
	ABS	M	CCHEM	CLINICAL CHEMISTRY - POST WEANING PERIOD - F1 GENERATION	ALT	ALT	168	Day 168	4	418	41	41		U/L		4	41				ABS	ABS	P	Com	P	Par	54	42	.	26	1	1	N	1	16	U/L
	ABS	F	CCHEM	CLINICAL CHEMISTRY - POST WEANING PERIOD - F1 GENERATION	ALT	ALT	168	Day 168	4	450	40	40		U/L		4	40				ABS	ABS	P	Com	P	Par	54	42	.	26	1	1	N	1	29	U/L
	ABS	F	CCHEM	CLINICAL CHEMISTRY - POST WEANING PERIOD - F1 GENERATION	ALT	ALT	168	Day 168	4	453	109	109		U/L		4	109				ABS	ABS	P	Com	P	Par	54	42	.	26	1	1	N	1	30	U/L
	ABS	F	CCHEM	CLINICAL CHEMISTRY - POST WEANING PERIOD - F1 GENERATION	ALT	ALT	168	Day 168	4	462	40	40		U/L		4	40				ABS	ABS	P	Com	P	Par	54	42	.	26	1	1	N	1	31	U/L
	ABS	F	CCHEM	CLINICAL CHEMISTRY - POST WEANING PERIOD - F1 GENERATION	ALT	ALT	168	Day 168	4	465	56	56		U/L		4	56				ABS	ABS	P	Com	P	Par	54	42	.	26	1	1	N	1	32	U/L
	ABS	M	CCHEM	CLINICAL CHEMISTRY - POST WEANING PERIOD - F1 GENERATION	ALT	ALT	224	Day 224	1	101	32	32		U/L		1	32				ABS	ABS	P	Com	P	Par	54	42	.	26	1	1	N	1	1	U/L
	ABS	M	CCHEM	CLINICAL CHEMISTRY - POST WEANING PERIOD - F1 GENERATION	ALT	ALT	224	Day 224	1	104	39	39		U/L		1	39				ABS	ABS	P	Com	P	Par	54	42	.	26	1	1	N	1	2	U/L
	ABS	M	CCHEM	CLINICAL CHEMISTRY - POST WEANING PERIOD - F1 GENERATION	ALT	ALT	224	Day 224	1	109	41	41		U/L		1	41				ABS	ABS	P	Com	P	Par	54	42	.	26	1	1	N	1	3	U/L
	ABS	M	CCHEM	CLINICAL CHEMISTRY - POST WEANING PERIOD - F1 GENERATION	ALT	ALT	224	Day 224	1	112	37	37		U/L		1	37				ABS	ABS	P	Com	P	Par	54	42	.	26	1	1	N	1	4	U/L
	ABS	F	CCHEM	CLINICAL CHEMISTRY - POST WEANING PERIOD - F1 GENERATION	ALT	ALT	224	Day 224	1	152	32	32		U/L		1	32				ABS	ABS	P	Com	P	Par	54	42	.	26	1	1	N	1	17	U/L
	ABS	F	CCHEM	CLINICAL CHEMISTRY - POST WEANING PERIOD - F1 GENERATION	ALT	ALT	224	Day 224	1	154	39	39		U/L		1	39				ABS	ABS	P	Com	P	Par	54	42	.	26	1	1	N	1	18	U/L
	ABS	F	CCHEM	CLINICAL CHEMISTRY - POST WEANING PERIOD - F1 GENERATION	ALT	ALT	224	Day 224	1	159	48	48		U/L		1	48				ABS	ABS	P	Com	P	Par	54	42	.	26	1	1	N	1	19	U/L
	ABS	F	CCHEM	CLINICAL CHEMISTRY - POST WEANING PERIOD - F1 GENERATION	ALT	ALT	224	Day 224	1	162	39	39		U/L		1	39				ABS	ABS	P	Com	P	Par	54	42	.	26	1	1	N	1	20	U/L
	ABS	M	CCHEM	CLINICAL CHEMISTRY - POST WEANING PERIOD - F1 GENERATION	ALT	ALT	224	Day 224	2	200	25	25		U/L		2	25				ABS	ABS	P	Com	P	Par	54	42	.	26	1	1	N	1	5	U/L
	ABS	M	CCHEM	CLINICAL CHEMISTRY - POST WEANING PERIOD - F1 GENERATION	ALT	ALT	224	Day 224	2	206	36	36		U/L		2	36				ABS	ABS	P	Com	P	Par	54	42	.	26	1	1	N	1	6	U/L
	ABS	M	CCHEM	CLINICAL CHEMISTRY - POST WEANING PERIOD - F1 GENERATION	ALT	ALT	224	Day 224	2	210	26	26		U/L		2	26				ABS	ABS	P	Com	P	Par	54	42	.	26	1	1	N	1	7	U/L
	ABS	M	CCHEM	CLINICAL CHEMISTRY - POST WEANING PERIOD - F1 GENERATION	ALT	ALT	224	Day 224	2	212	34	34		U/L		2	34				ABS	ABS	P	Com	P	Par	54	42	.	26	1	1	N	1	8	U/L
	ABS	F	CCHEM	CLINICAL CHEMISTRY - POST WEANING PERIOD - F1 GENERATION	ALT	ALT	224	Day 224	2	252	47	47		U/L		2	47				ABS	ABS	P	Com	P	Par	54	42	.	26	1	1	N	1	21	U/L
	ABS	F	CCHEM	CLINICAL CHEMISTRY - POST WEANING PERIOD - F1 GENERATION	ALT	ALT	224	Day 224	2	255	42	42		U/L		2	42				ABS	ABS	P	Com	P	Par	54	42	.	26	1	1	N	1	22	U/L
	ABS	F	CCHEM	CLINICAL CHEMISTRY - POST WEANING PERIOD - F1 GENERATION	ALT	ALT	224	Day 224	2	265	39	39		U/L		2	39				ABS	ABS	P	Com	P	Par	54	42	.	26	1	1	N	1	23	U/L
	ABS	F	CCHEM	CLINICAL CHEMISTRY - POST WEANING PERIOD - F1 GENERATION	ALT	ALT	224	Day 224	2	268	40	40		U/L		2	40				ABS	ABS	P	Com	P	Par	54	42	.	26	1	1	N	1	24	U/L
	ABS	M	CCHEM	CLINICAL CHEMISTRY - POST WEANING PERIOD - F1 GENERATION	ALT	ALT	224	Day 224	3	301	26	26		U/L		3	26				ABS	ABS	P	Com	P	Par	54	42	.	26	1	1	N	1	9	U/L
	ABS	M	CCHEM	CLINICAL CHEMISTRY - POST WEANING PERIOD - F1 GENERATION	ALT	ALT	224	Day 224	3	309	55	55		U/L		3	55				ABS	ABS	P	Com	P	Par	54	42	.	26	1	1	N	1	10	U/L
	ABS	M	CCHEM	CLINICAL CHEMISTRY - POST WEANING PERIOD - F1 GENERATION	ALT	ALT	224	Day 224	3	313	44	44		U/L		3	44				ABS	ABS	P	Com	P	Par	54	42	.	26	1	1	N	1	11	U/L
	ABS	M	CCHEM	CLINICAL CHEMISTRY - POST WEANING PERIOD - F1 GENERATION	ALT	ALT	224	Day 224	3	316	24	24		U/L		3	24				ABS	ABS	P	Com	P	Par	54	42	.	26	1	1	N	1	12	U/L
	ABS	F	CCHEM	CLINICAL CHEMISTRY - POST WEANING PERIOD - F1 GENERATION	ALT	ALT	224	Day 224	3	350	27	27		U/L		3	27				ABS	ABS	P	Com	P	Par	54	42	.	26	1	1	N	1	25	U/L
	ABS	F	CCHEM	CLINICAL CHEMISTRY - POST WEANING PERIOD - F1 GENERATION	ALT	ALT	224	Day 224	3	356	55	55		U/L		3	55				ABS	ABS	P	Com	P	Par	54	42	.	26	1	1	N	1	26	U/L
	ABS	F	CCHEM	CLINICAL CHEMISTRY - POST WEANING PERIOD - F1 GENERATION	ALT	ALT	224	Day 224	3	358	28	28		U/L		3	28				ABS	ABS	P	Com	P	Par	54	42	.	26	1	1	N	1	27	U/L
	ABS	F	CCHEM	CLINICAL CHEMISTRY - POST WEANING PERIOD - F1 GENERATION	ALT	ALT	224	Day 224	3	363	38	38		U/L		3	38				ABS	ABS	P	Com	P	Par	54	42	.	26	1	1	N	1	28	U/L
	ABS	M	CCHEM	CLINICAL CHEMISTRY - POST WEANING PERIOD - F1 GENERATION	ALT	ALT	224	Day 224	4	405	50	50		U/L		4	50				ABS	ABS	P	Com	P	Par	54	42	.	26	1	1	N	1	13	U/L
	ABS	M	CCHEM	CLINICAL CHEMISTRY - POST WEANING PERIOD - F1 GENERATION	ALT	ALT	224	Day 224	4	407	89	89		U/L		4	89				ABS	ABS	P	Com	P	Par	54	42	.	26	1	1	N	1	14	U/L
	ABS	M	CCHEM	CLINICAL CHEMISTRY - POST WEANING PERIOD - F1 GENERATION	ALT	ALT	224	Day 224	4	412	40	40		U/L		4	40				ABS	ABS	P	Com	P	Par	54	42	.	26	1	1	N	1	15	U/L
	ABS	M	CCHEM	CLINICAL CHEMISTRY - POST WEANING PERIOD - F1 GENERATION	ALT	ALT	224	Day 224	4	418	70	70		U/L		4	70				ABS	ABS	P	Com	P	Par	54	42	.	26	1	1	N	1	16	U/L
	ABS	F	CCHEM	CLINICAL CHEMISTRY - POST WEANING PERIOD - F1 GENERATION	ALT	ALT	224	Day 224	4	450	39	39		U/L		4	39				ABS	ABS	P	Com	P	Par	54	42	.	26	1	1	N	1	29	U/L
	ABS	F	CCHEM	CLINICAL CHEMISTRY - POST WEANING PERIOD - F1 GENERATION	ALT	ALT	224	Day 224	4	453	70	70		U/L		4	70				ABS	ABS	P	Com	P	Par	54	42	.	26	1	1	N	1	30	U/L
	ABS	F	CCHEM	CLINICAL CHEMISTRY - POST WEANING PERIOD - F1 GENERATION	ALT	ALT	224	Day 224	4	462	41	41		U/L		4	41				ABS	ABS	P	Com	P	Par	54	42	.	26	1	1	N	1	31	U/L
	ABS	F	CCHEM	CLINICAL CHEMISTRY - POST WEANING PERIOD - F1 GENERATION	ALT	ALT	224	Day 224	4	465	102	102		U/L		4	102				ABS	ABS	P	Com	P	Par	54	42	.	26	1	1	N	1	32	U/L
	ABS	M	CCHEM	CLINICAL CHEMISTRY - POST WEANING PERIOD - F1 GENERATION	AMYL	AMYL	56	Day 56	1	101	351	351		U/L		1	351				ABS	ABS	P	Com	P	Par	54	42	.	76	3	3	N	1	1	U/L
	ABS	M	CCHEM	CLINICAL CHEMISTRY - POST WEANING PERIOD - F1 GENERATION	AMYL	AMYL	56	Day 56	1	104	393	393		U/L		1	393				ABS	ABS	P	Com	P	Par	54	42	.	76	3	3	N	1	2	U/L
	ABS	M	CCHEM	CLINICAL CHEMISTRY - POST WEANING PERIOD - F1 GENERATION	AMYL	AMYL	56	Day 56	1	109	297	297		U/L		1	297				ABS	ABS	P	Com	P	Par	54	42	.	76	3	3	N	1	3	U/L
	ABS	M	CCHEM	CLINICAL CHEMISTRY - POST WEANING PERIOD - F1 GENERATION	AMYL	AMYL	56	Day 56	1	112	361	361		U/L		1	361				ABS	ABS	P	Com	P	Par	54	42	.	76	3	3	N	1	4	U/L
	ABS	F	CCHEM	CLINICAL CHEMISTRY - POST WEANING PERIOD - F1 GENERATION	AMYL	AMYL	56	Day 56	1	152	372	372		U/L		1	372				ABS	ABS	P	Com	P	Par	54	42	.	76	3	3	N	1	17	U/L
	ABS	F	CCHEM	CLINICAL CHEMISTRY - POST WEANING PERIOD - F1 GENERATION	AMYL	AMYL	56	Day 56	1	154	386	386		U/L		1	386				ABS	ABS	P	Com	P	Par	54	42	.	76	3	3	N	1	18	U/L
	ABS	F	CCHEM	CLINICAL CHEMISTRY - POST WEANING PERIOD - F1 GENERATION	AMYL	AMYL	56	Day 56	1	159	377	377		U/L		1	377				ABS	ABS	P	Com	P	Par	54	42	.	76	3	3	N	1	19	U/L
	ABS	F	CCHEM	CLINICAL CHEMISTRY - POST WEANING PERIOD - F1 GENERATION	AMYL	AMYL	56	Day 56	1	162	377	377		U/L		1	377				ABS	ABS	P	Com	P	Par	54	42	.	76	3	3	N	1	20	U/L
	ABS	M	CCHEM	CLINICAL CHEMISTRY - POST WEANING PERIOD - F1 GENERATION	AMYL	AMYL	56	Day 56	2	200	438	438		U/L		2	438				ABS	ABS	P	Com	P	Par	54	42	.	76	3	3	N	1	5	U/L
	ABS	M	CCHEM	CLINICAL CHEMISTRY - POST WEANING PERIOD - F1 GENERATION	AMYL	AMYL	56	Day 56	2	206	390	390		U/L		2	390				ABS	ABS	P	Com	P	Par	54	42	.	76	3	3	N	1	6	U/L
	ABS	M	CCHEM	CLINICAL CHEMISTRY - POST WEANING PERIOD - F1 GENERATION	AMYL	AMYL	56	Day 56	2	210	352	352		U/L		2	352				ABS	ABS	P	Com	P	Par	54	42	.	76	3	3	N	1	7	U/L
	ABS	M	CCHEM	CLINICAL CHEMISTRY - POST WEANING PERIOD - F1 GENERATION	AMYL	AMYL	56	Day 56	2	212	381	381		U/L		2	381				ABS	ABS	P	Com	P	Par	54	42	.	76	3	3	N	1	8	U/L
	ABS	F	CCHEM	CLINICAL CHEMISTRY - POST WEANING PERIOD - F1 GENERATION	AMYL	AMYL	56	Day 56	2	252	365	365		U/L		2	365				ABS	ABS	P	Com	P	Par	54	42	.	76	3	3	N	1	21	U/L
	ABS	F	CCHEM	CLINICAL CHEMISTRY - POST WEANING PERIOD - F1 GENERATION	AMYL	AMYL	56	Day 56	2	255	446	446		U/L		2	446				ABS	ABS	P	Com	P	Par	54	42	.	76	3	3	N	1	22	U/L
	ABS	F	CCHEM	CLINICAL CHEMISTRY - POST WEANING PERIOD - F1 GENERATION	AMYL	AMYL	56	Day 56	2	265	431	431		U/L		2	431				ABS	ABS	P	Com	P	Par	54	42	.	76	3	3	N	1	23	U/L
	ABS	F	CCHEM	CLINICAL CHEMISTRY - POST WEANING PERIOD - F1 GENERATION	AMYL	AMYL	56	Day 56	2	268	373	373		U/L		2	373				ABS	ABS	P	Com	P	Par	54	42	.	76	3	3	N	1	24	U/L
	ABS	M	CCHEM	CLINICAL CHEMISTRY - POST WEANING PERIOD - F1 GENERATION	AMYL	AMYL	56	Day 56	3	301	372	372		U/L		3	372				ABS	ABS	P	Com	P	Par	54	42	.	76	3	3	N	1	9	U/L
	ABS	M	CCHEM	CLINICAL CHEMISTRY - POST WEANING PERIOD - F1 GENERATION	AMYL	AMYL	56	Day 56	3	309	351	351		U/L		3	351				ABS	ABS	P	Com	P	Par	54	42	.	76	3	3	N	1	10	U/L
	ABS	M	CCHEM	CLINICAL CHEMISTRY - POST WEANING PERIOD - F1 GENERATION	AMYL	AMYL	56	Day 56	3	313	393	393		U/L		3	393				ABS	ABS	P	Com	P	Par	54	42	.	76	3	3	N	1	11	U/L
	ABS	M	CCHEM	CLINICAL CHEMISTRY - POST WEANING PERIOD - F1 GENERATION	AMYL	AMYL	56	Day 56	3	316	418	418		U/L		3	418				ABS	ABS	P	Com	P	Par	54	42	.	76	3	3	N	1	12	U/L
	ABS	F	CCHEM	CLINICAL CHEMISTRY - POST WEANING PERIOD - F1 GENERATION	AMYL	AMYL	56	Day 56	3	350	330	330		U/L		3	330				ABS	ABS	P	Com	P	Par	54	42	.	76	3	3	N	1	25	U/L
	ABS	F	CCHEM	CLINICAL CHEMISTRY - POST WEANING PERIOD - F1 GENERATION	AMYL	AMYL	56	Day 56	3	356	284	284		U/L		3	284				ABS	ABS	P	Com	P	Par	54	42	.	76	3	3	N	1	26	U/L
	ABS	F	CCHEM	CLINICAL CHEMISTRY - POST WEANING PERIOD - F1 GENERATION	AMYL	AMYL	56	Day 56	3	358	364	364		U/L		3	364				ABS	ABS	P	Com	P	Par	54	42	.	76	3	3	N	1	27	U/L
	ABS	F	CCHEM	CLINICAL CHEMISTRY - POST WEANING PERIOD - F1 GENERATION	AMYL	AMYL	56	Day 56	3	363	342	342		U/L		3	342				ABS	ABS	P	Com	P	Par	54	42	.	76	3	3	N	1	28	U/L
	ABS	M	CCHEM	CLINICAL CHEMISTRY - POST WEANING PERIOD - F1 GENERATION	AMYL	AMYL	56	Day 56	4	405	349	349		U/L		4	349				ABS	ABS	P	Com	P	Par	54	42	.	76	3	3	N	1	13	U/L
	ABS	M	CCHEM	CLINICAL CHEMISTRY - POST WEANING PERIOD - F1 GENERATION	AMYL	AMYL	56	Day 56	4	407	370	370		U/L		4	370				ABS	ABS	P	Com	P	Par	54	42	.	76	3	3	N	1	14	U/L
	ABS	M	CCHEM	CLINICAL CHEMISTRY - POST WEANING PERIOD - F1 GENERATION	AMYL	AMYL	56	Day 56	4	412	392	392		U/L		4	392				ABS	ABS	P	Com	P	Par	54	42	.	76	3	3	N	1	15	U/L
	ABS	F	CCHEM	CLINICAL CHEMISTRY - POST WEANING PERIOD - F1 GENERATION	AMYL	AMYL	56	Day 56	4	450	435	435		U/L		4	435				ABS	ABS	P	Com	P	Par	54	42	.	76	3	3	N	1	29	U/L
	ABS	F	CCHEM	CLINICAL CHEMISTRY - POST WEANING PERIOD - F1 GENERATION	AMYL	AMYL	56	Day 56	4	453	435	435		U/L		4	435				ABS	ABS	P	Com	P	Par	54	42	.	76	3	3	N	1	30	U/L
	ABS	F	CCHEM	CLINICAL CHEMISTRY - POST WEANING PERIOD - F1 GENERATION	AMYL	AMYL	56	Day 56	4	462	360	360		U/L		4	360				ABS	ABS	P	Com	P	Par	54	42	.	76	3	3	N	1	31	U/L
	ABS	F	CCHEM	CLINICAL CHEMISTRY - POST WEANING PERIOD - F1 GENERATION	AMYL	AMYL	56	Day 56	4	465	353	353		U/L		4	353				ABS	ABS	P	Com	P	Par	54	42	.	76	3	3	N	1	32	U/L
	ABS	M	CCHEM	CLINICAL CHEMISTRY - POST WEANING PERIOD - F1 GENERATION	AMYL	AMYL	56.1005	Day 56 (Unscheduled)	4	418	.	304U	U	U/L		4	304				ABS	ABS	P	Com	P	Par	54	42	.	76	3	3	N	1	16	U/L
	ABS	M	CCHEM	CLINICAL CHEMISTRY - POST WEANING PERIOD - F1 GENERATION	AMYL	AMYL	112	Day 112	1	101	560	560		U/L		1	560				ABS	ABS	P	Com	P	Par	54	42	.	76	3	3	N	1	1	U/L
	ABS	M	CCHEM	CLINICAL CHEMISTRY - POST WEANING PERIOD - F1 GENERATION	AMYL	AMYL	112	Day 112	1	104	499	499		U/L		1	499				ABS	ABS	P	Com	P	Par	54	42	.	76	3	3	N	1	2	U/L
	ABS	M	CCHEM	CLINICAL CHEMISTRY - POST WEANING PERIOD - F1 GENERATION	AMYL	AMYL	112	Day 112	1	109	431	431		U/L		1	431				ABS	ABS	P	Com	P	Par	54	42	.	76	3	3	N	1	3	U/L
	ABS	M	CCHEM	CLINICAL CHEMISTRY - POST WEANING PERIOD - F1 GENERATION	AMYL	AMYL	112	Day 112	1	112	517	517		U/L		1	517				ABS	ABS	P	Com	P	Par	54	42	.	76	3	3	N	1	4	U/L
	ABS	F	CCHEM	CLINICAL CHEMISTRY - POST WEANING PERIOD - F1 GENERATION	AMYL	AMYL	112	Day 112	1	152	550	550		U/L		1	550				ABS	ABS	P	Com	P	Par	54	42	.	76	3	3	N	1	17	U/L
	ABS	F	CCHEM	CLINICAL CHEMISTRY - POST WEANING PERIOD - F1 GENERATION	AMYL	AMYL	112	Day 112	1	154	558	558		U/L		1	558				ABS	ABS	P	Com	P	Par	54	42	.	76	3	3	N	1	18	U/L
	ABS	F	CCHEM	CLINICAL CHEMISTRY - POST WEANING PERIOD - F1 GENERATION	AMYL	AMYL	112	Day 112	1	159	555	555		U/L		1	555				ABS	ABS	P	Com	P	Par	54	42	.	76	3	3	N	1	19	U/L
	ABS	F	CCHEM	CLINICAL CHEMISTRY - POST WEANING PERIOD - F1 GENERATION	AMYL	AMYL	112	Day 112	1	162	470	470		U/L		1	470				ABS	ABS	P	Com	P	Par	54	42	.	76	3	3	N	1	20	U/L
	ABS	M	CCHEM	CLINICAL CHEMISTRY - POST WEANING PERIOD - F1 GENERATION	AMYL	AMYL	112	Day 112	2	200	656	656		U/L		2	656				ABS	ABS	P	Com	P	Par	54	42	.	76	3	3	N	1	5	U/L
	ABS	M	CCHEM	CLINICAL CHEMISTRY - POST WEANING PERIOD - F1 GENERATION	AMYL	AMYL	112	Day 112	2	206	606	606		U/L		2	606				ABS	ABS	P	Com	P	Par	54	42	.	76	3	3	N	1	6	U/L
	ABS	M	CCHEM	CLINICAL CHEMISTRY - POST WEANING PERIOD - F1 GENERATION	AMYL	AMYL	112	Day 112	2	210	520	520		U/L		2	520				ABS	ABS	P	Com	P	Par	54	42	.	76	3	3	N	1	7	U/L
	ABS	M	CCHEM	CLINICAL CHEMISTRY - POST WEANING PERIOD - F1 GENERATION	AMYL	AMYL	112	Day 112	2	212	548	548		U/L		2	548				ABS	ABS	P	Com	P	Par	54	42	.	76	3	3	N	1	8	U/L
	ABS	F	CCHEM	CLINICAL CHEMISTRY - POST WEANING PERIOD - F1 GENERATION	AMYL	AMYL	112	Day 112	2	252	534	534		U/L		2	534				ABS	ABS	P	Com	P	Par	54	42	.	76	3	3	N	1	21	U/L
	ABS	F	CCHEM	CLINICAL CHEMISTRY - POST WEANING PERIOD - F1 GENERATION	AMYL	AMYL	112	Day 112	2	255	609	609		U/L		2	609				ABS	ABS	P	Com	P	Par	54	42	.	76	3	3	N	1	22	U/L
	ABS	F	CCHEM	CLINICAL CHEMISTRY - POST WEANING PERIOD - F1 GENERATION	AMYL	AMYL	112	Day 112	2	265	667	667		U/L		2	667				ABS	ABS	P	Com	P	Par	54	42	.	76	3	3	N	1	23	U/L
	ABS	F	CCHEM	CLINICAL CHEMISTRY - POST WEANING PERIOD - F1 GENERATION	AMYL	AMYL	112	Day 112	2	268	529	529		U/L		2	529				ABS	ABS	P	Com	P	Par	54	42	.	76	3	3	N	1	24	U/L
	ABS	M	CCHEM	CLINICAL CHEMISTRY - POST WEANING PERIOD - F1 GENERATION	AMYL	AMYL	112	Day 112	3	301	542	542		U/L		3	542				ABS	ABS	P	Com	P	Par	54	42	.	76	3	3	N	1	9	U/L
	ABS	M	CCHEM	CLINICAL CHEMISTRY - POST WEANING PERIOD - F1 GENERATION	AMYL	AMYL	112	Day 112	3	309	609	609		U/L		3	609				ABS	ABS	P	Com	P	Par	54	42	.	76	3	3	N	1	10	U/L
	ABS	M	CCHEM	CLINICAL CHEMISTRY - POST WEANING PERIOD - F1 GENERATION	AMYL	AMYL	112	Day 112	3	313	584	584		U/L		3	584				ABS	ABS	P	Com	P	Par	54	42	.	76	3	3	N	1	11	U/L
	ABS	M	CCHEM	CLINICAL CHEMISTRY - POST WEANING PERIOD - F1 GENERATION	AMYL	AMYL	112	Day 112	3	316	515	515		U/L		3	515				ABS	ABS	P	Com	P	Par	54	42	.	76	3	3	N	1	12	U/L
	ABS	F	CCHEM	CLINICAL CHEMISTRY - POST WEANING PERIOD - F1 GENERATION	AMYL	AMYL	112	Day 112	3	350	564	564		U/L		3	564				ABS	ABS	P	Com	P	Par	54	42	.	76	3	3	N	1	25	U/L
	ABS	F	CCHEM	CLINICAL CHEMISTRY - POST WEANING PERIOD - F1 GENERATION	AMYL	AMYL	112	Day 112	3	356	505	505		U/L		3	505				ABS	ABS	P	Com	P	Par	54	42	.	76	3	3	N	1	26	U/L
	ABS	F	CCHEM	CLINICAL CHEMISTRY - POST WEANING PERIOD - F1 GENERATION	AMYL	AMYL	112	Day 112	3	358	494	494		U/L		3	494				ABS	ABS	P	Com	P	Par	54	42	.	76	3	3	N	1	27	U/L
	ABS	F	CCHEM	CLINICAL CHEMISTRY - POST WEANING PERIOD - F1 GENERATION	AMYL	AMYL	112	Day 112	3	363	508	508		U/L		3	508				ABS	ABS	P	Com	P	Par	54	42	.	76	3	3	N	1	28	U/L
	ABS	M	CCHEM	CLINICAL CHEMISTRY - POST WEANING PERIOD - F1 GENERATION	AMYL	AMYL	112	Day 112	4	405	431	431		U/L		4	431				ABS	ABS	P	Com	P	Par	54	42	.	76	3	3	N	1	13	U/L
	ABS	M	CCHEM	CLINICAL CHEMISTRY - POST WEANING PERIOD - F1 GENERATION	AMYL	AMYL	112	Day 112	4	407	539	539		U/L		4	539				ABS	ABS	P	Com	P	Par	54	42	.	76	3	3	N	1	14	U/L
	ABS	M	CCHEM	CLINICAL CHEMISTRY - POST WEANING PERIOD - F1 GENERATION	AMYL	AMYL	112	Day 112	4	412	589	589		U/L		4	589				ABS	ABS	P	Com	P	Par	54	42	.	76	3	3	N	1	15	U/L
	ABS	M	CCHEM	CLINICAL CHEMISTRY - POST WEANING PERIOD - F1 GENERATION	AMYL	AMYL	112	Day 112	4	418	428	428		U/L		4	428				ABS	ABS	P	Com	P	Par	54	42	.	76	3	3	N	1	16	U/L
	ABS	F	CCHEM	CLINICAL CHEMISTRY - POST WEANING PERIOD - F1 GENERATION	AMYL	AMYL	112	Day 112	4	450	551	551		U/L		4	551				ABS	ABS	P	Com	P	Par	54	42	.	76	3	3	N	1	29	U/L
	ABS	F	CCHEM	CLINICAL CHEMISTRY - POST WEANING PERIOD - F1 GENERATION	AMYL	AMYL	112	Day 112	4	453	614	614		U/L		4	614				ABS	ABS	P	Com	P	Par	54	42	.	76	3	3	N	1	30	U/L
	ABS	F	CCHEM	CLINICAL CHEMISTRY - POST WEANING PERIOD - F1 GENERATION	AMYL	AMYL	112	Day 112	4	462	535	535		U/L		4	535				ABS	ABS	P	Com	P	Par	54	42	.	76	3	3	N	1	31	U/L
	ABS	F	CCHEM	CLINICAL CHEMISTRY - POST WEANING PERIOD - F1 GENERATION	AMYL	AMYL	112	Day 112	4	465	477	477		U/L		4	477				ABS	ABS	P	Com	P	Par	54	42	.	76	3	3	N	1	32	U/L
	ABS	M	CCHEM	CLINICAL CHEMISTRY - POST WEANING PERIOD - F1 GENERATION	AMYL	AMYL	168	Day 168	1	101	694	694		U/L		1	694				ABS	ABS	P	Com	P	Par	54	42	.	76	3	3	N	1	1	U/L
	ABS	M	CCHEM	CLINICAL CHEMISTRY - POST WEANING PERIOD - F1 GENERATION	AMYL	AMYL	168	Day 168	1	104	576	576		U/L		1	576				ABS	ABS	P	Com	P	Par	54	42	.	76	3	3	N	1	2	U/L
	ABS	M	CCHEM	CLINICAL CHEMISTRY - POST WEANING PERIOD - F1 GENERATION	AMYL	AMYL	168	Day 168	1	109	509	509		U/L		1	509				ABS	ABS	P	Com	P	Par	54	42	.	76	3	3	N	1	3	U/L
	ABS	M	CCHEM	CLINICAL CHEMISTRY - POST WEANING PERIOD - F1 GENERATION	AMYL	AMYL	168	Day 168	1	112	673	673		U/L		1	673				ABS	ABS	P	Com	P	Par	54	42	.	76	3	3	N	1	4	U/L
	ABS	F	CCHEM	CLINICAL CHEMISTRY - POST WEANING PERIOD - F1 GENERATION	AMYL	AMYL	168	Day 168	1	152	628	628		U/L		1	628				ABS	ABS	P	Com	P	Par	54	42	.	76	3	3	N	1	17	U/L
	ABS	F	CCHEM	CLINICAL CHEMISTRY - POST WEANING PERIOD - F1 GENERATION	AMYL	AMYL	168	Day 168	1	154	725	725		U/L		1	725				ABS	ABS	P	Com	P	Par	54	42	.	76	3	3	N	1	18	U/L
	ABS	F	CCHEM	CLINICAL CHEMISTRY - POST WEANING PERIOD - F1 GENERATION	AMYL	AMYL	168	Day 168	1	159	643	643		U/L		1	643				ABS	ABS	P	Com	P	Par	54	42	.	76	3	3	N	1	19	U/L
	ABS	F	CCHEM	CLINICAL CHEMISTRY - POST WEANING PERIOD - F1 GENERATION	AMYL	AMYL	168	Day 168	1	162	529	529		U/L		1	529				ABS	ABS	P	Com	P	Par	54	42	.	76	3	3	N	1	20	U/L
	ABS	M	CCHEM	CLINICAL CHEMISTRY - POST WEANING PERIOD - F1 GENERATION	AMYL	AMYL	168	Day 168	2	200	885	885		U/L		2	885				ABS	ABS	P	Com	P	Par	54	42	.	76	3	3	N	1	5	U/L
	ABS	M	CCHEM	CLINICAL CHEMISTRY - POST WEANING PERIOD - F1 GENERATION	AMYL	AMYL	168	Day 168	2	206	725	725		U/L		2	725				ABS	ABS	P	Com	P	Par	54	42	.	76	3	3	N	1	6	U/L
	ABS	M	CCHEM	CLINICAL CHEMISTRY - POST WEANING PERIOD - F1 GENERATION	AMYL	AMYL	168	Day 168	2	210	694	694		U/L		2	694				ABS	ABS	P	Com	P	Par	54	42	.	76	3	3	N	1	7	U/L
	ABS	M	CCHEM	CLINICAL CHEMISTRY - POST WEANING PERIOD - F1 GENERATION	AMYL	AMYL	168	Day 168	2	212	798	798		U/L		2	798				ABS	ABS	P	Com	P	Par	54	42	.	76	3	3	N	1	8	U/L
	ABS	F	CCHEM	CLINICAL CHEMISTRY - POST WEANING PERIOD - F1 GENERATION	AMYL	AMYL	168	Day 168	2	252	532	532		U/L		2	532				ABS	ABS	P	Com	P	Par	54	42	.	76	3	3	N	1	21	U/L
	ABS	F	CCHEM	CLINICAL CHEMISTRY - POST WEANING PERIOD - F1 GENERATION	AMYL	AMYL	168	Day 168	2	255	691	691		U/L		2	691				ABS	ABS	P	Com	P	Par	54	42	.	76	3	3	N	1	22	U/L
	ABS	F	CCHEM	CLINICAL CHEMISTRY - POST WEANING PERIOD - F1 GENERATION	AMYL	AMYL	168	Day 168	2	265	838	838		U/L		2	838				ABS	ABS	P	Com	P	Par	54	42	.	76	3	3	N	1	23	U/L
	ABS	F	CCHEM	CLINICAL CHEMISTRY - POST WEANING PERIOD - F1 GENERATION	AMYL	AMYL	168	Day 168	2	268	653	653		U/L		2	653				ABS	ABS	P	Com	P	Par	54	42	.	76	3	3	N	1	24	U/L
	ABS	M	CCHEM	CLINICAL CHEMISTRY - POST WEANING PERIOD - F1 GENERATION	AMYL	AMYL	168	Day 168	3	301	758	758		U/L		3	758				ABS	ABS	P	Com	P	Par	54	42	.	76	3	3	N	1	9	U/L
	ABS	M	CCHEM	CLINICAL CHEMISTRY - POST WEANING PERIOD - F1 GENERATION	AMYL	AMYL	168	Day 168	3	309	799	799		U/L		3	799				ABS	ABS	P	Com	P	Par	54	42	.	76	3	3	N	1	10	U/L
	ABS	M	CCHEM	CLINICAL CHEMISTRY - POST WEANING PERIOD - F1 GENERATION	AMYL	AMYL	168	Day 168	3	313	730	730		U/L		3	730				ABS	ABS	P	Com	P	Par	54	42	.	76	3	3	N	1	11	U/L
	ABS	M	CCHEM	CLINICAL CHEMISTRY - POST WEANING PERIOD - F1 GENERATION	AMYL	AMYL	168	Day 168	3	316	668	668		U/L		3	668				ABS	ABS	P	Com	P	Par	54	42	.	76	3	3	N	1	12	U/L
	ABS	F	CCHEM	CLINICAL CHEMISTRY - POST WEANING PERIOD - F1 GENERATION	AMYL	AMYL	168	Day 168	3	350	641	641		U/L		3	641				ABS	ABS	P	Com	P	Par	54	42	.	76	3	3	N	1	25	U/L
	ABS	F	CCHEM	CLINICAL CHEMISTRY - POST WEANING PERIOD - F1 GENERATION	AMYL	AMYL	168	Day 168	3	356	708	708		U/L		3	708				ABS	ABS	P	Com	P	Par	54	42	.	76	3	3	N	1	26	U/L
	ABS	F	CCHEM	CLINICAL CHEMISTRY - POST WEANING PERIOD - F1 GENERATION	AMYL	AMYL	168	Day 168	3	358	584	584		U/L		3	584				ABS	ABS	P	Com	P	Par	54	42	.	76	3	3	N	1	27	U/L
	ABS	F	CCHEM	CLINICAL CHEMISTRY - POST WEANING PERIOD - F1 GENERATION	AMYL	AMYL	168	Day 168	3	363	551	551		U/L		3	551				ABS	ABS	P	Com	P	Par	54	42	.	76	3	3	N	1	28	U/L
	ABS	M	CCHEM	CLINICAL CHEMISTRY - POST WEANING PERIOD - F1 GENERATION	AMYL	AMYL	168	Day 168	4	405	543	543		U/L		4	543				ABS	ABS	P	Com	P	Par	54	42	.	76	3	3	N	1	13	U/L
	ABS	M	CCHEM	CLINICAL CHEMISTRY - POST WEANING PERIOD - F1 GENERATION	AMYL	AMYL	168	Day 168	4	407	661	661		U/L		4	661				ABS	ABS	P	Com	P	Par	54	42	.	76	3	3	N	1	14	U/L
	ABS	M	CCHEM	CLINICAL CHEMISTRY - POST WEANING PERIOD - F1 GENERATION	AMYL	AMYL	168	Day 168	4	412	721	721		U/L		4	721				ABS	ABS	P	Com	P	Par	54	42	.	76	3	3	N	1	15	U/L
	ABS	M	CCHEM	CLINICAL CHEMISTRY - POST WEANING PERIOD - F1 GENERATION	AMYL	AMYL	168	Day 168	4	418	1031	1031		U/L		4	1031				ABS	ABS	P	Com	P	Par	54	42	.	76	3	3	N	1	16	U/L
	ABS	F	CCHEM	CLINICAL CHEMISTRY - POST WEANING PERIOD - F1 GENERATION	AMYL	AMYL	168	Day 168	4	450	646	646		U/L		4	646				ABS	ABS	P	Com	P	Par	54	42	.	76	3	3	N	1	29	U/L
	ABS	F	CCHEM	CLINICAL CHEMISTRY - POST WEANING PERIOD - F1 GENERATION	AMYL	AMYL	168	Day 168	4	453	741	741		U/L		4	741				ABS	ABS	P	Com	P	Par	54	42	.	76	3	3	N	1	30	U/L
	ABS	F	CCHEM	CLINICAL CHEMISTRY - POST WEANING PERIOD - F1 GENERATION	AMYL	AMYL	168	Day 168	4	462	542	542		U/L		4	542				ABS	ABS	P	Com	P	Par	54	42	.	76	3	3	N	1	31	U/L
	ABS	F	CCHEM	CLINICAL CHEMISTRY - POST WEANING PERIOD - F1 GENERATION	AMYL	AMYL	168	Day 168	4	465	476	476		U/L		4	476				ABS	ABS	P	Com	P	Par	54	42	.	76	3	3	N	1	32	U/L
	ABS	M	CCHEM	CLINICAL CHEMISTRY - POST WEANING PERIOD - F1 GENERATION	AMYL	AMYL	224	Day 224	1	101	827	827		U/L		1	827				ABS	ABS	P	Com	P	Par	54	42	.	76	3	3	N	1	1	U/L
	ABS	M	CCHEM	CLINICAL CHEMISTRY - POST WEANING PERIOD - F1 GENERATION	AMYL	AMYL	224	Day 224	1	104	679	679		U/L		1	679				ABS	ABS	P	Com	P	Par	54	42	.	76	3	3	N	1	2	U/L
	ABS	M	CCHEM	CLINICAL CHEMISTRY - POST WEANING PERIOD - F1 GENERATION	AMYL	AMYL	224	Day 224	1	109	589	589		U/L		1	589				ABS	ABS	P	Com	P	Par	54	42	.	76	3	3	N	1	3	U/L
	ABS	M	CCHEM	CLINICAL CHEMISTRY - POST WEANING PERIOD - F1 GENERATION	AMYL	AMYL	224	Day 224	1	112	705	705		U/L		1	705				ABS	ABS	P	Com	P	Par	54	42	.	76	3	3	N	1	4	U/L
	ABS	F	CCHEM	CLINICAL CHEMISTRY - POST WEANING PERIOD - F1 GENERATION	AMYL	AMYL	224	Day 224	1	152	547	547		U/L		1	547				ABS	ABS	P	Com	P	Par	54	42	.	76	3	3	N	1	17	U/L
	ABS	F	CCHEM	CLINICAL CHEMISTRY - POST WEANING PERIOD - F1 GENERATION	AMYL	AMYL	224	Day 224	1	154	746	746		U/L		1	746				ABS	ABS	P	Com	P	Par	54	42	.	76	3	3	N	1	18	U/L
	ABS	F	CCHEM	CLINICAL CHEMISTRY - POST WEANING PERIOD - F1 GENERATION	AMYL	AMYL	224	Day 224	1	159	830	830		U/L		1	830				ABS	ABS	P	Com	P	Par	54	42	.	76	3	3	N	1	19	U/L
	ABS	F	CCHEM	CLINICAL CHEMISTRY - POST WEANING PERIOD - F1 GENERATION	AMYL	AMYL	224	Day 224	1	162	701	701		U/L		1	701				ABS	ABS	P	Com	P	Par	54	42	.	76	3	3	N	1	20	U/L
	ABS	M	CCHEM	CLINICAL CHEMISTRY - POST WEANING PERIOD - F1 GENERATION	AMYL	AMYL	224	Day 224	2	200	849	849		U/L		2	849				ABS	ABS	P	Com	P	Par	54	42	.	76	3	3	N	1	5	U/L
	ABS	M	CCHEM	CLINICAL CHEMISTRY - POST WEANING PERIOD - F1 GENERATION	AMYL	AMYL	224	Day 224	2	206	744	744		U/L		2	744				ABS	ABS	P	Com	P	Par	54	42	.	76	3	3	N	1	6	U/L
	ABS	M	CCHEM	CLINICAL CHEMISTRY - POST WEANING PERIOD - F1 GENERATION	AMYL	AMYL	224	Day 224	2	210	746	746		U/L		2	746				ABS	ABS	P	Com	P	Par	54	42	.	76	3	3	N	1	7	U/L
	ABS	M	CCHEM	CLINICAL CHEMISTRY - POST WEANING PERIOD - F1 GENERATION	AMYL	AMYL	224	Day 224	2	212	1049	1049		U/L		2	1049				ABS	ABS	P	Com	P	Par	54	42	.	76	3	3	N	1	8	U/L
	ABS	F	CCHEM	CLINICAL CHEMISTRY - POST WEANING PERIOD - F1 GENERATION	AMYL	AMYL	224	Day 224	2	252	639	639		U/L		2	639				ABS	ABS	P	Com	P	Par	54	42	.	76	3	3	N	1	21	U/L
	ABS	F	CCHEM	CLINICAL CHEMISTRY - POST WEANING PERIOD - F1 GENERATION	AMYL	AMYL	224	Day 224	2	255	749	749		U/L		2	749				ABS	ABS	P	Com	P	Par	54	42	.	76	3	3	N	1	22	U/L
	ABS	F	CCHEM	CLINICAL CHEMISTRY - POST WEANING PERIOD - F1 GENERATION	AMYL	AMYL	224	Day 224	2	265	820	820		U/L		2	820				ABS	ABS	P	Com	P	Par	54	42	.	76	3	3	N	1	23	U/L
	ABS	F	CCHEM	CLINICAL CHEMISTRY - POST WEANING PERIOD - F1 GENERATION	AMYL	AMYL	224	Day 224	2	268	626	626		U/L		2	626				ABS	ABS	P	Com	P	Par	54	42	.	76	3	3	N	1	24	U/L
	ABS	M	CCHEM	CLINICAL CHEMISTRY - POST WEANING PERIOD - F1 GENERATION	AMYL	AMYL	224	Day 224	3	301	734	734		U/L		3	734				ABS	ABS	P	Com	P	Par	54	42	.	76	3	3	N	1	9	U/L
	ABS	M	CCHEM	CLINICAL CHEMISTRY - POST WEANING PERIOD - F1 GENERATION	AMYL	AMYL	224	Day 224	3	309	888	888		U/L		3	888				ABS	ABS	P	Com	P	Par	54	42	.	76	3	3	N	1	10	U/L
	ABS	M	CCHEM	CLINICAL CHEMISTRY - POST WEANING PERIOD - F1 GENERATION	AMYL	AMYL	224	Day 224	3	313	829	829		U/L		3	829				ABS	ABS	P	Com	P	Par	54	42	.	76	3	3	N	1	11	U/L
	ABS	M	CCHEM	CLINICAL CHEMISTRY - POST WEANING PERIOD - F1 GENERATION	AMYL	AMYL	224	Day 224	3	316	693	693		U/L		3	693				ABS	ABS	P	Com	P	Par	54	42	.	76	3	3	N	1	12	U/L
	ABS	F	CCHEM	CLINICAL CHEMISTRY - POST WEANING PERIOD - F1 GENERATION	AMYL	AMYL	224	Day 224	3	350	729	729		U/L		3	729				ABS	ABS	P	Com	P	Par	54	42	.	76	3	3	N	1	25	U/L
	ABS	F	CCHEM	CLINICAL CHEMISTRY - POST WEANING PERIOD - F1 GENERATION	AMYL	AMYL	224	Day 224	3	356	523	523		U/L		3	523				ABS	ABS	P	Com	P	Par	54	42	.	76	3	3	N	1	26	U/L
	ABS	F	CCHEM	CLINICAL CHEMISTRY - POST WEANING PERIOD - F1 GENERATION	AMYL	AMYL	224	Day 224	3	358	575	575		U/L		3	575				ABS	ABS	P	Com	P	Par	54	42	.	76	3	3	N	1	27	U/L
	ABS	F	CCHEM	CLINICAL CHEMISTRY - POST WEANING PERIOD - F1 GENERATION	AMYL	AMYL	224	Day 224	3	363	537	537		U/L		3	537				ABS	ABS	P	Com	P	Par	54	42	.	76	3	3	N	1	28	U/L
	ABS	M	CCHEM	CLINICAL CHEMISTRY - POST WEANING PERIOD - F1 GENERATION	AMYL	AMYL	224	Day 224	4	405	629	629		U/L		4	629				ABS	ABS	P	Com	P	Par	54	42	.	76	3	3	N	1	13	U/L
	ABS	M	CCHEM	CLINICAL CHEMISTRY - POST WEANING PERIOD - F1 GENERATION	AMYL	AMYL	224	Day 224	4	407	737	737		U/L		4	737				ABS	ABS	P	Com	P	Par	54	42	.	76	3	3	N	1	14	U/L
	ABS	M	CCHEM	CLINICAL CHEMISTRY - POST WEANING PERIOD - F1 GENERATION	AMYL	AMYL	224	Day 224	4	412	807	807		U/L		4	807				ABS	ABS	P	Com	P	Par	54	42	.	76	3	3	N	1	15	U/L
	ABS	M	CCHEM	CLINICAL CHEMISTRY - POST WEANING PERIOD - F1 GENERATION	AMYL	AMYL	224	Day 224	4	418	558	558		U/L		4	558				ABS	ABS	P	Com	P	Par	54	42	.	76	3	3	N	1	16	U/L
	ABS	F	CCHEM	CLINICAL CHEMISTRY - POST WEANING PERIOD - F1 GENERATION	AMYL	AMYL	224	Day 224	4	450	646	646		U/L		4	646				ABS	ABS	P	Com	P	Par	54	42	.	76	3	3	N	1	29	U/L
	ABS	F	CCHEM	CLINICAL CHEMISTRY - POST WEANING PERIOD - F1 GENERATION	AMYL	AMYL	224	Day 224	4	453	829	829		U/L		4	829				ABS	ABS	P	Com	P	Par	54	42	.	76	3	3	N	1	30	U/L
	ABS	F	CCHEM	CLINICAL CHEMISTRY - POST WEANING PERIOD - F1 GENERATION	AMYL	AMYL	224	Day 224	4	462	542	542		U/L		4	542				ABS	ABS	P	Com	P	Par	54	42	.	76	3	3	N	1	31	U/L
	ABS	F	CCHEM	CLINICAL CHEMISTRY - POST WEANING PERIOD - F1 GENERATION	AMYL	AMYL	224	Day 224	4	465	519	519		U/L		4	519				ABS	ABS	P	Com	P	Par	54	42	.	76	3	3	N	1	32	U/L
	ABS	M	CCHEM	CLINICAL CHEMISTRY - POST WEANING PERIOD - F1 GENERATION	APPS	APPS	56	Day 56	1	109	.	HE1				1	HE1				ABS	ABS	P	Com	P	Par	54	42	.	24	1	1	R	1	3
	ABS	F	CCHEM	CLINICAL CHEMISTRY - POST WEANING PERIOD - F1 GENERATION	APPS	APPS	56	Day 56	1	159	.	HE1				1	HE1				ABS	ABS	P	Com	P	Par	54	42	.	24	1	1	R	1	19
	ABS	M	CCHEM	CLINICAL CHEMISTRY - POST WEANING PERIOD - F1 GENERATION	APPS	APPS	56	Day 56	2	212	.	HE1				2	HE1				ABS	ABS	P	Com	P	Par	54	42	.	24	1	1	R	1	8
	ABS	F	CCHEM	CLINICAL CHEMISTRY - POST WEANING PERIOD - F1 GENERATION	APPS	APPS	56	Day 56	4	450	.	HE1				4	HE1				ABS	ABS	P	Com	P	Par	54	42	.	24	1	1	R	1	29
	ABS	F	CCHEM	CLINICAL CHEMISTRY - POST WEANING PERIOD - F1 GENERATION	APPS	APPS	56	Day 56	4	453	.	HE1				4	HE1				ABS	ABS	P	Com	P	Par	54	42	.	24	1	1	R	1	30
	ABS	M	CCHEM	CLINICAL CHEMISTRY - POST WEANING PERIOD - F1 GENERATION	APPS	APPS	112	Day 112	1	109	.	HE1				1	HE1				ABS	ABS	P	Com	P	Par	54	42	.	24	1	1	R	1	3
	ABS	F	CCHEM	CLINICAL CHEMISTRY - POST WEANING PERIOD - F1 GENERATION	APPS	APPS	112	Day 112	1	152	.	HE1				1	HE1				ABS	ABS	P	Com	P	Par	54	42	.	24	1	1	R	1	17
	ABS	F	CCHEM	CLINICAL CHEMISTRY - POST WEANING PERIOD - F1 GENERATION	APPS	APPS	112	Day 112	2	252	.	HE1				2	HE1				ABS	ABS	P	Com	P	Par	54	42	.	24	1	1	R	1	21
	ABS	M	CCHEM	CLINICAL CHEMISTRY - POST WEANING PERIOD - F1 GENERATION	APPS	APPS	112	Day 112	3	309	.	HE1				3	HE1				ABS	ABS	P	Com	P	Par	54	42	.	24	1	1	R	1	10
	ABS	M	CCHEM	CLINICAL CHEMISTRY - POST WEANING PERIOD - F1 GENERATION	APPS	APPS	112	Day 112	3	316	.	HE1				3	HE1				ABS	ABS	P	Com	P	Par	54	42	.	24	1	1	R	1	12
	ABS	M	CCHEM	CLINICAL CHEMISTRY - POST WEANING PERIOD - F1 GENERATION	APPS	APPS	112	Day 112	4	412	.	HE1				4	HE1				ABS	ABS	P	Com	P	Par	54	42	.	24	1	1	R	1	15
	ABS	M	CCHEM	CLINICAL CHEMISTRY - POST WEANING PERIOD - F1 GENERATION	APPS	APPS	112	Day 112	4	418	.	HE1				4	HE1				ABS	ABS	P	Com	P	Par	54	42	.	24	1	1	R	1	16
	ABS	F	CCHEM	CLINICAL CHEMISTRY - POST WEANING PERIOD - F1 GENERATION	APPS	APPS	168	Day 168	2	252	.	HE1				2	HE1				ABS	ABS	P	Com	P	Par	54	42	.	24	1	1	R	1	21
	ABS	F	CCHEM	CLINICAL CHEMISTRY - POST WEANING PERIOD - F1 GENERATION	APPS	APPS	168	Day 168	2	255	.	HE1				2	HE1				ABS	ABS	P	Com	P	Par	54	42	.	24	1	1	R	1	22
	ABS	M	CCHEM	CLINICAL CHEMISTRY - POST WEANING PERIOD - F1 GENERATION	APPS	APPS	168	Day 168	3	316	.	HE1				3	HE1				ABS	ABS	P	Com	P	Par	54	42	.	24	1	1	R	1	12
	ABS	M	CCHEM	CLINICAL CHEMISTRY - POST WEANING PERIOD - F1 GENERATION	APPS	APPS	168	Day 168	4	405	.	HE1				4	HE1				ABS	ABS	P	Com	P	Par	54	42	.	24	1	1	R	1	13
	ABS	M	CCHEM	CLINICAL CHEMISTRY - POST WEANING PERIOD - F1 GENERATION	APPS	APPS	224	Day 224	1	109	.	HE1				1	HE1				ABS	ABS	P	Com	P	Par	54	42	.	24	1	1	R	1	3
	ABS	M	CCHEM	CLINICAL CHEMISTRY - POST WEANING PERIOD - F1 GENERATION	APPS	APPS	224	Day 224	2	206	.	HE1				2	HE1				ABS	ABS	P	Com	P	Par	54	42	.	24	1	1	R	1	6
	ABS	F	CCHEM	CLINICAL CHEMISTRY - POST WEANING PERIOD - F1 GENERATION	APPS	APPS	224	Day 224	2	265	.	HE1				2	HE1				ABS	ABS	P	Com	P	Par	54	42	.	24	1	1	R	1	23
	ABS	M	CCHEM	CLINICAL CHEMISTRY - POST WEANING PERIOD - F1 GENERATION	APPS	APPS	224	Day 224	3	313	.	HE1				3	HE1				ABS	ABS	P	Com	P	Par	54	42	.	24	1	1	R	1	11
	ABS	F	CCHEM	CLINICAL CHEMISTRY - POST WEANING PERIOD - F1 GENERATION	APPS	APPS	224	Day 224	4	462	.	HE1				4	HE1				ABS	ABS	P	Com	P	Par	54	42	.	24	1	1	R	1	31
	ABS	M	CCHEM	CLINICAL CHEMISTRY - POST WEANING PERIOD - F1 GENERATION	AST	AST	56	Day 56	1	101	28	28		U/L		1	28				ABS	ABS	P	Com	P	Par	54	42	.	25	1	1	N	1	1	U/L
	ABS	M	CCHEM	CLINICAL CHEMISTRY - POST WEANING PERIOD - F1 GENERATION	AST	AST	56	Day 56	1	104	28	28		U/L		1	28				ABS	ABS	P	Com	P	Par	54	42	.	25	1	1	N	1	2	U/L
	ABS	M	CCHEM	CLINICAL CHEMISTRY - POST WEANING PERIOD - F1 GENERATION	AST	AST	56	Day 56	1	109	25	25		U/L		1	25				ABS	ABS	P	Com	P	Par	54	42	.	25	1	1	N	1	3	U/L
	ABS	M	CCHEM	CLINICAL CHEMISTRY - POST WEANING PERIOD - F1 GENERATION	AST	AST	56	Day 56	1	112	29	29		U/L		1	29				ABS	ABS	P	Com	P	Par	54	42	.	25	1	1	N	1	4	U/L
	ABS	F	CCHEM	CLINICAL CHEMISTRY - POST WEANING PERIOD - F1 GENERATION	AST	AST	56	Day 56	1	152	29	29		U/L		1	29				ABS	ABS	P	Com	P	Par	54	42	.	25	1	1	N	1	17	U/L
	ABS	F	CCHEM	CLINICAL CHEMISTRY - POST WEANING PERIOD - F1 GENERATION	AST	AST	56	Day 56	1	154	32	32		U/L		1	32				ABS	ABS	P	Com	P	Par	54	42	.	25	1	1	N	1	18	U/L
	ABS	F	CCHEM	CLINICAL CHEMISTRY - POST WEANING PERIOD - F1 GENERATION	AST	AST	56	Day 56	1	159	29	29		U/L		1	29				ABS	ABS	P	Com	P	Par	54	42	.	25	1	1	N	1	19	U/L
	ABS	F	CCHEM	CLINICAL CHEMISTRY - POST WEANING PERIOD - F1 GENERATION	AST	AST	56	Day 56	1	162	24	24		U/L		1	24				ABS	ABS	P	Com	P	Par	54	42	.	25	1	1	N	1	20	U/L
	ABS	M	CCHEM	CLINICAL CHEMISTRY - POST WEANING PERIOD - F1 GENERATION	AST	AST	56	Day 56	2	200	34	34		U/L		2	34				ABS	ABS	P	Com	P	Par	54	42	.	25	1	1	N	1	5	U/L
	ABS	M	CCHEM	CLINICAL CHEMISTRY - POST WEANING PERIOD - F1 GENERATION	AST	AST	56	Day 56	2	206	29	29		U/L		2	29				ABS	ABS	P	Com	P	Par	54	42	.	25	1	1	N	1	6	U/L
	ABS	M	CCHEM	CLINICAL CHEMISTRY - POST WEANING PERIOD - F1 GENERATION	AST	AST	56	Day 56	2	210	31	31		U/L		2	31				ABS	ABS	P	Com	P	Par	54	42	.	25	1	1	N	1	7	U/L
	ABS	M	CCHEM	CLINICAL CHEMISTRY - POST WEANING PERIOD - F1 GENERATION	AST	AST	56	Day 56	2	212	33	33		U/L		2	33				ABS	ABS	P	Com	P	Par	54	42	.	25	1	1	N	1	8	U/L
	ABS	F	CCHEM	CLINICAL CHEMISTRY - POST WEANING PERIOD - F1 GENERATION	AST	AST	56	Day 56	2	252	31	31		U/L		2	31				ABS	ABS	P	Com	P	Par	54	42	.	25	1	1	N	1	21	U/L
	ABS	F	CCHEM	CLINICAL CHEMISTRY - POST WEANING PERIOD - F1 GENERATION	AST	AST	56	Day 56	2	255	37	37		U/L		2	37				ABS	ABS	P	Com	P	Par	54	42	.	25	1	1	N	1	22	U/L
	ABS	F	CCHEM	CLINICAL CHEMISTRY - POST WEANING PERIOD - F1 GENERATION	AST	AST	56	Day 56	2	265	42	42		U/L		2	42				ABS	ABS	P	Com	P	Par	54	42	.	25	1	1	N	1	23	U/L
	ABS	F	CCHEM	CLINICAL CHEMISTRY - POST WEANING PERIOD - F1 GENERATION	AST	AST	56	Day 56	2	268	37	37		U/L		2	37				ABS	ABS	P	Com	P	Par	54	42	.	25	1	1	N	1	24	U/L
	ABS	M	CCHEM	CLINICAL CHEMISTRY - POST WEANING PERIOD - F1 GENERATION	AST	AST	56	Day 56	3	301	34	34		U/L		3	34				ABS	ABS	P	Com	P	Par	54	42	.	25	1	1	N	1	9	U/L
	ABS	M	CCHEM	CLINICAL CHEMISTRY - POST WEANING PERIOD - F1 GENERATION	AST	AST	56	Day 56	3	309	24	24		U/L		3	24				ABS	ABS	P	Com	P	Par	54	42	.	25	1	1	N	1	10	U/L
	ABS	M	CCHEM	CLINICAL CHEMISTRY - POST WEANING PERIOD - F1 GENERATION	AST	AST	56	Day 56	3	313	27	27		U/L		3	27				ABS	ABS	P	Com	P	Par	54	42	.	25	1	1	N	1	11	U/L
	ABS	M	CCHEM	CLINICAL CHEMISTRY - POST WEANING PERIOD - F1 GENERATION	AST	AST	56	Day 56	3	316	34	34		U/L		3	34				ABS	ABS	P	Com	P	Par	54	42	.	25	1	1	N	1	12	U/L
	ABS	F	CCHEM	CLINICAL CHEMISTRY - POST WEANING PERIOD - F1 GENERATION	AST	AST	56	Day 56	3	350	29	29		U/L		3	29				ABS	ABS	P	Com	P	Par	54	42	.	25	1	1	N	1	25	U/L
	ABS	F	CCHEM	CLINICAL CHEMISTRY - POST WEANING PERIOD - F1 GENERATION	AST	AST	56	Day 56	3	356	29	29		U/L		3	29				ABS	ABS	P	Com	P	Par	54	42	.	25	1	1	N	1	26	U/L
	ABS	F	CCHEM	CLINICAL CHEMISTRY - POST WEANING PERIOD - F1 GENERATION	AST	AST	56	Day 56	3	358	30	30		U/L		3	30				ABS	ABS	P	Com	P	Par	54	42	.	25	1	1	N	1	27	U/L
	ABS	F	CCHEM	CLINICAL CHEMISTRY - POST WEANING PERIOD - F1 GENERATION	AST	AST	56	Day 56	3	363	35	35		U/L		3	35				ABS	ABS	P	Com	P	Par	54	42	.	25	1	1	N	1	28	U/L
	ABS	M	CCHEM	CLINICAL CHEMISTRY - POST WEANING PERIOD - F1 GENERATION	AST	AST	56	Day 56	4	405	38	38		U/L		4	38				ABS	ABS	P	Com	P	Par	54	42	.	25	1	1	N	1	13	U/L
	ABS	M	CCHEM	CLINICAL CHEMISTRY - POST WEANING PERIOD - F1 GENERATION	AST	AST	56	Day 56	4	407	44	44		U/L		4	44				ABS	ABS	P	Com	P	Par	54	42	.	25	1	1	N	1	14	U/L
	ABS	M	CCHEM	CLINICAL CHEMISTRY - POST WEANING PERIOD - F1 GENERATION	AST	AST	56	Day 56	4	412	33	33		U/L		4	33				ABS	ABS	P	Com	P	Par	54	42	.	25	1	1	N	1	15	U/L
	ABS	F	CCHEM	CLINICAL CHEMISTRY - POST WEANING PERIOD - F1 GENERATION	AST	AST	56	Day 56	4	450	38	38		U/L		4	38				ABS	ABS	P	Com	P	Par	54	42	.	25	1	1	N	1	29	U/L
	ABS	F	CCHEM	CLINICAL CHEMISTRY - POST WEANING PERIOD - F1 GENERATION	AST	AST	56	Day 56	4	453	47	47		U/L		4	47				ABS	ABS	P	Com	P	Par	54	42	.	25	1	1	N	1	30	U/L
	ABS	F	CCHEM	CLINICAL CHEMISTRY - POST WEANING PERIOD - F1 GENERATION	AST	AST	56	Day 56	4	462	37	37		U/L		4	37				ABS	ABS	P	Com	P	Par	54	42	.	25	1	1	N	1	31	U/L
	ABS	F	CCHEM	CLINICAL CHEMISTRY - POST WEANING PERIOD - F1 GENERATION	AST	AST	56	Day 56	4	465	38	38		U/L		4	38				ABS	ABS	P	Com	P	Par	54	42	.	25	1	1	N	1	32	U/L
	ABS	M	CCHEM	CLINICAL CHEMISTRY - POST WEANING PERIOD - F1 GENERATION	AST	AST	56.1005	Day 56 (Unscheduled)	4	418	.	37U	U	U/L		4	37				ABS	ABS	P	Com	P	Par	54	42	.	25	1	1	N	1	16	U/L
	ABS	M	CCHEM	CLINICAL CHEMISTRY - POST WEANING PERIOD - F1 GENERATION	AST	AST	112	Day 112	1	101	30	30		U/L		1	30				ABS	ABS	P	Com	P	Par	54	42	.	25	1	1	N	1	1	U/L
	ABS	M	CCHEM	CLINICAL CHEMISTRY - POST WEANING PERIOD - F1 GENERATION	AST	AST	112	Day 112	1	104	28	28		U/L		1	28				ABS	ABS	P	Com	P	Par	54	42	.	25	1	1	N	1	2	U/L
	ABS	M	CCHEM	CLINICAL CHEMISTRY - POST WEANING PERIOD - F1 GENERATION	AST	AST	112	Day 112	1	109	28	28		U/L		1	28				ABS	ABS	P	Com	P	Par	54	42	.	25	1	1	N	1	3	U/L
	ABS	M	CCHEM	CLINICAL CHEMISTRY - POST WEANING PERIOD - F1 GENERATION	AST	AST	112	Day 112	1	112	30	30		U/L		1	30				ABS	ABS	P	Com	P	Par	54	42	.	25	1	1	N	1	4	U/L
	ABS	F	CCHEM	CLINICAL CHEMISTRY - POST WEANING PERIOD - F1 GENERATION	AST	AST	112	Day 112	1	152	39	39		U/L		1	39				ABS	ABS	P	Com	P	Par	54	42	.	25	1	1	N	1	17	U/L
	ABS	F	CCHEM	CLINICAL CHEMISTRY - POST WEANING PERIOD - F1 GENERATION	AST	AST	112	Day 112	1	154	33	33		U/L		1	33				ABS	ABS	P	Com	P	Par	54	42	.	25	1	1	N	1	18	U/L
	ABS	F	CCHEM	CLINICAL CHEMISTRY - POST WEANING PERIOD - F1 GENERATION	AST	AST	112	Day 112	1	159	26	26		U/L		1	26				ABS	ABS	P	Com	P	Par	54	42	.	25	1	1	N	1	19	U/L
	ABS	F	CCHEM	CLINICAL CHEMISTRY - POST WEANING PERIOD - F1 GENERATION	AST	AST	112	Day 112	1	162	30	30		U/L		1	30				ABS	ABS	P	Com	P	Par	54	42	.	25	1	1	N	1	20	U/L
	ABS	M	CCHEM	CLINICAL CHEMISTRY - POST WEANING PERIOD - F1 GENERATION	AST	AST	112	Day 112	2	200	26	26		U/L		2	26				ABS	ABS	P	Com	P	Par	54	42	.	25	1	1	N	1	5	U/L
	ABS	M	CCHEM	CLINICAL CHEMISTRY - POST WEANING PERIOD - F1 GENERATION	AST	AST	112	Day 112	2	206	28	28		U/L		2	28				ABS	ABS	P	Com	P	Par	54	42	.	25	1	1	N	1	6	U/L
	ABS	M	CCHEM	CLINICAL CHEMISTRY - POST WEANING PERIOD - F1 GENERATION	AST	AST	112	Day 112	2	210	32	32		U/L		2	32				ABS	ABS	P	Com	P	Par	54	42	.	25	1	1	N	1	7	U/L
	ABS	M	CCHEM	CLINICAL CHEMISTRY - POST WEANING PERIOD - F1 GENERATION	AST	AST	112	Day 112	2	212	27	27		U/L		2	27				ABS	ABS	P	Com	P	Par	54	42	.	25	1	1	N	1	8	U/L
	ABS	F	CCHEM	CLINICAL CHEMISTRY - POST WEANING PERIOD - F1 GENERATION	AST	AST	112	Day 112	2	252	30	30		U/L		2	30				ABS	ABS	P	Com	P	Par	54	42	.	25	1	1	N	1	21	U/L
	ABS	F	CCHEM	CLINICAL CHEMISTRY - POST WEANING PERIOD - F1 GENERATION	AST	AST	112	Day 112	2	255	33	33		U/L		2	33				ABS	ABS	P	Com	P	Par	54	42	.	25	1	1	N	1	22	U/L
	ABS	F	CCHEM	CLINICAL CHEMISTRY - POST WEANING PERIOD - F1 GENERATION	AST	AST	112	Day 112	2	265	35	35		U/L		2	35				ABS	ABS	P	Com	P	Par	54	42	.	25	1	1	N	1	23	U/L
	ABS	F	CCHEM	CLINICAL CHEMISTRY - POST WEANING PERIOD - F1 GENERATION	AST	AST	112	Day 112	2	268	28	28		U/L		2	28				ABS	ABS	P	Com	P	Par	54	42	.	25	1	1	N	1	24	U/L
	ABS	M	CCHEM	CLINICAL CHEMISTRY - POST WEANING PERIOD - F1 GENERATION	AST	AST	112	Day 112	3	301	31	31		U/L		3	31				ABS	ABS	P	Com	P	Par	54	42	.	25	1	1	N	1	9	U/L
	ABS	M	CCHEM	CLINICAL CHEMISTRY - POST WEANING PERIOD - F1 GENERATION	AST	AST	112	Day 112	3	309	25	25		U/L		3	25				ABS	ABS	P	Com	P	Par	54	42	.	25	1	1	N	1	10	U/L
	ABS	M	CCHEM	CLINICAL CHEMISTRY - POST WEANING PERIOD - F1 GENERATION	AST	AST	112	Day 112	3	313	29	29		U/L		3	29				ABS	ABS	P	Com	P	Par	54	42	.	25	1	1	N	1	11	U/L
	ABS	M	CCHEM	CLINICAL CHEMISTRY - POST WEANING PERIOD - F1 GENERATION	AST	AST	112	Day 112	3	316	37	37		U/L		3	37				ABS	ABS	P	Com	P	Par	54	42	.	25	1	1	N	1	12	U/L
	ABS	F	CCHEM	CLINICAL CHEMISTRY - POST WEANING PERIOD - F1 GENERATION	AST	AST	112	Day 112	3	350	27	27		U/L		3	27				ABS	ABS	P	Com	P	Par	54	42	.	25	1	1	N	1	25	U/L
	ABS	F	CCHEM	CLINICAL CHEMISTRY - POST WEANING PERIOD - F1 GENERATION	AST	AST	112	Day 112	3	356	27	27		U/L		3	27				ABS	ABS	P	Com	P	Par	54	42	.	25	1	1	N	1	26	U/L
	ABS	F	CCHEM	CLINICAL CHEMISTRY - POST WEANING PERIOD - F1 GENERATION	AST	AST	112	Day 112	3	358	30	30		U/L		3	30				ABS	ABS	P	Com	P	Par	54	42	.	25	1	1	N	1	27	U/L
	ABS	F	CCHEM	CLINICAL CHEMISTRY - POST WEANING PERIOD - F1 GENERATION	AST	AST	112	Day 112	3	363	25	25		U/L		3	25				ABS	ABS	P	Com	P	Par	54	42	.	25	1	1	N	1	28	U/L
	ABS	M	CCHEM	CLINICAL CHEMISTRY - POST WEANING PERIOD - F1 GENERATION	AST	AST	112	Day 112	4	405	26	26		U/L		4	26				ABS	ABS	P	Com	P	Par	54	42	.	25	1	1	N	1	13	U/L
	ABS	M	CCHEM	CLINICAL CHEMISTRY - POST WEANING PERIOD - F1 GENERATION	AST	AST	112	Day 112	4	407	39	39		U/L		4	39				ABS	ABS	P	Com	P	Par	54	42	.	25	1	1	N	1	14	U/L
	ABS	M	CCHEM	CLINICAL CHEMISTRY - POST WEANING PERIOD - F1 GENERATION	AST	AST	112	Day 112	4	412	38	38		U/L		4	38				ABS	ABS	P	Com	P	Par	54	42	.	25	1	1	N	1	15	U/L
	ABS	M	CCHEM	CLINICAL CHEMISTRY - POST WEANING PERIOD - F1 GENERATION	AST	AST	112	Day 112	4	418	34	34		U/L		4	34				ABS	ABS	P	Com	P	Par	54	42	.	25	1	1	N	1	16	U/L
	ABS	F	CCHEM	CLINICAL CHEMISTRY - POST WEANING PERIOD - F1 GENERATION	AST	AST	112	Day 112	4	450	23	23		U/L		4	23				ABS	ABS	P	Com	P	Par	54	42	.	25	1	1	N	1	29	U/L
	ABS	F	CCHEM	CLINICAL CHEMISTRY - POST WEANING PERIOD - F1 GENERATION	AST	AST	112	Day 112	4	453	37	37		U/L		4	37				ABS	ABS	P	Com	P	Par	54	42	.	25	1	1	N	1	30	U/L
	ABS	F	CCHEM	CLINICAL CHEMISTRY - POST WEANING PERIOD - F1 GENERATION	AST	AST	112	Day 112	4	462	29	29		U/L		4	29				ABS	ABS	P	Com	P	Par	54	42	.	25	1	1	N	1	31	U/L
	ABS	F	CCHEM	CLINICAL CHEMISTRY - POST WEANING PERIOD - F1 GENERATION	AST	AST	112	Day 112	4	465	36	36		U/L		4	36				ABS	ABS	P	Com	P	Par	54	42	.	25	1	1	N	1	32	U/L
	ABS	M	CCHEM	CLINICAL CHEMISTRY - POST WEANING PERIOD - F1 GENERATION	AST	AST	168	Day 168	1	101	25	25		U/L		1	25				ABS	ABS	P	Com	P	Par	54	42	.	25	1	1	N	1	1	U/L
	ABS	M	CCHEM	CLINICAL CHEMISTRY - POST WEANING PERIOD - F1 GENERATION	AST	AST	168	Day 168	1	104	23	23		U/L		1	23				ABS	ABS	P	Com	P	Par	54	42	.	25	1	1	N	1	2	U/L
	ABS	M	CCHEM	CLINICAL CHEMISTRY - POST WEANING PERIOD - F1 GENERATION	AST	AST	168	Day 168	1	109	25	25		U/L		1	25				ABS	ABS	P	Com	P	Par	54	42	.	25	1	1	N	1	3	U/L
	ABS	M	CCHEM	CLINICAL CHEMISTRY - POST WEANING PERIOD - F1 GENERATION	AST	AST	168	Day 168	1	112	29	29		U/L		1	29				ABS	ABS	P	Com	P	Par	54	42	.	25	1	1	N	1	4	U/L
	ABS	F	CCHEM	CLINICAL CHEMISTRY - POST WEANING PERIOD - F1 GENERATION	AST	AST	168	Day 168	1	152	44	44		U/L		1	44				ABS	ABS	P	Com	P	Par	54	42	.	25	1	1	N	1	17	U/L
	ABS	F	CCHEM	CLINICAL CHEMISTRY - POST WEANING PERIOD - F1 GENERATION	AST	AST	168	Day 168	1	154	29	29		U/L		1	29				ABS	ABS	P	Com	P	Par	54	42	.	25	1	1	N	1	18	U/L
	ABS	F	CCHEM	CLINICAL CHEMISTRY - POST WEANING PERIOD - F1 GENERATION	AST	AST	168	Day 168	1	159	24	24		U/L		1	24				ABS	ABS	P	Com	P	Par	54	42	.	25	1	1	N	1	19	U/L
	ABS	F	CCHEM	CLINICAL CHEMISTRY - POST WEANING PERIOD - F1 GENERATION	AST	AST	168	Day 168	1	162	27	27		U/L		1	27				ABS	ABS	P	Com	P	Par	54	42	.	25	1	1	N	1	20	U/L
	ABS	M	CCHEM	CLINICAL CHEMISTRY - POST WEANING PERIOD - F1 GENERATION	AST	AST	168	Day 168	2	200	26	26		U/L		2	26				ABS	ABS	P	Com	P	Par	54	42	.	25	1	1	N	1	5	U/L
	ABS	M	CCHEM	CLINICAL CHEMISTRY - POST WEANING PERIOD - F1 GENERATION	AST	AST	168	Day 168	2	206	28	28		U/L		2	28				ABS	ABS	P	Com	P	Par	54	42	.	25	1	1	N	1	6	U/L
	ABS	M	CCHEM	CLINICAL CHEMISTRY - POST WEANING PERIOD - F1 GENERATION	AST	AST	168	Day 168	2	210	33	33		U/L		2	33				ABS	ABS	P	Com	P	Par	54	42	.	25	1	1	N	1	7	U/L
	ABS	M	CCHEM	CLINICAL CHEMISTRY - POST WEANING PERIOD - F1 GENERATION	AST	AST	168	Day 168	2	212	28	28		U/L		2	28				ABS	ABS	P	Com	P	Par	54	42	.	25	1	1	N	1	8	U/L
	ABS	F	CCHEM	CLINICAL CHEMISTRY - POST WEANING PERIOD - F1 GENERATION	AST	AST	168	Day 168	2	252	31	31		U/L		2	31				ABS	ABS	P	Com	P	Par	54	42	.	25	1	1	N	1	21	U/L
	ABS	F	CCHEM	CLINICAL CHEMISTRY - POST WEANING PERIOD - F1 GENERATION	AST	AST	168	Day 168	2	255	34	34		U/L		2	34				ABS	ABS	P	Com	P	Par	54	42	.	25	1	1	N	1	22	U/L
	ABS	F	CCHEM	CLINICAL CHEMISTRY - POST WEANING PERIOD - F1 GENERATION	AST	AST	168	Day 168	2	265	35	35		U/L		2	35				ABS	ABS	P	Com	P	Par	54	42	.	25	1	1	N	1	23	U/L
	ABS	F	CCHEM	CLINICAL CHEMISTRY - POST WEANING PERIOD - F1 GENERATION	AST	AST	168	Day 168	2	268	28	28		U/L		2	28				ABS	ABS	P	Com	P	Par	54	42	.	25	1	1	N	1	24	U/L
	ABS	M	CCHEM	CLINICAL CHEMISTRY - POST WEANING PERIOD - F1 GENERATION	AST	AST	168	Day 168	3	301	29	29		U/L		3	29				ABS	ABS	P	Com	P	Par	54	42	.	25	1	1	N	1	9	U/L
	ABS	M	CCHEM	CLINICAL CHEMISTRY - POST WEANING PERIOD - F1 GENERATION	AST	AST	168	Day 168	3	309	26	26		U/L		3	26				ABS	ABS	P	Com	P	Par	54	42	.	25	1	1	N	1	10	U/L
	ABS	M	CCHEM	CLINICAL CHEMISTRY - POST WEANING PERIOD - F1 GENERATION	AST	AST	168	Day 168	3	313	34	34		U/L		3	34				ABS	ABS	P	Com	P	Par	54	42	.	25	1	1	N	1	11	U/L
	ABS	M	CCHEM	CLINICAL CHEMISTRY - POST WEANING PERIOD - F1 GENERATION	AST	AST	168	Day 168	3	316	32	32		U/L		3	32				ABS	ABS	P	Com	P	Par	54	42	.	25	1	1	N	1	12	U/L
	ABS	F	CCHEM	CLINICAL CHEMISTRY - POST WEANING PERIOD - F1 GENERATION	AST	AST	168	Day 168	3	350	29	29		U/L		3	29				ABS	ABS	P	Com	P	Par	54	42	.	25	1	1	N	1	25	U/L
	ABS	F	CCHEM	CLINICAL CHEMISTRY - POST WEANING PERIOD - F1 GENERATION	AST	AST	168	Day 168	3	356	28	28		U/L		3	28				ABS	ABS	P	Com	P	Par	54	42	.	25	1	1	N	1	26	U/L
	ABS	F	CCHEM	CLINICAL CHEMISTRY - POST WEANING PERIOD - F1 GENERATION	AST	AST	168	Day 168	3	358	30	30		U/L		3	30				ABS	ABS	P	Com	P	Par	54	42	.	25	1	1	N	1	27	U/L
	ABS	F	CCHEM	CLINICAL CHEMISTRY - POST WEANING PERIOD - F1 GENERATION	AST	AST	168	Day 168	3	363	30	30		U/L		3	30				ABS	ABS	P	Com	P	Par	54	42	.	25	1	1	N	1	28	U/L
	ABS	M	CCHEM	CLINICAL CHEMISTRY - POST WEANING PERIOD - F1 GENERATION	AST	AST	168	Day 168	4	405	34	34		U/L		4	34				ABS	ABS	P	Com	P	Par	54	42	.	25	1	1	N	1	13	U/L
	ABS	M	CCHEM	CLINICAL CHEMISTRY - POST WEANING PERIOD - F1 GENERATION	AST	AST	168	Day 168	4	407	38	38		U/L		4	38				ABS	ABS	P	Com	P	Par	54	42	.	25	1	1	N	1	14	U/L
	ABS	M	CCHEM	CLINICAL CHEMISTRY - POST WEANING PERIOD - F1 GENERATION	AST	AST	168	Day 168	4	412	34	34		U/L		4	34				ABS	ABS	P	Com	P	Par	54	42	.	25	1	1	N	1	15	U/L
	ABS	M	CCHEM	CLINICAL CHEMISTRY - POST WEANING PERIOD - F1 GENERATION	AST	AST	168	Day 168	4	418	33	33		U/L		4	33				ABS	ABS	P	Com	P	Par	54	42	.	25	1	1	N	1	16	U/L
	ABS	F	CCHEM	CLINICAL CHEMISTRY - POST WEANING PERIOD - F1 GENERATION	AST	AST	168	Day 168	4	450	28	28		U/L		4	28				ABS	ABS	P	Com	P	Par	54	42	.	25	1	1	N	1	29	U/L
	ABS	F	CCHEM	CLINICAL CHEMISTRY - POST WEANING PERIOD - F1 GENERATION	AST	AST	168	Day 168	4	453	39	39		U/L		4	39				ABS	ABS	P	Com	P	Par	54	42	.	25	1	1	N	1	30	U/L
	ABS	F	CCHEM	CLINICAL CHEMISTRY - POST WEANING PERIOD - F1 GENERATION	AST	AST	168	Day 168	4	462	33	33		U/L		4	33				ABS	ABS	P	Com	P	Par	54	42	.	25	1	1	N	1	31	U/L
	ABS	F	CCHEM	CLINICAL CHEMISTRY - POST WEANING PERIOD - F1 GENERATION	AST	AST	168	Day 168	4	465	29	29		U/L		4	29				ABS	ABS	P	Com	P	Par	54	42	.	25	1	1	N	1	32	U/L
	ABS	M	CCHEM	CLINICAL CHEMISTRY - POST WEANING PERIOD - F1 GENERATION	AST	AST	224	Day 224	1	101	29	29		U/L		1	29				ABS	ABS	P	Com	P	Par	54	42	.	25	1	1	N	1	1	U/L
	ABS	M	CCHEM	CLINICAL CHEMISTRY - POST WEANING PERIOD - F1 GENERATION	AST	AST	224	Day 224	1	104	28	28		U/L		1	28				ABS	ABS	P	Com	P	Par	54	42	.	25	1	1	N	1	2	U/L
	ABS	M	CCHEM	CLINICAL CHEMISTRY - POST WEANING PERIOD - F1 GENERATION	AST	AST	224	Day 224	1	109	28	28		U/L		1	28				ABS	ABS	P	Com	P	Par	54	42	.	25	1	1	N	1	3	U/L
	ABS	M	CCHEM	CLINICAL CHEMISTRY - POST WEANING PERIOD - F1 GENERATION	AST	AST	224	Day 224	1	112	27	27		U/L		1	27				ABS	ABS	P	Com	P	Par	54	42	.	25	1	1	N	1	4	U/L
	ABS	F	CCHEM	CLINICAL CHEMISTRY - POST WEANING PERIOD - F1 GENERATION	AST	AST	224	Day 224	1	152	28	28		U/L		1	28				ABS	ABS	P	Com	P	Par	54	42	.	25	1	1	N	1	17	U/L
	ABS	F	CCHEM	CLINICAL CHEMISTRY - POST WEANING PERIOD - F1 GENERATION	AST	AST	224	Day 224	1	154	31	31		U/L		1	31				ABS	ABS	P	Com	P	Par	54	42	.	25	1	1	N	1	18	U/L
	ABS	F	CCHEM	CLINICAL CHEMISTRY - POST WEANING PERIOD - F1 GENERATION	AST	AST	224	Day 224	1	159	30	30		U/L		1	30				ABS	ABS	P	Com	P	Par	54	42	.	25	1	1	N	1	19	U/L
	ABS	F	CCHEM	CLINICAL CHEMISTRY - POST WEANING PERIOD - F1 GENERATION	AST	AST	224	Day 224	1	162	26	26		U/L		1	26				ABS	ABS	P	Com	P	Par	54	42	.	25	1	1	N	1	20	U/L
	ABS	M	CCHEM	CLINICAL CHEMISTRY - POST WEANING PERIOD - F1 GENERATION	AST	AST	224	Day 224	2	200	28	28		U/L		2	28				ABS	ABS	P	Com	P	Par	54	42	.	25	1	1	N	1	5	U/L
	ABS	M	CCHEM	CLINICAL CHEMISTRY - POST WEANING PERIOD - F1 GENERATION	AST	AST	224	Day 224	2	206	30	30		U/L		2	30				ABS	ABS	P	Com	P	Par	54	42	.	25	1	1	N	1	6	U/L
	ABS	M	CCHEM	CLINICAL CHEMISTRY - POST WEANING PERIOD - F1 GENERATION	AST	AST	224	Day 224	2	210	33	33		U/L		2	33				ABS	ABS	P	Com	P	Par	54	42	.	25	1	1	N	1	7	U/L
	ABS	M	CCHEM	CLINICAL CHEMISTRY - POST WEANING PERIOD - F1 GENERATION	AST	AST	224	Day 224	2	212	28	28		U/L		2	28				ABS	ABS	P	Com	P	Par	54	42	.	25	1	1	N	1	8	U/L
	ABS	F	CCHEM	CLINICAL CHEMISTRY - POST WEANING PERIOD - F1 GENERATION	AST	AST	224	Day 224	2	252	29	29		U/L		2	29				ABS	ABS	P	Com	P	Par	54	42	.	25	1	1	N	1	21	U/L
	ABS	F	CCHEM	CLINICAL CHEMISTRY - POST WEANING PERIOD - F1 GENERATION	AST	AST	224	Day 224	2	255	29	29		U/L		2	29				ABS	ABS	P	Com	P	Par	54	42	.	25	1	1	N	1	22	U/L
	ABS	F	CCHEM	CLINICAL CHEMISTRY - POST WEANING PERIOD - F1 GENERATION	AST	AST	224	Day 224	2	265	35	35		U/L		2	35				ABS	ABS	P	Com	P	Par	54	42	.	25	1	1	N	1	23	U/L
	ABS	F	CCHEM	CLINICAL CHEMISTRY - POST WEANING PERIOD - F1 GENERATION	AST	AST	224	Day 224	2	268	31	31		U/L		2	31				ABS	ABS	P	Com	P	Par	54	42	.	25	1	1	N	1	24	U/L
	ABS	M	CCHEM	CLINICAL CHEMISTRY - POST WEANING PERIOD - F1 GENERATION	AST	AST	224	Day 224	3	301	30	30		U/L		3	30				ABS	ABS	P	Com	P	Par	54	42	.	25	1	1	N	1	9	U/L
	ABS	M	CCHEM	CLINICAL CHEMISTRY - POST WEANING PERIOD - F1 GENERATION	AST	AST	224	Day 224	3	309	27	27		U/L		3	27				ABS	ABS	P	Com	P	Par	54	42	.	25	1	1	N	1	10	U/L
	ABS	M	CCHEM	CLINICAL CHEMISTRY - POST WEANING PERIOD - F1 GENERATION	AST	AST	224	Day 224	3	313	28	28		U/L		3	28				ABS	ABS	P	Com	P	Par	54	42	.	25	1	1	N	1	11	U/L
	ABS	M	CCHEM	CLINICAL CHEMISTRY - POST WEANING PERIOD - F1 GENERATION	AST	AST	224	Day 224	3	316	33	33		U/L		3	33				ABS	ABS	P	Com	P	Par	54	42	.	25	1	1	N	1	12	U/L
	ABS	F	CCHEM	CLINICAL CHEMISTRY - POST WEANING PERIOD - F1 GENERATION	AST	AST	224	Day 224	3	350	27	27		U/L		3	27				ABS	ABS	P	Com	P	Par	54	42	.	25	1	1	N	1	25	U/L
	ABS	F	CCHEM	CLINICAL CHEMISTRY - POST WEANING PERIOD - F1 GENERATION	AST	AST	224	Day 224	3	356	27	27		U/L		3	27				ABS	ABS	P	Com	P	Par	54	42	.	25	1	1	N	1	26	U/L
	ABS	F	CCHEM	CLINICAL CHEMISTRY - POST WEANING PERIOD - F1 GENERATION	AST	AST	224	Day 224	3	358	28	28		U/L		3	28				ABS	ABS	P	Com	P	Par	54	42	.	25	1	1	N	1	27	U/L
	ABS	F	CCHEM	CLINICAL CHEMISTRY - POST WEANING PERIOD - F1 GENERATION	AST	AST	224	Day 224	3	363	24	24		U/L		3	24				ABS	ABS	P	Com	P	Par	54	42	.	25	1	1	N	1	28	U/L
	ABS	M	CCHEM	CLINICAL CHEMISTRY - POST WEANING PERIOD - F1 GENERATION	AST	AST	224	Day 224	4	405	36	36		U/L		4	36				ABS	ABS	P	Com	P	Par	54	42	.	25	1	1	N	1	13	U/L
	ABS	M	CCHEM	CLINICAL CHEMISTRY - POST WEANING PERIOD - F1 GENERATION	AST	AST	224	Day 224	4	407	34	34		U/L		4	34				ABS	ABS	P	Com	P	Par	54	42	.	25	1	1	N	1	14	U/L
	ABS	M	CCHEM	CLINICAL CHEMISTRY - POST WEANING PERIOD - F1 GENERATION	AST	AST	224	Day 224	4	412	38	38		U/L		4	38				ABS	ABS	P	Com	P	Par	54	42	.	25	1	1	N	1	15	U/L
	ABS	M	CCHEM	CLINICAL CHEMISTRY - POST WEANING PERIOD - F1 GENERATION	AST	AST	224	Day 224	4	418	37	37		U/L		4	37				ABS	ABS	P	Com	P	Par	54	42	.	25	1	1	N	1	16	U/L
	ABS	F	CCHEM	CLINICAL CHEMISTRY - POST WEANING PERIOD - F1 GENERATION	AST	AST	224	Day 224	4	450	31	31		U/L		4	31				ABS	ABS	P	Com	P	Par	54	42	.	25	1	1	N	1	29	U/L
	ABS	F	CCHEM	CLINICAL CHEMISTRY - POST WEANING PERIOD - F1 GENERATION	AST	AST	224	Day 224	4	453	35	35		U/L		4	35				ABS	ABS	P	Com	P	Par	54	42	.	25	1	1	N	1	30	U/L
	ABS	F	CCHEM	CLINICAL CHEMISTRY - POST WEANING PERIOD - F1 GENERATION	AST	AST	224	Day 224	4	462	37	37		U/L		4	37				ABS	ABS	P	Com	P	Par	54	42	.	25	1	1	N	1	31	U/L
	ABS	F	CCHEM	CLINICAL CHEMISTRY - POST WEANING PERIOD - F1 GENERATION	AST	AST	224	Day 224	4	465	36	36		U/L		4	36				ABS	ABS	P	Com	P	Par	54	42	.	25	1	1	N	1	32	U/L
	ABS	M	CCHEM	CLINICAL CHEMISTRY - POST WEANING PERIOD - F1 GENERATION	BILT3	BILT3	56	Day 56	1	101	.	< 2.2		µmol/L	< 2.2	1	< 2.2				ABS	ABS	P	Com	P	Par	54	42	.	29	1	1	N	1	1	µmol/L
	ABS	M	CCHEM	CLINICAL CHEMISTRY - POST WEANING PERIOD - F1 GENERATION	BILT3	BILT3	56	Day 56	1	104	.	< 2.2		µmol/L	< 2.2	1	< 2.2				ABS	ABS	P	Com	P	Par	54	42	.	29	1	1	N	1	2	µmol/L
	ABS	M	CCHEM	CLINICAL CHEMISTRY - POST WEANING PERIOD - F1 GENERATION	BILT3	BILT3	56	Day 56	1	109	.	< 2.2		µmol/L	< 2.2	1	< 2.2				ABS	ABS	P	Com	P	Par	54	42	.	29	1	1	N	1	3	µmol/L
	ABS	M	CCHEM	CLINICAL CHEMISTRY - POST WEANING PERIOD - F1 GENERATION	BILT3	BILT3	56	Day 56	1	112	.	< 2.2		µmol/L	< 2.2	1	< 2.2				ABS	ABS	P	Com	P	Par	54	42	.	29	1	1	N	1	4	µmol/L
	ABS	F	CCHEM	CLINICAL CHEMISTRY - POST WEANING PERIOD - F1 GENERATION	BILT3	BILT3	56	Day 56	1	152	.	< 2.2		µmol/L	< 2.2	1	< 2.2				ABS	ABS	P	Com	P	Par	54	42	.	29	1	1	N	1	17	µmol/L
	ABS	F	CCHEM	CLINICAL CHEMISTRY - POST WEANING PERIOD - F1 GENERATION	BILT3	BILT3	56	Day 56	1	154	.	< 2.2		µmol/L	< 2.2	1	< 2.2				ABS	ABS	P	Com	P	Par	54	42	.	29	1	1	N	1	18	µmol/L
	ABS	F	CCHEM	CLINICAL CHEMISTRY - POST WEANING PERIOD - F1 GENERATION	BILT3	BILT3	56	Day 56	1	159	.	< 2.2		µmol/L	< 2.2	1	< 2.2				ABS	ABS	P	Com	P	Par	54	42	.	29	1	1	N	1	19	µmol/L
	ABS	F	CCHEM	CLINICAL CHEMISTRY - POST WEANING PERIOD - F1 GENERATION	BILT3	BILT3	56	Day 56	1	162	.	< 2.2		µmol/L	< 2.2	1	< 2.2				ABS	ABS	P	Com	P	Par	54	42	.	29	1	1	N	1	20	µmol/L
	ABS	M	CCHEM	CLINICAL CHEMISTRY - POST WEANING PERIOD - F1 GENERATION	BILT3	BILT3	56	Day 56	2	200	.	< 2.2		µmol/L	< 2.2	2	< 2.2				ABS	ABS	P	Com	P	Par	54	42	.	29	1	1	N	1	5	µmol/L
	ABS	M	CCHEM	CLINICAL CHEMISTRY - POST WEANING PERIOD - F1 GENERATION	BILT3	BILT3	56	Day 56	2	206	.	< 2.2		µmol/L	< 2.2	2	< 2.2				ABS	ABS	P	Com	P	Par	54	42	.	29	1	1	N	1	6	µmol/L
	ABS	M	CCHEM	CLINICAL CHEMISTRY - POST WEANING PERIOD - F1 GENERATION	BILT3	BILT3	56	Day 56	2	210	.	< 2.2		µmol/L	< 2.2	2	< 2.2				ABS	ABS	P	Com	P	Par	54	42	.	29	1	1	N	1	7	µmol/L
	ABS	M	CCHEM	CLINICAL CHEMISTRY - POST WEANING PERIOD - F1 GENERATION	BILT3	BILT3	56	Day 56	2	212	.	< 2.2		µmol/L	< 2.2	2	< 2.2				ABS	ABS	P	Com	P	Par	54	42	.	29	1	1	N	1	8	µmol/L
	ABS	F	CCHEM	CLINICAL CHEMISTRY - POST WEANING PERIOD - F1 GENERATION	BILT3	BILT3	56	Day 56	2	252	.	< 2.2		µmol/L	< 2.2	2	< 2.2				ABS	ABS	P	Com	P	Par	54	42	.	29	1	1	N	1	21	µmol/L
	ABS	F	CCHEM	CLINICAL CHEMISTRY - POST WEANING PERIOD - F1 GENERATION	BILT3	BILT3	56	Day 56	2	255	.	< 2.2		µmol/L	< 2.2	2	< 2.2				ABS	ABS	P	Com	P	Par	54	42	.	29	1	1	N	1	22	µmol/L
	ABS	F	CCHEM	CLINICAL CHEMISTRY - POST WEANING PERIOD - F1 GENERATION	BILT3	BILT3	56	Day 56	2	265	.	< 2.2		µmol/L	< 2.2	2	< 2.2				ABS	ABS	P	Com	P	Par	54	42	.	29	1	1	N	1	23	µmol/L
	ABS	F	CCHEM	CLINICAL CHEMISTRY - POST WEANING PERIOD - F1 GENERATION	BILT3	BILT3	56	Day 56	2	268	.	< 2.2		µmol/L	< 2.2	2	< 2.2				ABS	ABS	P	Com	P	Par	54	42	.	29	1	1	N	1	24	µmol/L
	ABS	M	CCHEM	CLINICAL CHEMISTRY - POST WEANING PERIOD - F1 GENERATION	BILT3	BILT3	56	Day 56	3	301	.	< 2.2		µmol/L	< 2.2	3	< 2.2				ABS	ABS	P	Com	P	Par	54	42	.	29	1	1	N	1	9	µmol/L
	ABS	M	CCHEM	CLINICAL CHEMISTRY - POST WEANING PERIOD - F1 GENERATION	BILT3	BILT3	56	Day 56	3	309	.	< 2.2		µmol/L	< 2.2	3	< 2.2				ABS	ABS	P	Com	P	Par	54	42	.	29	1	1	N	1	10	µmol/L
	ABS	M	CCHEM	CLINICAL CHEMISTRY - POST WEANING PERIOD - F1 GENERATION	BILT3	BILT3	56	Day 56	3	313	.	< 2.2		µmol/L	< 2.2	3	< 2.2				ABS	ABS	P	Com	P	Par	54	42	.	29	1	1	N	1	11	µmol/L
	ABS	M	CCHEM	CLINICAL CHEMISTRY - POST WEANING PERIOD - F1 GENERATION	BILT3	BILT3	56	Day 56	3	316	.	< 2.2		µmol/L	< 2.2	3	< 2.2				ABS	ABS	P	Com	P	Par	54	42	.	29	1	1	N	1	12	µmol/L
	ABS	F	CCHEM	CLINICAL CHEMISTRY - POST WEANING PERIOD - F1 GENERATION	BILT3	BILT3	56	Day 56	3	350	.	< 2.2		µmol/L	< 2.2	3	< 2.2				ABS	ABS	P	Com	P	Par	54	42	.	29	1	1	N	1	25	µmol/L
	ABS	F	CCHEM	CLINICAL CHEMISTRY - POST WEANING PERIOD - F1 GENERATION	BILT3	BILT3	56	Day 56	3	356	.	< 2.2		µmol/L	< 2.2	3	< 2.2				ABS	ABS	P	Com	P	Par	54	42	.	29	1	1	N	1	26	µmol/L
	ABS	F	CCHEM	CLINICAL CHEMISTRY - POST WEANING PERIOD - F1 GENERATION	BILT3	BILT3	56	Day 56	3	358	.	< 2.2		µmol/L	< 2.2	3	< 2.2				ABS	ABS	P	Com	P	Par	54	42	.	29	1	1	N	1	27	µmol/L
	ABS	F	CCHEM	CLINICAL CHEMISTRY - POST WEANING PERIOD - F1 GENERATION	BILT3	BILT3	56	Day 56	3	363	.	< 2.2		µmol/L	< 2.2	3	< 2.2				ABS	ABS	P	Com	P	Par	54	42	.	29	1	1	N	1	28	µmol/L
	ABS	M	CCHEM	CLINICAL CHEMISTRY - POST WEANING PERIOD - F1 GENERATION	BILT3	BILT3	56	Day 56	4	405	.	< 2.2		µmol/L	< 2.2	4	< 2.2				ABS	ABS	P	Com	P	Par	54	42	.	29	1	1	N	1	13	µmol/L
	ABS	M	CCHEM	CLINICAL CHEMISTRY - POST WEANING PERIOD - F1 GENERATION	BILT3	BILT3	56	Day 56	4	407	.	< 2.2		µmol/L	< 2.2	4	< 2.2				ABS	ABS	P	Com	P	Par	54	42	.	29	1	1	N	1	14	µmol/L
	ABS	M	CCHEM	CLINICAL CHEMISTRY - POST WEANING PERIOD - F1 GENERATION	BILT3	BILT3	56	Day 56	4	412	.	< 2.2		µmol/L	< 2.2	4	< 2.2				ABS	ABS	P	Com	P	Par	54	42	.	29	1	1	N	1	15	µmol/L
	ABS	F	CCHEM	CLINICAL CHEMISTRY - POST WEANING PERIOD - F1 GENERATION	BILT3	BILT3	56	Day 56	4	450	.	< 2.2		µmol/L	< 2.2	4	< 2.2				ABS	ABS	P	Com	P	Par	54	42	.	29	1	1	N	1	29	µmol/L
	ABS	F	CCHEM	CLINICAL CHEMISTRY - POST WEANING PERIOD - F1 GENERATION	BILT3	BILT3	56	Day 56	4	453	.	< 2.2		µmol/L	< 2.2	4	< 2.2				ABS	ABS	P	Com	P	Par	54	42	.	29	1	1	N	1	30	µmol/L
	ABS	F	CCHEM	CLINICAL CHEMISTRY - POST WEANING PERIOD - F1 GENERATION	BILT3	BILT3	56	Day 56	4	462	.	< 2.2		µmol/L	< 2.2	4	< 2.2				ABS	ABS	P	Com	P	Par	54	42	.	29	1	1	N	1	31	µmol/L
	ABS	F	CCHEM	CLINICAL CHEMISTRY - POST WEANING PERIOD - F1 GENERATION	BILT3	BILT3	56	Day 56	4	465	.	< 2.2		µmol/L	< 2.2	4	< 2.2				ABS	ABS	P	Com	P	Par	54	42	.	29	1	1	N	1	32	µmol/L
	ABS	M	CCHEM	CLINICAL CHEMISTRY - POST WEANING PERIOD - F1 GENERATION	BILT3	BILT3	56.1005	Day 56 (Unscheduled)	4	418	.	< 2.2U	U	µmol/L	< 2.2	4	< 2.2				ABS	ABS	P	Com	P	Par	54	42	.	29	1	1	N	1	16	µmol/L
	ABS	M	CCHEM	CLINICAL CHEMISTRY - POST WEANING PERIOD - F1 GENERATION	BILT3	BILT3	112	Day 112	1	101	.	< 2.2		µmol/L	< 2.2	1	< 2.2				ABS	ABS	P	Com	P	Par	54	42	.	29	1	1	N	1	1	µmol/L
	ABS	M	CCHEM	CLINICAL CHEMISTRY - POST WEANING PERIOD - F1 GENERATION	BILT3	BILT3	112	Day 112	1	104	.	< 2.2		µmol/L	< 2.2	1	< 2.2				ABS	ABS	P	Com	P	Par	54	42	.	29	1	1	N	1	2	µmol/L
	ABS	M	CCHEM	CLINICAL CHEMISTRY - POST WEANING PERIOD - F1 GENERATION	BILT3	BILT3	112	Day 112	1	109	.	< 2.2		µmol/L	< 2.2	1	< 2.2				ABS	ABS	P	Com	P	Par	54	42	.	29	1	1	N	1	3	µmol/L
	ABS	M	CCHEM	CLINICAL CHEMISTRY - POST WEANING PERIOD - F1 GENERATION	BILT3	BILT3	112	Day 112	1	112	.	< 2.2		µmol/L	< 2.2	1	< 2.2				ABS	ABS	P	Com	P	Par	54	42	.	29	1	1	N	1	4	µmol/L
	ABS	F	CCHEM	CLINICAL CHEMISTRY - POST WEANING PERIOD - F1 GENERATION	BILT3	BILT3	112	Day 112	1	152	.	< 2.2		µmol/L	< 2.2	1	< 2.2				ABS	ABS	P	Com	P	Par	54	42	.	29	1	1	N	1	17	µmol/L
	ABS	F	CCHEM	CLINICAL CHEMISTRY - POST WEANING PERIOD - F1 GENERATION	BILT3	BILT3	112	Day 112	1	154	.	< 2.2		µmol/L	< 2.2	1	< 2.2				ABS	ABS	P	Com	P	Par	54	42	.	29	1	1	N	1	18	µmol/L
	ABS	F	CCHEM	CLINICAL CHEMISTRY - POST WEANING PERIOD - F1 GENERATION	BILT3	BILT3	112	Day 112	1	159	.	< 2.2		µmol/L	< 2.2	1	< 2.2				ABS	ABS	P	Com	P	Par	54	42	.	29	1	1	N	1	19	µmol/L
	ABS	F	CCHEM	CLINICAL CHEMISTRY - POST WEANING PERIOD - F1 GENERATION	BILT3	BILT3	112	Day 112	1	162	.	< 2.2		µmol/L	< 2.2	1	< 2.2				ABS	ABS	P	Com	P	Par	54	42	.	29	1	1	N	1	20	µmol/L
	ABS	M	CCHEM	CLINICAL CHEMISTRY - POST WEANING PERIOD - F1 GENERATION	BILT3	BILT3	112	Day 112	2	200	.	< 2.2		µmol/L	< 2.2	2	< 2.2				ABS	ABS	P	Com	P	Par	54	42	.	29	1	1	N	1	5	µmol/L
	ABS	M	CCHEM	CLINICAL CHEMISTRY - POST WEANING PERIOD - F1 GENERATION	BILT3	BILT3	112	Day 112	2	206	.	< 2.2		µmol/L	< 2.2	2	< 2.2				ABS	ABS	P	Com	P	Par	54	42	.	29	1	1	N	1	6	µmol/L
	ABS	M	CCHEM	CLINICAL CHEMISTRY - POST WEANING PERIOD - F1 GENERATION	BILT3	BILT3	112	Day 112	2	210	.	< 2.2		µmol/L	< 2.2	2	< 2.2				ABS	ABS	P	Com	P	Par	54	42	.	29	1	1	N	1	7	µmol/L
	ABS	M	CCHEM	CLINICAL CHEMISTRY - POST WEANING PERIOD - F1 GENERATION	BILT3	BILT3	112	Day 112	2	212	.	< 2.2		µmol/L	< 2.2	2	< 2.2				ABS	ABS	P	Com	P	Par	54	42	.	29	1	1	N	1	8	µmol/L
	ABS	F	CCHEM	CLINICAL CHEMISTRY - POST WEANING PERIOD - F1 GENERATION	BILT3	BILT3	112	Day 112	2	252	.	< 2.2		µmol/L	< 2.2	2	< 2.2				ABS	ABS	P	Com	P	Par	54	42	.	29	1	1	N	1	21	µmol/L
	ABS	F	CCHEM	CLINICAL CHEMISTRY - POST WEANING PERIOD - F1 GENERATION	BILT3	BILT3	112	Day 112	2	255	.	< 2.2		µmol/L	< 2.2	2	< 2.2				ABS	ABS	P	Com	P	Par	54	42	.	29	1	1	N	1	22	µmol/L
	ABS	F	CCHEM	CLINICAL CHEMISTRY - POST WEANING PERIOD - F1 GENERATION	BILT3	BILT3	112	Day 112	2	265	.	< 2.2		µmol/L	< 2.2	2	< 2.2				ABS	ABS	P	Com	P	Par	54	42	.	29	1	1	N	1	23	µmol/L
	ABS	F	CCHEM	CLINICAL CHEMISTRY - POST WEANING PERIOD - F1 GENERATION	BILT3	BILT3	112	Day 112	2	268	.	< 2.2		µmol/L	< 2.2	2	< 2.2				ABS	ABS	P	Com	P	Par	54	42	.	29	1	1	N	1	24	µmol/L
	ABS	M	CCHEM	CLINICAL CHEMISTRY - POST WEANING PERIOD - F1 GENERATION	BILT3	BILT3	112	Day 112	3	301	.	< 2.2		µmol/L	< 2.2	3	< 2.2				ABS	ABS	P	Com	P	Par	54	42	.	29	1	1	N	1	9	µmol/L
	ABS	M	CCHEM	CLINICAL CHEMISTRY - POST WEANING PERIOD - F1 GENERATION	BILT3	BILT3	112	Day 112	3	309	.	< 2.2		µmol/L	< 2.2	3	< 2.2				ABS	ABS	P	Com	P	Par	54	42	.	29	1	1	N	1	10	µmol/L
	ABS	M	CCHEM	CLINICAL CHEMISTRY - POST WEANING PERIOD - F1 GENERATION	BILT3	BILT3	112	Day 112	3	313	.	< 2.2		µmol/L	< 2.2	3	< 2.2				ABS	ABS	P	Com	P	Par	54	42	.	29	1	1	N	1	11	µmol/L
	ABS	M	CCHEM	CLINICAL CHEMISTRY - POST WEANING PERIOD - F1 GENERATION	BILT3	BILT3	112	Day 112	3	316	.	< 2.2		µmol/L	< 2.2	3	< 2.2				ABS	ABS	P	Com	P	Par	54	42	.	29	1	1	N	1	12	µmol/L
	ABS	F	CCHEM	CLINICAL CHEMISTRY - POST WEANING PERIOD - F1 GENERATION	BILT3	BILT3	112	Day 112	3	350	.	< 2.2		µmol/L	< 2.2	3	< 2.2				ABS	ABS	P	Com	P	Par	54	42	.	29	1	1	N	1	25	µmol/L
	ABS	F	CCHEM	CLINICAL CHEMISTRY - POST WEANING PERIOD - F1 GENERATION	BILT3	BILT3	112	Day 112	3	356	.	< 2.2		µmol/L	< 2.2	3	< 2.2				ABS	ABS	P	Com	P	Par	54	42	.	29	1	1	N	1	26	µmol/L
	ABS	F	CCHEM	CLINICAL CHEMISTRY - POST WEANING PERIOD - F1 GENERATION	BILT3	BILT3	112	Day 112	3	358	.	< 2.2		µmol/L	< 2.2	3	< 2.2				ABS	ABS	P	Com	P	Par	54	42	.	29	1	1	N	1	27	µmol/L
	ABS	F	CCHEM	CLINICAL CHEMISTRY - POST WEANING PERIOD - F1 GENERATION	BILT3	BILT3	112	Day 112	3	363	.	< 2.2		µmol/L	< 2.2	3	< 2.2				ABS	ABS	P	Com	P	Par	54	42	.	29	1	1	N	1	28	µmol/L
	ABS	M	CCHEM	CLINICAL CHEMISTRY - POST WEANING PERIOD - F1 GENERATION	BILT3	BILT3	112	Day 112	4	405	.	< 2.2		µmol/L	< 2.2	4	< 2.2				ABS	ABS	P	Com	P	Par	54	42	.	29	1	1	N	1	13	µmol/L
	ABS	M	CCHEM	CLINICAL CHEMISTRY - POST WEANING PERIOD - F1 GENERATION	BILT3	BILT3	112	Day 112	4	407	.	< 2.2		µmol/L	< 2.2	4	< 2.2				ABS	ABS	P	Com	P	Par	54	42	.	29	1	1	N	1	14	µmol/L
	ABS	M	CCHEM	CLINICAL CHEMISTRY - POST WEANING PERIOD - F1 GENERATION	BILT3	BILT3	112	Day 112	4	412	.	< 2.2		µmol/L	< 2.2	4	< 2.2				ABS	ABS	P	Com	P	Par	54	42	.	29	1	1	N	1	15	µmol/L
	ABS	M	CCHEM	CLINICAL CHEMISTRY - POST WEANING PERIOD - F1 GENERATION	BILT3	BILT3	112	Day 112	4	418	.	< 2.2		µmol/L	< 2.2	4	< 2.2				ABS	ABS	P	Com	P	Par	54	42	.	29	1	1	N	1	16	µmol/L
	ABS	F	CCHEM	CLINICAL CHEMISTRY - POST WEANING PERIOD - F1 GENERATION	BILT3	BILT3	112	Day 112	4	450	.	< 2.2		µmol/L	< 2.2	4	< 2.2				ABS	ABS	P	Com	P	Par	54	42	.	29	1	1	N	1	29	µmol/L
	ABS	F	CCHEM	CLINICAL CHEMISTRY - POST WEANING PERIOD - F1 GENERATION	BILT3	BILT3	112	Day 112	4	453	.	< 2.2		µmol/L	< 2.2	4	< 2.2				ABS	ABS	P	Com	P	Par	54	42	.	29	1	1	N	1	30	µmol/L
	ABS	F	CCHEM	CLINICAL CHEMISTRY - POST WEANING PERIOD - F1 GENERATION	BILT3	BILT3	112	Day 112	4	462	.	< 2.2		µmol/L	< 2.2	4	< 2.2				ABS	ABS	P	Com	P	Par	54	42	.	29	1	1	N	1	31	µmol/L
	ABS	F	CCHEM	CLINICAL CHEMISTRY - POST WEANING PERIOD - F1 GENERATION	BILT3	BILT3	112	Day 112	4	465	.	< 2.2		µmol/L	< 2.2	4	< 2.2				ABS	ABS	P	Com	P	Par	54	42	.	29	1	1	N	1	32	µmol/L
	ABS	M	CCHEM	CLINICAL CHEMISTRY - POST WEANING PERIOD - F1 GENERATION	BILT3	BILT3	168	Day 168	1	101	.	< 2.2		µmol/L	< 2.2	1	< 2.2				ABS	ABS	P	Com	P	Par	54	42	.	29	1	1	N	1	1	µmol/L
	ABS	M	CCHEM	CLINICAL CHEMISTRY - POST WEANING PERIOD - F1 GENERATION	BILT3	BILT3	168	Day 168	1	104	.	< 2.2		µmol/L	< 2.2	1	< 2.2				ABS	ABS	P	Com	P	Par	54	42	.	29	1	1	N	1	2	µmol/L
	ABS	M	CCHEM	CLINICAL CHEMISTRY - POST WEANING PERIOD - F1 GENERATION	BILT3	BILT3	168	Day 168	1	109	.	< 2.2		µmol/L	< 2.2	1	< 2.2				ABS	ABS	P	Com	P	Par	54	42	.	29	1	1	N	1	3	µmol/L
	ABS	M	CCHEM	CLINICAL CHEMISTRY - POST WEANING PERIOD - F1 GENERATION	BILT3	BILT3	168	Day 168	1	112	.	< 2.2		µmol/L	< 2.2	1	< 2.2				ABS	ABS	P	Com	P	Par	54	42	.	29	1	1	N	1	4	µmol/L
	ABS	F	CCHEM	CLINICAL CHEMISTRY - POST WEANING PERIOD - F1 GENERATION	BILT3	BILT3	168	Day 168	1	152	.	< 2.2		µmol/L	< 2.2	1	< 2.2				ABS	ABS	P	Com	P	Par	54	42	.	29	1	1	N	1	17	µmol/L
	ABS	F	CCHEM	CLINICAL CHEMISTRY - POST WEANING PERIOD - F1 GENERATION	BILT3	BILT3	168	Day 168	1	154	.	< 2.2		µmol/L	< 2.2	1	< 2.2				ABS	ABS	P	Com	P	Par	54	42	.	29	1	1	N	1	18	µmol/L
	ABS	F	CCHEM	CLINICAL CHEMISTRY - POST WEANING PERIOD - F1 GENERATION	BILT3	BILT3	168	Day 168	1	159	.	< 2.2		µmol/L	< 2.2	1	< 2.2				ABS	ABS	P	Com	P	Par	54	42	.	29	1	1	N	1	19	µmol/L
	ABS	F	CCHEM	CLINICAL CHEMISTRY - POST WEANING PERIOD - F1 GENERATION	BILT3	BILT3	168	Day 168	1	162	.	< 2.2		µmol/L	< 2.2	1	< 2.2				ABS	ABS	P	Com	P	Par	54	42	.	29	1	1	N	1	20	µmol/L
	ABS	M	CCHEM	CLINICAL CHEMISTRY - POST WEANING PERIOD - F1 GENERATION	BILT3	BILT3	168	Day 168	2	200	.	< 2.2		µmol/L	< 2.2	2	< 2.2				ABS	ABS	P	Com	P	Par	54	42	.	29	1	1	N	1	5	µmol/L
	ABS	M	CCHEM	CLINICAL CHEMISTRY - POST WEANING PERIOD - F1 GENERATION	BILT3	BILT3	168	Day 168	2	206	.	< 2.2		µmol/L	< 2.2	2	< 2.2				ABS	ABS	P	Com	P	Par	54	42	.	29	1	1	N	1	6	µmol/L
	ABS	M	CCHEM	CLINICAL CHEMISTRY - POST WEANING PERIOD - F1 GENERATION	BILT3	BILT3	168	Day 168	2	210	.	< 2.2		µmol/L	< 2.2	2	< 2.2				ABS	ABS	P	Com	P	Par	54	42	.	29	1	1	N	1	7	µmol/L
	ABS	M	CCHEM	CLINICAL CHEMISTRY - POST WEANING PERIOD - F1 GENERATION	BILT3	BILT3	168	Day 168	2	212	.	< 2.2		µmol/L	< 2.2	2	< 2.2				ABS	ABS	P	Com	P	Par	54	42	.	29	1	1	N	1	8	µmol/L
	ABS	F	CCHEM	CLINICAL CHEMISTRY - POST WEANING PERIOD - F1 GENERATION	BILT3	BILT3	168	Day 168	2	252	.	< 2.2		µmol/L	< 2.2	2	< 2.2				ABS	ABS	P	Com	P	Par	54	42	.	29	1	1	N	1	21	µmol/L
	ABS	F	CCHEM	CLINICAL CHEMISTRY - POST WEANING PERIOD - F1 GENERATION	BILT3	BILT3	168	Day 168	2	255	.	< 2.2		µmol/L	< 2.2	2	< 2.2				ABS	ABS	P	Com	P	Par	54	42	.	29	1	1	N	1	22	µmol/L
	ABS	F	CCHEM	CLINICAL CHEMISTRY - POST WEANING PERIOD - F1 GENERATION	BILT3	BILT3	168	Day 168	2	265	.	< 2.2		µmol/L	< 2.2	2	< 2.2				ABS	ABS	P	Com	P	Par	54	42	.	29	1	1	N	1	23	µmol/L
	ABS	F	CCHEM	CLINICAL CHEMISTRY - POST WEANING PERIOD - F1 GENERATION	BILT3	BILT3	168	Day 168	2	268	.	< 2.2		µmol/L	< 2.2	2	< 2.2				ABS	ABS	P	Com	P	Par	54	42	.	29	1	1	N	1	24	µmol/L
	ABS	M	CCHEM	CLINICAL CHEMISTRY - POST WEANING PERIOD - F1 GENERATION	BILT3	BILT3	168	Day 168	3	301	.	< 2.2		µmol/L	< 2.2	3	< 2.2				ABS	ABS	P	Com	P	Par	54	42	.	29	1	1	N	1	9	µmol/L
	ABS	M	CCHEM	CLINICAL CHEMISTRY - POST WEANING PERIOD - F1 GENERATION	BILT3	BILT3	168	Day 168	3	309	.	< 2.2		µmol/L	< 2.2	3	< 2.2				ABS	ABS	P	Com	P	Par	54	42	.	29	1	1	N	1	10	µmol/L
	ABS	M	CCHEM	CLINICAL CHEMISTRY - POST WEANING PERIOD - F1 GENERATION	BILT3	BILT3	168	Day 168	3	313	.	< 2.2		µmol/L	< 2.2	3	< 2.2				ABS	ABS	P	Com	P	Par	54	42	.	29	1	1	N	1	11	µmol/L
	ABS	M	CCHEM	CLINICAL CHEMISTRY - POST WEANING PERIOD - F1 GENERATION	BILT3	BILT3	168	Day 168	3	316	.	< 2.2		µmol/L	< 2.2	3	< 2.2				ABS	ABS	P	Com	P	Par	54	42	.	29	1	1	N	1	12	µmol/L
	ABS	F	CCHEM	CLINICAL CHEMISTRY - POST WEANING PERIOD - F1 GENERATION	BILT3	BILT3	168	Day 168	3	350	.	< 2.2		µmol/L	< 2.2	3	< 2.2				ABS	ABS	P	Com	P	Par	54	42	.	29	1	1	N	1	25	µmol/L
	ABS	F	CCHEM	CLINICAL CHEMISTRY - POST WEANING PERIOD - F1 GENERATION	BILT3	BILT3	168	Day 168	3	356	.	< 2.2		µmol/L	< 2.2	3	< 2.2				ABS	ABS	P	Com	P	Par	54	42	.	29	1	1	N	1	26	µmol/L
	ABS	F	CCHEM	CLINICAL CHEMISTRY - POST WEANING PERIOD - F1 GENERATION	BILT3	BILT3	168	Day 168	3	358	.	< 2.2		µmol/L	< 2.2	3	< 2.2				ABS	ABS	P	Com	P	Par	54	42	.	29	1	1	N	1	27	µmol/L
	ABS	F	CCHEM	CLINICAL CHEMISTRY - POST WEANING PERIOD - F1 GENERATION	BILT3	BILT3	168	Day 168	3	363	.	< 2.2		µmol/L	< 2.2	3	< 2.2				ABS	ABS	P	Com	P	Par	54	42	.	29	1	1	N	1	28	µmol/L
	ABS	M	CCHEM	CLINICAL CHEMISTRY - POST WEANING PERIOD - F1 GENERATION	BILT3	BILT3	168	Day 168	4	405	.	< 2.2		µmol/L	< 2.2	4	< 2.2				ABS	ABS	P	Com	P	Par	54	42	.	29	1	1	N	1	13	µmol/L
	ABS	M	CCHEM	CLINICAL CHEMISTRY - POST WEANING PERIOD - F1 GENERATION	BILT3	BILT3	168	Day 168	4	407	.	< 2.2		µmol/L	< 2.2	4	< 2.2				ABS	ABS	P	Com	P	Par	54	42	.	29	1	1	N	1	14	µmol/L
	ABS	M	CCHEM	CLINICAL CHEMISTRY - POST WEANING PERIOD - F1 GENERATION	BILT3	BILT3	168	Day 168	4	412	.	< 2.2		µmol/L	< 2.2	4	< 2.2				ABS	ABS	P	Com	P	Par	54	42	.	29	1	1	N	1	15	µmol/L
	ABS	M	CCHEM	CLINICAL CHEMISTRY - POST WEANING PERIOD - F1 GENERATION	BILT3	BILT3	168	Day 168	4	418	.	< 2.2		µmol/L	< 2.2	4	< 2.2				ABS	ABS	P	Com	P	Par	54	42	.	29	1	1	N	1	16	µmol/L
	ABS	F	CCHEM	CLINICAL CHEMISTRY - POST WEANING PERIOD - F1 GENERATION	BILT3	BILT3	168	Day 168	4	450	.	< 2.2		µmol/L	< 2.2	4	< 2.2				ABS	ABS	P	Com	P	Par	54	42	.	29	1	1	N	1	29	µmol/L
	ABS	F	CCHEM	CLINICAL CHEMISTRY - POST WEANING PERIOD - F1 GENERATION	BILT3	BILT3	168	Day 168	4	453	.	< 2.2		µmol/L	< 2.2	4	< 2.2				ABS	ABS	P	Com	P	Par	54	42	.	29	1	1	N	1	30	µmol/L
	ABS	F	CCHEM	CLINICAL CHEMISTRY - POST WEANING PERIOD - F1 GENERATION	BILT3	BILT3	168	Day 168	4	462	.	< 2.2		µmol/L	< 2.2	4	< 2.2				ABS	ABS	P	Com	P	Par	54	42	.	29	1	1	N	1	31	µmol/L
	ABS	F	CCHEM	CLINICAL CHEMISTRY - POST WEANING PERIOD - F1 GENERATION	BILT3	BILT3	168	Day 168	4	465	.	< 2.2		µmol/L	< 2.2	4	< 2.2				ABS	ABS	P	Com	P	Par	54	42	.	29	1	1	N	1	32	µmol/L
	ABS	M	CCHEM	CLINICAL CHEMISTRY - POST WEANING PERIOD - F1 GENERATION	BILT3	BILT3	224	Day 224	1	101	.	< 2.2		µmol/L	< 2.2	1	< 2.2				ABS	ABS	P	Com	P	Par	54	42	.	29	1	1	N	1	1	µmol/L
	ABS	M	CCHEM	CLINICAL CHEMISTRY - POST WEANING PERIOD - F1 GENERATION	BILT3	BILT3	224	Day 224	1	104	.	< 2.2		µmol/L	< 2.2	1	< 2.2				ABS	ABS	P	Com	P	Par	54	42	.	29	1	1	N	1	2	µmol/L
	ABS	M	CCHEM	CLINICAL CHEMISTRY - POST WEANING PERIOD - F1 GENERATION	BILT3	BILT3	224	Day 224	1	109	.	< 2.2		µmol/L	< 2.2	1	< 2.2				ABS	ABS	P	Com	P	Par	54	42	.	29	1	1	N	1	3	µmol/L
	ABS	M	CCHEM	CLINICAL CHEMISTRY - POST WEANING PERIOD - F1 GENERATION	BILT3	BILT3	224	Day 224	1	112	.	< 2.2		µmol/L	< 2.2	1	< 2.2				ABS	ABS	P	Com	P	Par	54	42	.	29	1	1	N	1	4	µmol/L
	ABS	F	CCHEM	CLINICAL CHEMISTRY - POST WEANING PERIOD - F1 GENERATION	BILT3	BILT3	224	Day 224	1	152	.	< 2.2		µmol/L	< 2.2	1	< 2.2				ABS	ABS	P	Com	P	Par	54	42	.	29	1	1	N	1	17	µmol/L
	ABS	F	CCHEM	CLINICAL CHEMISTRY - POST WEANING PERIOD - F1 GENERATION	BILT3	BILT3	224	Day 224	1	154	.	< 2.2		µmol/L	< 2.2	1	< 2.2				ABS	ABS	P	Com	P	Par	54	42	.	29	1	1	N	1	18	µmol/L
	ABS	F	CCHEM	CLINICAL CHEMISTRY - POST WEANING PERIOD - F1 GENERATION	BILT3	BILT3	224	Day 224	1	159	.	< 2.2		µmol/L	< 2.2	1	< 2.2				ABS	ABS	P	Com	P	Par	54	42	.	29	1	1	N	1	19	µmol/L
	ABS	F	CCHEM	CLINICAL CHEMISTRY - POST WEANING PERIOD - F1 GENERATION	BILT3	BILT3	224	Day 224	1	162	.	< 2.2		µmol/L	< 2.2	1	< 2.2				ABS	ABS	P	Com	P	Par	54	42	.	29	1	1	N	1	20	µmol/L
	ABS	M	CCHEM	CLINICAL CHEMISTRY - POST WEANING PERIOD - F1 GENERATION	BILT3	BILT3	224	Day 224	2	200	.	< 2.2		µmol/L	< 2.2	2	< 2.2				ABS	ABS	P	Com	P	Par	54	42	.	29	1	1	N	1	5	µmol/L
	ABS	M	CCHEM	CLINICAL CHEMISTRY - POST WEANING PERIOD - F1 GENERATION	BILT3	BILT3	224	Day 224	2	206	.	< 2.2		µmol/L	< 2.2	2	< 2.2				ABS	ABS	P	Com	P	Par	54	42	.	29	1	1	N	1	6	µmol/L
	ABS	M	CCHEM	CLINICAL CHEMISTRY - POST WEANING PERIOD - F1 GENERATION	BILT3	BILT3	224	Day 224	2	210	.	< 2.2		µmol/L	< 2.2	2	< 2.2				ABS	ABS	P	Com	P	Par	54	42	.	29	1	1	N	1	7	µmol/L
	ABS	M	CCHEM	CLINICAL CHEMISTRY - POST WEANING PERIOD - F1 GENERATION	BILT3	BILT3	224	Day 224	2	212	.	< 2.2		µmol/L	< 2.2	2	< 2.2				ABS	ABS	P	Com	P	Par	54	42	.	29	1	1	N	1	8	µmol/L
	ABS	F	CCHEM	CLINICAL CHEMISTRY - POST WEANING PERIOD - F1 GENERATION	BILT3	BILT3	224	Day 224	2	252	.	< 2.2		µmol/L	< 2.2	2	< 2.2				ABS	ABS	P	Com	P	Par	54	42	.	29	1	1	N	1	21	µmol/L
	ABS	F	CCHEM	CLINICAL CHEMISTRY - POST WEANING PERIOD - F1 GENERATION	BILT3	BILT3	224	Day 224	2	255	.	< 2.2		µmol/L	< 2.2	2	< 2.2				ABS	ABS	P	Com	P	Par	54	42	.	29	1	1	N	1	22	µmol/L
	ABS	F	CCHEM	CLINICAL CHEMISTRY - POST WEANING PERIOD - F1 GENERATION	BILT3	BILT3	224	Day 224	2	265	.	< 2.2		µmol/L	< 2.2	2	< 2.2				ABS	ABS	P	Com	P	Par	54	42	.	29	1	1	N	1	23	µmol/L
	ABS	F	CCHEM	CLINICAL CHEMISTRY - POST WEANING PERIOD - F1 GENERATION	BILT3	BILT3	224	Day 224	2	268	.	< 2.2		µmol/L	< 2.2	2	< 2.2				ABS	ABS	P	Com	P	Par	54	42	.	29	1	1	N	1	24	µmol/L
	ABS	M	CCHEM	CLINICAL CHEMISTRY - POST WEANING PERIOD - F1 GENERATION	BILT3	BILT3	224	Day 224	3	301	.	< 2.2		µmol/L	< 2.2	3	< 2.2				ABS	ABS	P	Com	P	Par	54	42	.	29	1	1	N	1	9	µmol/L
	ABS	M	CCHEM	CLINICAL CHEMISTRY - POST WEANING PERIOD - F1 GENERATION	BILT3	BILT3	224	Day 224	3	309	.	< 2.2		µmol/L	< 2.2	3	< 2.2				ABS	ABS	P	Com	P	Par	54	42	.	29	1	1	N	1	10	µmol/L
	ABS	M	CCHEM	CLINICAL CHEMISTRY - POST WEANING PERIOD - F1 GENERATION	BILT3	BILT3	224	Day 224	3	313	.	< 2.2		µmol/L	< 2.2	3	< 2.2				ABS	ABS	P	Com	P	Par	54	42	.	29	1	1	N	1	11	µmol/L
	ABS	M	CCHEM	CLINICAL CHEMISTRY - POST WEANING PERIOD - F1 GENERATION	BILT3	BILT3	224	Day 224	3	316	.	< 2.2		µmol/L	< 2.2	3	< 2.2				ABS	ABS	P	Com	P	Par	54	42	.	29	1	1	N	1	12	µmol/L
	ABS	F	CCHEM	CLINICAL CHEMISTRY - POST WEANING PERIOD - F1 GENERATION	BILT3	BILT3	224	Day 224	3	350	.	< 2.2		µmol/L	< 2.2	3	< 2.2				ABS	ABS	P	Com	P	Par	54	42	.	29	1	1	N	1	25	µmol/L
	ABS	F	CCHEM	CLINICAL CHEMISTRY - POST WEANING PERIOD - F1 GENERATION	BILT3	BILT3	224	Day 224	3	356	.	< 2.2		µmol/L	< 2.2	3	< 2.2				ABS	ABS	P	Com	P	Par	54	42	.	29	1	1	N	1	26	µmol/L
	ABS	F	CCHEM	CLINICAL CHEMISTRY - POST WEANING PERIOD - F1 GENERATION	BILT3	BILT3	224	Day 224	3	358	.	< 2.2		µmol/L	< 2.2	3	< 2.2				ABS	ABS	P	Com	P	Par	54	42	.	29	1	1	N	1	27	µmol/L
	ABS	F	CCHEM	CLINICAL CHEMISTRY - POST WEANING PERIOD - F1 GENERATION	BILT3	BILT3	224	Day 224	3	363	.	< 2.2		µmol/L	< 2.2	3	< 2.2				ABS	ABS	P	Com	P	Par	54	42	.	29	1	1	N	1	28	µmol/L
	ABS	M	CCHEM	CLINICAL CHEMISTRY - POST WEANING PERIOD - F1 GENERATION	BILT3	BILT3	224	Day 224	4	405	.	< 2.2		µmol/L	< 2.2	4	< 2.2				ABS	ABS	P	Com	P	Par	54	42	.	29	1	1	N	1	13	µmol/L
	ABS	M	CCHEM	CLINICAL CHEMISTRY - POST WEANING PERIOD - F1 GENERATION	BILT3	BILT3	224	Day 224	4	407	.	< 2.2		µmol/L	< 2.2	4	< 2.2				ABS	ABS	P	Com	P	Par	54	42	.	29	1	1	N	1	14	µmol/L
	ABS	M	CCHEM	CLINICAL CHEMISTRY - POST WEANING PERIOD - F1 GENERATION	BILT3	BILT3	224	Day 224	4	412	.	< 2.2		µmol/L	< 2.2	4	< 2.2				ABS	ABS	P	Com	P	Par	54	42	.	29	1	1	N	1	15	µmol/L
	ABS	M	CCHEM	CLINICAL CHEMISTRY - POST WEANING PERIOD - F1 GENERATION	BILT3	BILT3	224	Day 224	4	418	.	< 2.2		µmol/L	< 2.2	4	< 2.2				ABS	ABS	P	Com	P	Par	54	42	.	29	1	1	N	1	16	µmol/L
	ABS	F	CCHEM	CLINICAL CHEMISTRY - POST WEANING PERIOD - F1 GENERATION	BILT3	BILT3	224	Day 224	4	450	.	< 2.2		µmol/L	< 2.2	4	< 2.2				ABS	ABS	P	Com	P	Par	54	42	.	29	1	1	N	1	29	µmol/L
	ABS	F	CCHEM	CLINICAL CHEMISTRY - POST WEANING PERIOD - F1 GENERATION	BILT3	BILT3	224	Day 224	4	453	.	< 2.2		µmol/L	< 2.2	4	< 2.2				ABS	ABS	P	Com	P	Par	54	42	.	29	1	1	N	1	30	µmol/L
	ABS	F	CCHEM	CLINICAL CHEMISTRY - POST WEANING PERIOD - F1 GENERATION	BILT3	BILT3	224	Day 224	4	462	.	< 2.2		µmol/L	< 2.2	4	< 2.2				ABS	ABS	P	Com	P	Par	54	42	.	29	1	1	N	1	31	µmol/L
	ABS	F	CCHEM	CLINICAL CHEMISTRY - POST WEANING PERIOD - F1 GENERATION	BILT3	BILT3	224	Day 224	4	465	.	< 2.2		µmol/L	< 2.2	4	< 2.2				ABS	ABS	P	Com	P	Par	54	42	.	29	1	1	N	1	32	µmol/L
	ABS	M	CCHEM	CLINICAL CHEMISTRY - POST WEANING PERIOD - F1 GENERATION	CA2	CA	56	Day 56	1	101	2.86	2.86		mmol/L		1	2.86				ABS	ABS	P	Com	P	Par	54	42	.	54	2	2	N	0.01	1	mmol/L
	ABS	M	CCHEM	CLINICAL CHEMISTRY - POST WEANING PERIOD - F1 GENERATION	CA2	CA	56	Day 56	1	104	3.02	3.02		mmol/L		1	3.02				ABS	ABS	P	Com	P	Par	54	42	.	54	2	2	N	0.01	2	mmol/L
	ABS	M	CCHEM	CLINICAL CHEMISTRY - POST WEANING PERIOD - F1 GENERATION	CA2	CA	56	Day 56	1	109	3	3		mmol/L		1	3				ABS	ABS	P	Com	P	Par	54	42	.	54	2	2	N	0.01	3	mmol/L
	ABS	M	CCHEM	CLINICAL CHEMISTRY - POST WEANING PERIOD - F1 GENERATION	CA2	CA	56	Day 56	1	112	3.04	3.04		mmol/L		1	3.04				ABS	ABS	P	Com	P	Par	54	42	.	54	2	2	N	0.01	4	mmol/L
	ABS	F	CCHEM	CLINICAL CHEMISTRY - POST WEANING PERIOD - F1 GENERATION	CA2	CA	56	Day 56	1	152	2.84	2.84		mmol/L		1	2.84				ABS	ABS	P	Com	P	Par	54	42	.	54	2	2	N	0.01	17	mmol/L
	ABS	F	CCHEM	CLINICAL CHEMISTRY - POST WEANING PERIOD - F1 GENERATION	CA2	CA	56	Day 56	1	154	3	3		mmol/L		1	3				ABS	ABS	P	Com	P	Par	54	42	.	54	2	2	N	0.01	18	mmol/L
	ABS	F	CCHEM	CLINICAL CHEMISTRY - POST WEANING PERIOD - F1 GENERATION	CA2	CA	56	Day 56	1	159	2.93	2.93		mmol/L		1	2.93				ABS	ABS	P	Com	P	Par	54	42	.	54	2	2	N	0.01	19	mmol/L
	ABS	F	CCHEM	CLINICAL CHEMISTRY - POST WEANING PERIOD - F1 GENERATION	CA2	CA	56	Day 56	1	162	3.08	3.08		mmol/L		1	3.08				ABS	ABS	P	Com	P	Par	54	42	.	54	2	2	N	0.01	20	mmol/L
	ABS	M	CCHEM	CLINICAL CHEMISTRY - POST WEANING PERIOD - F1 GENERATION	CA2	CA	56	Day 56	2	200	2.9	2.9		mmol/L		2	2.9				ABS	ABS	P	Com	P	Par	54	42	.	54	2	2	N	0.01	5	mmol/L
	ABS	M	CCHEM	CLINICAL CHEMISTRY - POST WEANING PERIOD - F1 GENERATION	CA2	CA	56	Day 56	2	206	2.93	2.93		mmol/L		2	2.93				ABS	ABS	P	Com	P	Par	54	42	.	54	2	2	N	0.01	6	mmol/L
	ABS	M	CCHEM	CLINICAL CHEMISTRY - POST WEANING PERIOD - F1 GENERATION	CA2	CA	56	Day 56	2	210	2.86	2.86		mmol/L		2	2.86				ABS	ABS	P	Com	P	Par	54	42	.	54	2	2	N	0.01	7	mmol/L
	ABS	M	CCHEM	CLINICAL CHEMISTRY - POST WEANING PERIOD - F1 GENERATION	CA2	CA	56	Day 56	2	212	3	3		mmol/L		2	3				ABS	ABS	P	Com	P	Par	54	42	.	54	2	2	N	0.01	8	mmol/L
	ABS	F	CCHEM	CLINICAL CHEMISTRY - POST WEANING PERIOD - F1 GENERATION	CA2	CA	56	Day 56	2	252	2.91	2.91		mmol/L		2	2.91				ABS	ABS	P	Com	P	Par	54	42	.	54	2	2	N	0.01	21	mmol/L
	ABS	F	CCHEM	CLINICAL CHEMISTRY - POST WEANING PERIOD - F1 GENERATION	CA2	CA	56	Day 56	2	255	2.91	2.91		mmol/L		2	2.91				ABS	ABS	P	Com	P	Par	54	42	.	54	2	2	N	0.01	22	mmol/L
	ABS	F	CCHEM	CLINICAL CHEMISTRY - POST WEANING PERIOD - F1 GENERATION	CA2	CA	56	Day 56	2	265	2.97	2.97		mmol/L		2	2.97				ABS	ABS	P	Com	P	Par	54	42	.	54	2	2	N	0.01	23	mmol/L
	ABS	F	CCHEM	CLINICAL CHEMISTRY - POST WEANING PERIOD - F1 GENERATION	CA2	CA	56	Day 56	2	268	2.95	2.95		mmol/L		2	2.95				ABS	ABS	P	Com	P	Par	54	42	.	54	2	2	N	0.01	24	mmol/L
	ABS	M	CCHEM	CLINICAL CHEMISTRY - POST WEANING PERIOD - F1 GENERATION	CA2	CA	56	Day 56	3	301	3.08	3.08		mmol/L		3	3.08				ABS	ABS	P	Com	P	Par	54	42	.	54	2	2	N	0.01	9	mmol/L
	ABS	M	CCHEM	CLINICAL CHEMISTRY - POST WEANING PERIOD - F1 GENERATION	CA2	CA	56	Day 56	3	309	2.91	2.91		mmol/L		3	2.91				ABS	ABS	P	Com	P	Par	54	42	.	54	2	2	N	0.01	10	mmol/L
	ABS	M	CCHEM	CLINICAL CHEMISTRY - POST WEANING PERIOD - F1 GENERATION	CA2	CA	56	Day 56	3	313	2.86	2.86		mmol/L		3	2.86				ABS	ABS	P	Com	P	Par	54	42	.	54	2	2	N	0.01	11	mmol/L
	ABS	M	CCHEM	CLINICAL CHEMISTRY - POST WEANING PERIOD - F1 GENERATION	CA2	CA	56	Day 56	3	316	2.92	2.92		mmol/L		3	2.92				ABS	ABS	P	Com	P	Par	54	42	.	54	2	2	N	0.01	12	mmol/L
	ABS	F	CCHEM	CLINICAL CHEMISTRY - POST WEANING PERIOD - F1 GENERATION	CA2	CA	56	Day 56	3	350	2.96	2.96		mmol/L		3	2.96				ABS	ABS	P	Com	P	Par	54	42	.	54	2	2	N	0.01	25	mmol/L
	ABS	F	CCHEM	CLINICAL CHEMISTRY - POST WEANING PERIOD - F1 GENERATION	CA2	CA	56	Day 56	3	356	2.96	2.96		mmol/L		3	2.96				ABS	ABS	P	Com	P	Par	54	42	.	54	2	2	N	0.01	26	mmol/L
	ABS	F	CCHEM	CLINICAL CHEMISTRY - POST WEANING PERIOD - F1 GENERATION	CA2	CA	56	Day 56	3	358	2.73	2.73		mmol/L		3	2.73				ABS	ABS	P	Com	P	Par	54	42	.	54	2	2	N	0.01	27	mmol/L
	ABS	F	CCHEM	CLINICAL CHEMISTRY - POST WEANING PERIOD - F1 GENERATION	CA2	CA	56	Day 56	3	363	3.05	3.05		mmol/L		3	3.05				ABS	ABS	P	Com	P	Par	54	42	.	54	2	2	N	0.01	28	mmol/L
	ABS	M	CCHEM	CLINICAL CHEMISTRY - POST WEANING PERIOD - F1 GENERATION	CA2	CA	56	Day 56	4	405	2.81	2.81		mmol/L		4	2.81				ABS	ABS	P	Com	P	Par	54	42	.	54	2	2	N	0.01	13	mmol/L
	ABS	M	CCHEM	CLINICAL CHEMISTRY - POST WEANING PERIOD - F1 GENERATION	CA2	CA	56	Day 56	4	407	2.82	2.82		mmol/L		4	2.82				ABS	ABS	P	Com	P	Par	54	42	.	54	2	2	N	0.01	14	mmol/L
	ABS	M	CCHEM	CLINICAL CHEMISTRY - POST WEANING PERIOD - F1 GENERATION	CA2	CA	56	Day 56	4	412	3	3		mmol/L		4	3				ABS	ABS	P	Com	P	Par	54	42	.	54	2	2	N	0.01	15	mmol/L
	ABS	F	CCHEM	CLINICAL CHEMISTRY - POST WEANING PERIOD - F1 GENERATION	CA2	CA	56	Day 56	4	450	2.84	2.84		mmol/L		4	2.84				ABS	ABS	P	Com	P	Par	54	42	.	54	2	2	N	0.01	29	mmol/L
	ABS	F	CCHEM	CLINICAL CHEMISTRY - POST WEANING PERIOD - F1 GENERATION	CA2	CA	56	Day 56	4	453	2.91	2.91		mmol/L		4	2.91				ABS	ABS	P	Com	P	Par	54	42	.	54	2	2	N	0.01	30	mmol/L
	ABS	F	CCHEM	CLINICAL CHEMISTRY - POST WEANING PERIOD - F1 GENERATION	CA2	CA	56	Day 56	4	462	2.96	2.96		mmol/L		4	2.96				ABS	ABS	P	Com	P	Par	54	42	.	54	2	2	N	0.01	31	mmol/L
	ABS	F	CCHEM	CLINICAL CHEMISTRY - POST WEANING PERIOD - F1 GENERATION	CA2	CA	56	Day 56	4	465	3.06	3.06		mmol/L		4	3.06				ABS	ABS	P	Com	P	Par	54	42	.	54	2	2	N	0.01	32	mmol/L
	ABS	M	CCHEM	CLINICAL CHEMISTRY - POST WEANING PERIOD - F1 GENERATION	CA2	CA	56.1005	Day 56 (Unscheduled)	4	418	.	2.90U	U	mmol/L		4	2.9				ABS	ABS	P	Com	P	Par	54	42	.	54	2	2	N	0.01	16	mmol/L
	ABS	M	CCHEM	CLINICAL CHEMISTRY - POST WEANING PERIOD - F1 GENERATION	CA2	CA	112	Day 112	1	101	2.95	2.95		mmol/L		1	2.95				ABS	ABS	P	Com	P	Par	54	42	.	54	2	2	N	0.01	1	mmol/L
	ABS	M	CCHEM	CLINICAL CHEMISTRY - POST WEANING PERIOD - F1 GENERATION	CA2	CA	112	Day 112	1	104	2.81	2.81		mmol/L		1	2.81				ABS	ABS	P	Com	P	Par	54	42	.	54	2	2	N	0.01	2	mmol/L
	ABS	M	CCHEM	CLINICAL CHEMISTRY - POST WEANING PERIOD - F1 GENERATION	CA2	CA	112	Day 112	1	109	2.88	2.88		mmol/L		1	2.88				ABS	ABS	P	Com	P	Par	54	42	.	54	2	2	N	0.01	3	mmol/L
	ABS	M	CCHEM	CLINICAL CHEMISTRY - POST WEANING PERIOD - F1 GENERATION	CA2	CA	112	Day 112	1	112	2.78	2.78		mmol/L		1	2.78				ABS	ABS	P	Com	P	Par	54	42	.	54	2	2	N	0.01	4	mmol/L
	ABS	F	CCHEM	CLINICAL CHEMISTRY - POST WEANING PERIOD - F1 GENERATION	CA2	CA	112	Day 112	1	152	3.03	3.03		mmol/L		1	3.03				ABS	ABS	P	Com	P	Par	54	42	.	54	2	2	N	0.01	17	mmol/L
	ABS	F	CCHEM	CLINICAL CHEMISTRY - POST WEANING PERIOD - F1 GENERATION	CA2	CA	112	Day 112	1	154	2.84	2.84		mmol/L		1	2.84				ABS	ABS	P	Com	P	Par	54	42	.	54	2	2	N	0.01	18	mmol/L
	ABS	F	CCHEM	CLINICAL CHEMISTRY - POST WEANING PERIOD - F1 GENERATION	CA2	CA	112	Day 112	1	159	2.87	2.87		mmol/L		1	2.87				ABS	ABS	P	Com	P	Par	54	42	.	54	2	2	N	0.01	19	mmol/L
	ABS	F	CCHEM	CLINICAL CHEMISTRY - POST WEANING PERIOD - F1 GENERATION	CA2	CA	112	Day 112	1	162	2.83	2.83		mmol/L		1	2.83				ABS	ABS	P	Com	P	Par	54	42	.	54	2	2	N	0.01	20	mmol/L
	ABS	M	CCHEM	CLINICAL CHEMISTRY - POST WEANING PERIOD - F1 GENERATION	CA2	CA	112	Day 112	2	200	2.82	2.82		mmol/L		2	2.82				ABS	ABS	P	Com	P	Par	54	42	.	54	2	2	N	0.01	5	mmol/L
	ABS	M	CCHEM	CLINICAL CHEMISTRY - POST WEANING PERIOD - F1 GENERATION	CA2	CA	112	Day 112	2	206	2.88	2.88		mmol/L		2	2.88				ABS	ABS	P	Com	P	Par	54	42	.	54	2	2	N	0.01	6	mmol/L
	ABS	M	CCHEM	CLINICAL CHEMISTRY - POST WEANING PERIOD - F1 GENERATION	CA2	CA	112	Day 112	2	210	2.82	2.82		mmol/L		2	2.82				ABS	ABS	P	Com	P	Par	54	42	.	54	2	2	N	0.01	7	mmol/L
	ABS	M	CCHEM	CLINICAL CHEMISTRY - POST WEANING PERIOD - F1 GENERATION	CA2	CA	112	Day 112	2	212	2.85	2.85		mmol/L		2	2.85				ABS	ABS	P	Com	P	Par	54	42	.	54	2	2	N	0.01	8	mmol/L
	ABS	F	CCHEM	CLINICAL CHEMISTRY - POST WEANING PERIOD - F1 GENERATION	CA2	CA	112	Day 112	2	252	2.9	2.9		mmol/L		2	2.9				ABS	ABS	P	Com	P	Par	54	42	.	54	2	2	N	0.01	21	mmol/L
	ABS	F	CCHEM	CLINICAL CHEMISTRY - POST WEANING PERIOD - F1 GENERATION	CA2	CA	112	Day 112	2	255	2.87	2.87		mmol/L		2	2.87				ABS	ABS	P	Com	P	Par	54	42	.	54	2	2	N	0.01	22	mmol/L
	ABS	F	CCHEM	CLINICAL CHEMISTRY - POST WEANING PERIOD - F1 GENERATION	CA2	CA	112	Day 112	2	265	3.08	3.08		mmol/L		2	3.08				ABS	ABS	P	Com	P	Par	54	42	.	54	2	2	N	0.01	23	mmol/L
	ABS	F	CCHEM	CLINICAL CHEMISTRY - POST WEANING PERIOD - F1 GENERATION	CA2	CA	112	Day 112	2	268	2.9	2.9		mmol/L		2	2.9				ABS	ABS	P	Com	P	Par	54	42	.	54	2	2	N	0.01	24	mmol/L
	ABS	M	CCHEM	CLINICAL CHEMISTRY - POST WEANING PERIOD - F1 GENERATION	CA2	CA	112	Day 112	3	301	3	3		mmol/L		3	3				ABS	ABS	P	Com	P	Par	54	42	.	54	2	2	N	0.01	9	mmol/L
	ABS	M	CCHEM	CLINICAL CHEMISTRY - POST WEANING PERIOD - F1 GENERATION	CA2	CA	112	Day 112	3	309	2.93	2.93		mmol/L		3	2.93				ABS	ABS	P	Com	P	Par	54	42	.	54	2	2	N	0.01	10	mmol/L
	ABS	M	CCHEM	CLINICAL CHEMISTRY - POST WEANING PERIOD - F1 GENERATION	CA2	CA	112	Day 112	3	313	2.87	2.87		mmol/L		3	2.87				ABS	ABS	P	Com	P	Par	54	42	.	54	2	2	N	0.01	11	mmol/L
	ABS	M	CCHEM	CLINICAL CHEMISTRY - POST WEANING PERIOD - F1 GENERATION	CA2	CA	112	Day 112	3	316	2.82	2.82		mmol/L		3	2.82				ABS	ABS	P	Com	P	Par	54	42	.	54	2	2	N	0.01	12	mmol/L
	ABS	F	CCHEM	CLINICAL CHEMISTRY - POST WEANING PERIOD - F1 GENERATION	CA2	CA	112	Day 112	3	350	2.93	2.93		mmol/L		3	2.93				ABS	ABS	P	Com	P	Par	54	42	.	54	2	2	N	0.01	25	mmol/L
	ABS	F	CCHEM	CLINICAL CHEMISTRY - POST WEANING PERIOD - F1 GENERATION	CA2	CA	112	Day 112	3	356	2.98	2.98		mmol/L		3	2.98				ABS	ABS	P	Com	P	Par	54	42	.	54	2	2	N	0.01	26	mmol/L
	ABS	F	CCHEM	CLINICAL CHEMISTRY - POST WEANING PERIOD - F1 GENERATION	CA2	CA	112	Day 112	3	358	2.82	2.82		mmol/L		3	2.82				ABS	ABS	P	Com	P	Par	54	42	.	54	2	2	N	0.01	27	mmol/L
	ABS	F	CCHEM	CLINICAL CHEMISTRY - POST WEANING PERIOD - F1 GENERATION	CA2	CA	112	Day 112	3	363	2.98	2.98		mmol/L		3	2.98				ABS	ABS	P	Com	P	Par	54	42	.	54	2	2	N	0.01	28	mmol/L
	ABS	M	CCHEM	CLINICAL CHEMISTRY - POST WEANING PERIOD - F1 GENERATION	CA2	CA	112	Day 112	4	405	2.88	2.88		mmol/L		4	2.88				ABS	ABS	P	Com	P	Par	54	42	.	54	2	2	N	0.01	13	mmol/L
	ABS	M	CCHEM	CLINICAL CHEMISTRY - POST WEANING PERIOD - F1 GENERATION	CA2	CA	112	Day 112	4	407	2.95	2.95		mmol/L		4	2.95				ABS	ABS	P	Com	P	Par	54	42	.	54	2	2	N	0.01	14	mmol/L
	ABS	M	CCHEM	CLINICAL CHEMISTRY - POST WEANING PERIOD - F1 GENERATION	CA2	CA	112	Day 112	4	412	2.85	2.85		mmol/L		4	2.85				ABS	ABS	P	Com	P	Par	54	42	.	54	2	2	N	0.01	15	mmol/L
	ABS	M	CCHEM	CLINICAL CHEMISTRY - POST WEANING PERIOD - F1 GENERATION	CA2	CA	112	Day 112	4	418	2.88	2.88		mmol/L		4	2.88				ABS	ABS	P	Com	P	Par	54	42	.	54	2	2	N	0.01	16	mmol/L
	ABS	F	CCHEM	CLINICAL CHEMISTRY - POST WEANING PERIOD - F1 GENERATION	CA2	CA	112	Day 112	4	450	2.83	2.83		mmol/L		4	2.83				ABS	ABS	P	Com	P	Par	54	42	.	54	2	2	N	0.01	29	mmol/L
	ABS	F	CCHEM	CLINICAL CHEMISTRY - POST WEANING PERIOD - F1 GENERATION	CA2	CA	112	Day 112	4	453	2.95	2.95		mmol/L		4	2.95				ABS	ABS	P	Com	P	Par	54	42	.	54	2	2	N	0.01	30	mmol/L
	ABS	F	CCHEM	CLINICAL CHEMISTRY - POST WEANING PERIOD - F1 GENERATION	CA2	CA	112	Day 112	4	462	2.92	2.92		mmol/L		4	2.92				ABS	ABS	P	Com	P	Par	54	42	.	54	2	2	N	0.01	31	mmol/L
	ABS	F	CCHEM	CLINICAL CHEMISTRY - POST WEANING PERIOD - F1 GENERATION	CA2	CA	112	Day 112	4	465	2.85	2.85		mmol/L		4	2.85				ABS	ABS	P	Com	P	Par	54	42	.	54	2	2	N	0.01	32	mmol/L
	ABS	M	CCHEM	CLINICAL CHEMISTRY - POST WEANING PERIOD - F1 GENERATION	CA2	CA	168	Day 168	1	101	2.84	2.84		mmol/L		1	2.84				ABS	ABS	P	Com	P	Par	54	42	.	54	2	2	N	0.01	1	mmol/L
	ABS	M	CCHEM	CLINICAL CHEMISTRY - POST WEANING PERIOD - F1 GENERATION	CA2	CA	168	Day 168	1	104	2.68	2.68		mmol/L		1	2.68				ABS	ABS	P	Com	P	Par	54	42	.	54	2	2	N	0.01	2	mmol/L
	ABS	M	CCHEM	CLINICAL CHEMISTRY - POST WEANING PERIOD - F1 GENERATION	CA2	CA	168	Day 168	1	109	2.76	2.76		mmol/L		1	2.76				ABS	ABS	P	Com	P	Par	54	42	.	54	2	2	N	0.01	3	mmol/L
	ABS	M	CCHEM	CLINICAL CHEMISTRY - POST WEANING PERIOD - F1 GENERATION	CA2	CA	168	Day 168	1	112	2.8	2.8		mmol/L		1	2.8				ABS	ABS	P	Com	P	Par	54	42	.	54	2	2	N	0.01	4	mmol/L
	ABS	F	CCHEM	CLINICAL CHEMISTRY - POST WEANING PERIOD - F1 GENERATION	CA2	CA	168	Day 168	1	152	2.74	2.74		mmol/L		1	2.74				ABS	ABS	P	Com	P	Par	54	42	.	54	2	2	N	0.01	17	mmol/L
	ABS	F	CCHEM	CLINICAL CHEMISTRY - POST WEANING PERIOD - F1 GENERATION	CA2	CA	168	Day 168	1	154	2.76	2.76		mmol/L		1	2.76				ABS	ABS	P	Com	P	Par	54	42	.	54	2	2	N	0.01	18	mmol/L
	ABS	F	CCHEM	CLINICAL CHEMISTRY - POST WEANING PERIOD - F1 GENERATION	CA2	CA	168	Day 168	1	159	2.67	2.67		mmol/L		1	2.67				ABS	ABS	P	Com	P	Par	54	42	.	54	2	2	N	0.01	19	mmol/L
	ABS	F	CCHEM	CLINICAL CHEMISTRY - POST WEANING PERIOD - F1 GENERATION	CA2	CA	168	Day 168	1	162	2.81	2.81		mmol/L		1	2.81				ABS	ABS	P	Com	P	Par	54	42	.	54	2	2	N	0.01	20	mmol/L
	ABS	M	CCHEM	CLINICAL CHEMISTRY - POST WEANING PERIOD - F1 GENERATION	CA2	CA	168	Day 168	2	200	2.71	2.71		mmol/L		2	2.71				ABS	ABS	P	Com	P	Par	54	42	.	54	2	2	N	0.01	5	mmol/L
	ABS	M	CCHEM	CLINICAL CHEMISTRY - POST WEANING PERIOD - F1 GENERATION	CA2	CA	168	Day 168	2	206	2.75	2.75		mmol/L		2	2.75				ABS	ABS	P	Com	P	Par	54	42	.	54	2	2	N	0.01	6	mmol/L
	ABS	M	CCHEM	CLINICAL CHEMISTRY - POST WEANING PERIOD - F1 GENERATION	CA2	CA	168	Day 168	2	210	2.73	2.73		mmol/L		2	2.73				ABS	ABS	P	Com	P	Par	54	42	.	54	2	2	N	0.01	7	mmol/L
	ABS	M	CCHEM	CLINICAL CHEMISTRY - POST WEANING PERIOD - F1 GENERATION	CA2	CA	168	Day 168	2	212	2.83	2.83		mmol/L		2	2.83				ABS	ABS	P	Com	P	Par	54	42	.	54	2	2	N	0.01	8	mmol/L
	ABS	F	CCHEM	CLINICAL CHEMISTRY - POST WEANING PERIOD - F1 GENERATION	CA2	CA	168	Day 168	2	252	2.67	2.67		mmol/L		2	2.67				ABS	ABS	P	Com	P	Par	54	42	.	54	2	2	N	0.01	21	mmol/L
	ABS	F	CCHEM	CLINICAL CHEMISTRY - POST WEANING PERIOD - F1 GENERATION	CA2	CA	168	Day 168	2	255	2.83	2.83		mmol/L		2	2.83				ABS	ABS	P	Com	P	Par	54	42	.	54	2	2	N	0.01	22	mmol/L
	ABS	F	CCHEM	CLINICAL CHEMISTRY - POST WEANING PERIOD - F1 GENERATION	CA2	CA	168	Day 168	2	265	2.87	2.87		mmol/L		2	2.87				ABS	ABS	P	Com	P	Par	54	42	.	54	2	2	N	0.01	23	mmol/L
	ABS	F	CCHEM	CLINICAL CHEMISTRY - POST WEANING PERIOD - F1 GENERATION	CA2	CA	168	Day 168	2	268	2.84	2.84		mmol/L		2	2.84				ABS	ABS	P	Com	P	Par	54	42	.	54	2	2	N	0.01	24	mmol/L
	ABS	M	CCHEM	CLINICAL CHEMISTRY - POST WEANING PERIOD - F1 GENERATION	CA2	CA	168	Day 168	3	301	2.81	2.81		mmol/L		3	2.81				ABS	ABS	P	Com	P	Par	54	42	.	54	2	2	N	0.01	9	mmol/L
	ABS	M	CCHEM	CLINICAL CHEMISTRY - POST WEANING PERIOD - F1 GENERATION	CA2	CA	168	Day 168	3	309	2.81	2.81		mmol/L		3	2.81				ABS	ABS	P	Com	P	Par	54	42	.	54	2	2	N	0.01	10	mmol/L
	ABS	M	CCHEM	CLINICAL CHEMISTRY - POST WEANING PERIOD - F1 GENERATION	CA2	CA	168	Day 168	3	313	2.7	2.7		mmol/L		3	2.7				ABS	ABS	P	Com	P	Par	54	42	.	54	2	2	N	0.01	11	mmol/L
	ABS	M	CCHEM	CLINICAL CHEMISTRY - POST WEANING PERIOD - F1 GENERATION	CA2	CA	168	Day 168	3	316	2.7	2.7		mmol/L		3	2.7				ABS	ABS	P	Com	P	Par	54	42	.	54	2	2	N	0.01	12	mmol/L
	ABS	F	CCHEM	CLINICAL CHEMISTRY - POST WEANING PERIOD - F1 GENERATION	CA2	CA	168	Day 168	3	350	2.75	2.75		mmol/L		3	2.75				ABS	ABS	P	Com	P	Par	54	42	.	54	2	2	N	0.01	25	mmol/L
	ABS	F	CCHEM	CLINICAL CHEMISTRY - POST WEANING PERIOD - F1 GENERATION	CA2	CA	168	Day 168	3	356	2.89	2.89		mmol/L		3	2.89				ABS	ABS	P	Com	P	Par	54	42	.	54	2	2	N	0.01	26	mmol/L
	ABS	F	CCHEM	CLINICAL CHEMISTRY - POST WEANING PERIOD - F1 GENERATION	CA2	CA	168	Day 168	3	358	2.7	2.7		mmol/L		3	2.7				ABS	ABS	P	Com	P	Par	54	42	.	54	2	2	N	0.01	27	mmol/L
	ABS	F	CCHEM	CLINICAL CHEMISTRY - POST WEANING PERIOD - F1 GENERATION	CA2	CA	168	Day 168	3	363	2.83	2.83		mmol/L		3	2.83				ABS	ABS	P	Com	P	Par	54	42	.	54	2	2	N	0.01	28	mmol/L
	ABS	M	CCHEM	CLINICAL CHEMISTRY - POST WEANING PERIOD - F1 GENERATION	CA2	CA	168	Day 168	4	405	2.66	2.66		mmol/L		4	2.66				ABS	ABS	P	Com	P	Par	54	42	.	54	2	2	N	0.01	13	mmol/L
	ABS	M	CCHEM	CLINICAL CHEMISTRY - POST WEANING PERIOD - F1 GENERATION	CA2	CA	168	Day 168	4	407	2.76	2.76		mmol/L		4	2.76				ABS	ABS	P	Com	P	Par	54	42	.	54	2	2	N	0.01	14	mmol/L
	ABS	M	CCHEM	CLINICAL CHEMISTRY - POST WEANING PERIOD - F1 GENERATION	CA2	CA	168	Day 168	4	412	2.88	2.88		mmol/L		4	2.88				ABS	ABS	P	Com	P	Par	54	42	.	54	2	2	N	0.01	15	mmol/L
	ABS	M	CCHEM	CLINICAL CHEMISTRY - POST WEANING PERIOD - F1 GENERATION	CA2	CA	168	Day 168	4	418	2.74	2.74		mmol/L		4	2.74				ABS	ABS	P	Com	P	Par	54	42	.	54	2	2	N	0.01	16	mmol/L
	ABS	F	CCHEM	CLINICAL CHEMISTRY - POST WEANING PERIOD - F1 GENERATION	CA2	CA	168	Day 168	4	450	2.67	2.67		mmol/L		4	2.67				ABS	ABS	P	Com	P	Par	54	42	.	54	2	2	N	0.01	29	mmol/L
	ABS	F	CCHEM	CLINICAL CHEMISTRY - POST WEANING PERIOD - F1 GENERATION	CA2	CA	168	Day 168	4	453	2.91	2.91		mmol/L		4	2.91				ABS	ABS	P	Com	P	Par	54	42	.	54	2	2	N	0.01	30	mmol/L
	ABS	F	CCHEM	CLINICAL CHEMISTRY - POST WEANING PERIOD - F1 GENERATION	CA2	CA	168	Day 168	4	462	2.8	2.8		mmol/L		4	2.8				ABS	ABS	P	Com	P	Par	54	42	.	54	2	2	N	0.01	31	mmol/L
	ABS	F	CCHEM	CLINICAL CHEMISTRY - POST WEANING PERIOD - F1 GENERATION	CA2	CA	168	Day 168	4	465	2.8	2.8		mmol/L		4	2.8				ABS	ABS	P	Com	P	Par	54	42	.	54	2	2	N	0.01	32	mmol/L
	ABS	M	CCHEM	CLINICAL CHEMISTRY - POST WEANING PERIOD - F1 GENERATION	CA2	CA	224	Day 224	1	101	2.69	2.69		mmol/L		1	2.69				ABS	ABS	P	Com	P	Par	54	42	.	54	2	2	N	0.01	1	mmol/L
	ABS	M	CCHEM	CLINICAL CHEMISTRY - POST WEANING PERIOD - F1 GENERATION	CA2	CA	224	Day 224	1	104	2.67	2.67		mmol/L		1	2.67				ABS	ABS	P	Com	P	Par	54	42	.	54	2	2	N	0.01	2	mmol/L
	ABS	M	CCHEM	CLINICAL CHEMISTRY - POST WEANING PERIOD - F1 GENERATION	CA2	CA	224	Day 224	1	109	2.75	2.75		mmol/L		1	2.75				ABS	ABS	P	Com	P	Par	54	42	.	54	2	2	N	0.01	3	mmol/L
	ABS	M	CCHEM	CLINICAL CHEMISTRY - POST WEANING PERIOD - F1 GENERATION	CA2	CA	224	Day 224	1	112	2.73	2.73		mmol/L		1	2.73				ABS	ABS	P	Com	P	Par	54	42	.	54	2	2	N	0.01	4	mmol/L
	ABS	F	CCHEM	CLINICAL CHEMISTRY - POST WEANING PERIOD - F1 GENERATION	CA2	CA	224	Day 224	1	152	2.64	2.64		mmol/L		1	2.64				ABS	ABS	P	Com	P	Par	54	42	.	54	2	2	N	0.01	17	mmol/L
	ABS	F	CCHEM	CLINICAL CHEMISTRY - POST WEANING PERIOD - F1 GENERATION	CA2	CA	224	Day 224	1	154	2.76	2.76		mmol/L		1	2.76				ABS	ABS	P	Com	P	Par	54	42	.	54	2	2	N	0.01	18	mmol/L
	ABS	F	CCHEM	CLINICAL CHEMISTRY - POST WEANING PERIOD - F1 GENERATION	CA2	CA	224	Day 224	1	159	2.7	2.7		mmol/L		1	2.7				ABS	ABS	P	Com	P	Par	54	42	.	54	2	2	N	0.01	19	mmol/L
	ABS	F	CCHEM	CLINICAL CHEMISTRY - POST WEANING PERIOD - F1 GENERATION	CA2	CA	224	Day 224	1	162	2.8	2.8		mmol/L		1	2.8				ABS	ABS	P	Com	P	Par	54	42	.	54	2	2	N	0.01	20	mmol/L
	ABS	M	CCHEM	CLINICAL CHEMISTRY - POST WEANING PERIOD - F1 GENERATION	CA2	CA	224	Day 224	2	200	2.71	2.71		mmol/L		2	2.71				ABS	ABS	P	Com	P	Par	54	42	.	54	2	2	N	0.01	5	mmol/L
	ABS	M	CCHEM	CLINICAL CHEMISTRY - POST WEANING PERIOD - F1 GENERATION	CA2	CA	224	Day 224	2	206	2.68	2.68		mmol/L		2	2.68				ABS	ABS	P	Com	P	Par	54	42	.	54	2	2	N	0.01	6	mmol/L
	ABS	M	CCHEM	CLINICAL CHEMISTRY - POST WEANING PERIOD - F1 GENERATION	CA2	CA	224	Day 224	2	210	2.75	2.75		mmol/L		2	2.75				ABS	ABS	P	Com	P	Par	54	42	.	54	2	2	N	0.01	7	mmol/L
	ABS	M	CCHEM	CLINICAL CHEMISTRY - POST WEANING PERIOD - F1 GENERATION	CA2	CA	224	Day 224	2	212	2.76	2.76		mmol/L		2	2.76				ABS	ABS	P	Com	P	Par	54	42	.	54	2	2	N	0.01	8	mmol/L
	ABS	F	CCHEM	CLINICAL CHEMISTRY - POST WEANING PERIOD - F1 GENERATION	CA2	CA	224	Day 224	2	252	2.68	2.68		mmol/L		2	2.68				ABS	ABS	P	Com	P	Par	54	42	.	54	2	2	N	0.01	21	mmol/L
	ABS	F	CCHEM	CLINICAL CHEMISTRY - POST WEANING PERIOD - F1 GENERATION	CA2	CA	224	Day 224	2	255	2.8	2.8		mmol/L		2	2.8				ABS	ABS	P	Com	P	Par	54	42	.	54	2	2	N	0.01	22	mmol/L
	ABS	F	CCHEM	CLINICAL CHEMISTRY - POST WEANING PERIOD - F1 GENERATION	CA2	CA	224	Day 224	2	265	2.73	2.73		mmol/L		2	2.73				ABS	ABS	P	Com	P	Par	54	42	.	54	2	2	N	0.01	23	mmol/L
	ABS	F	CCHEM	CLINICAL CHEMISTRY - POST WEANING PERIOD - F1 GENERATION	CA2	CA	224	Day 224	2	268	2.78	2.78		mmol/L		2	2.78				ABS	ABS	P	Com	P	Par	54	42	.	54	2	2	N	0.01	24	mmol/L
	ABS	M	CCHEM	CLINICAL CHEMISTRY - POST WEANING PERIOD - F1 GENERATION	CA2	CA	224	Day 224	3	301	2.72	2.72		mmol/L		3	2.72				ABS	ABS	P	Com	P	Par	54	42	.	54	2	2	N	0.01	9	mmol/L
	ABS	M	CCHEM	CLINICAL CHEMISTRY - POST WEANING PERIOD - F1 GENERATION	CA2	CA	224	Day 224	3	309	2.78	2.78		mmol/L		3	2.78				ABS	ABS	P	Com	P	Par	54	42	.	54	2	2	N	0.01	10	mmol/L
	ABS	M	CCHEM	CLINICAL CHEMISTRY - POST WEANING PERIOD - F1 GENERATION	CA2	CA	224	Day 224	3	313	2.63	2.63		mmol/L		3	2.63				ABS	ABS	P	Com	P	Par	54	42	.	54	2	2	N	0.01	11	mmol/L
	ABS	M	CCHEM	CLINICAL CHEMISTRY - POST WEANING PERIOD - F1 GENERATION	CA2	CA	224	Day 224	3	316	2.68	2.68		mmol/L		3	2.68				ABS	ABS	P	Com	P	Par	54	42	.	54	2	2	N	0.01	12	mmol/L
	ABS	F	CCHEM	CLINICAL CHEMISTRY - POST WEANING PERIOD - F1 GENERATION	CA2	CA	224	Day 224	3	350	2.62	2.62		mmol/L		3	2.62				ABS	ABS	P	Com	P	Par	54	42	.	54	2	2	N	0.01	25	mmol/L
	ABS	F	CCHEM	CLINICAL CHEMISTRY - POST WEANING PERIOD - F1 GENERATION	CA2	CA	224	Day 224	3	356	2.74	2.74		mmol/L		3	2.74				ABS	ABS	P	Com	P	Par	54	42	.	54	2	2	N	0.01	26	mmol/L
	ABS	F	CCHEM	CLINICAL CHEMISTRY - POST WEANING PERIOD - F1 GENERATION	CA2	CA	224	Day 224	3	358	2.71	2.71		mmol/L		3	2.71				ABS	ABS	P	Com	P	Par	54	42	.	54	2	2	N	0.01	27	mmol/L
	ABS	F	CCHEM	CLINICAL CHEMISTRY - POST WEANING PERIOD - F1 GENERATION	CA2	CA	224	Day 224	3	363	2.84	2.84		mmol/L		3	2.84				ABS	ABS	P	Com	P	Par	54	42	.	54	2	2	N	0.01	28	mmol/L
	ABS	M	CCHEM	CLINICAL CHEMISTRY - POST WEANING PERIOD - F1 GENERATION	CA2	CA	224	Day 224	4	405	2.84	2.84		mmol/L		4	2.84				ABS	ABS	P	Com	P	Par	54	42	.	54	2	2	N	0.01	13	mmol/L
	ABS	M	CCHEM	CLINICAL CHEMISTRY - POST WEANING PERIOD - F1 GENERATION	CA2	CA	224	Day 224	4	407	2.83	2.83		mmol/L		4	2.83				ABS	ABS	P	Com	P	Par	54	42	.	54	2	2	N	0.01	14	mmol/L
	ABS	M	CCHEM	CLINICAL CHEMISTRY - POST WEANING PERIOD - F1 GENERATION	CA2	CA	224	Day 224	4	412	2.81	2.81		mmol/L		4	2.81				ABS	ABS	P	Com	P	Par	54	42	.	54	2	2	N	0.01	15	mmol/L
	ABS	M	CCHEM	CLINICAL CHEMISTRY - POST WEANING PERIOD - F1 GENERATION	CA2	CA	224	Day 224	4	418	2.76	2.76		mmol/L		4	2.76				ABS	ABS	P	Com	P	Par	54	42	.	54	2	2	N	0.01	16	mmol/L
	ABS	F	CCHEM	CLINICAL CHEMISTRY - POST WEANING PERIOD - F1 GENERATION	CA2	CA	224	Day 224	4	450	2.65	2.65		mmol/L		4	2.65				ABS	ABS	P	Com	P	Par	54	42	.	54	2	2	N	0.01	29	mmol/L
	ABS	F	CCHEM	CLINICAL CHEMISTRY - POST WEANING PERIOD - F1 GENERATION	CA2	CA	224	Day 224	4	453	2.74	2.74		mmol/L		4	2.74				ABS	ABS	P	Com	P	Par	54	42	.	54	2	2	N	0.01	30	mmol/L
	ABS	F	CCHEM	CLINICAL CHEMISTRY - POST WEANING PERIOD - F1 GENERATION	CA2	CA	224	Day 224	4	462	2.75	2.75		mmol/L		4	2.75				ABS	ABS	P	Com	P	Par	54	42	.	54	2	2	N	0.01	31	mmol/L
	ABS	F	CCHEM	CLINICAL CHEMISTRY - POST WEANING PERIOD - F1 GENERATION	CA2	CA	224	Day 224	4	465	2.76	2.76		mmol/L		4	2.76				ABS	ABS	P	Com	P	Par	54	42	.	54	2	2	N	0.01	32	mmol/L
	ABS	M	CCHEM	CLINICAL CHEMISTRY - POST WEANING PERIOD - F1 GENERATION	CHOL	CHOL	56	Day 56	1	101	5.4	5.4		mmol/L		1	5.4				ABS	ABS	P	Com	P	Par	54	42	.	31	1	1	N	0.01	1	mmol/L
	ABS	M	CCHEM	CLINICAL CHEMISTRY - POST WEANING PERIOD - F1 GENERATION	CHOL	CHOL	56	Day 56	1	104	4.72	4.72		mmol/L		1	4.72				ABS	ABS	P	Com	P	Par	54	42	.	31	1	1	N	0.01	2	mmol/L
	ABS	M	CCHEM	CLINICAL CHEMISTRY - POST WEANING PERIOD - F1 GENERATION	CHOL	CHOL	56	Day 56	1	109	4.51	4.51		mmol/L		1	4.51				ABS	ABS	P	Com	P	Par	54	42	.	31	1	1	N	0.01	3	mmol/L
	ABS	M	CCHEM	CLINICAL CHEMISTRY - POST WEANING PERIOD - F1 GENERATION	CHOL	CHOL	56	Day 56	1	112	4.39	4.39		mmol/L		1	4.39				ABS	ABS	P	Com	P	Par	54	42	.	31	1	1	N	0.01	4	mmol/L
	ABS	F	CCHEM	CLINICAL CHEMISTRY - POST WEANING PERIOD - F1 GENERATION	CHOL	CHOL	56	Day 56	1	152	4.99	4.99		mmol/L		1	4.99				ABS	ABS	P	Com	P	Par	54	42	.	31	1	1	N	0.01	17	mmol/L
	ABS	F	CCHEM	CLINICAL CHEMISTRY - POST WEANING PERIOD - F1 GENERATION	CHOL	CHOL	56	Day 56	1	154	5.18	5.18		mmol/L		1	5.18				ABS	ABS	P	Com	P	Par	54	42	.	31	1	1	N	0.01	18	mmol/L
	ABS	F	CCHEM	CLINICAL CHEMISTRY - POST WEANING PERIOD - F1 GENERATION	CHOL	CHOL	56	Day 56	1	159	5.01	5.01		mmol/L		1	5.01				ABS	ABS	P	Com	P	Par	54	42	.	31	1	1	N	0.01	19	mmol/L
	ABS	F	CCHEM	CLINICAL CHEMISTRY - POST WEANING PERIOD - F1 GENERATION	CHOL	CHOL	56	Day 56	1	162	4.85	4.85		mmol/L		1	4.85				ABS	ABS	P	Com	P	Par	54	42	.	31	1	1	N	0.01	20	mmol/L
	ABS	M	CCHEM	CLINICAL CHEMISTRY - POST WEANING PERIOD - F1 GENERATION	CHOL	CHOL	56	Day 56	2	200	4.91	4.91		mmol/L		2	4.91				ABS	ABS	P	Com	P	Par	54	42	.	31	1	1	N	0.01	5	mmol/L
	ABS	M	CCHEM	CLINICAL CHEMISTRY - POST WEANING PERIOD - F1 GENERATION	CHOL	CHOL	56	Day 56	2	206	5.16	5.16		mmol/L		2	5.16				ABS	ABS	P	Com	P	Par	54	42	.	31	1	1	N	0.01	6	mmol/L
	ABS	M	CCHEM	CLINICAL CHEMISTRY - POST WEANING PERIOD - F1 GENERATION	CHOL	CHOL	56	Day 56	2	210	4.52	4.52		mmol/L		2	4.52				ABS	ABS	P	Com	P	Par	54	42	.	31	1	1	N	0.01	7	mmol/L
	ABS	M	CCHEM	CLINICAL CHEMISTRY - POST WEANING PERIOD - F1 GENERATION	CHOL	CHOL	56	Day 56	2	212	5.07	5.07		mmol/L		2	5.07				ABS	ABS	P	Com	P	Par	54	42	.	31	1	1	N	0.01	8	mmol/L
	ABS	F	CCHEM	CLINICAL CHEMISTRY - POST WEANING PERIOD - F1 GENERATION	CHOL	CHOL	56	Day 56	2	252	4.82	4.82		mmol/L		2	4.82				ABS	ABS	P	Com	P	Par	54	42	.	31	1	1	N	0.01	21	mmol/L
	ABS	F	CCHEM	CLINICAL CHEMISTRY - POST WEANING PERIOD - F1 GENERATION	CHOL	CHOL	56	Day 56	2	255	5.19	5.19		mmol/L		2	5.19				ABS	ABS	P	Com	P	Par	54	42	.	31	1	1	N	0.01	22	mmol/L
	ABS	F	CCHEM	CLINICAL CHEMISTRY - POST WEANING PERIOD - F1 GENERATION	CHOL	CHOL	56	Day 56	2	265	3.76	3.76		mmol/L		2	3.76				ABS	ABS	P	Com	P	Par	54	42	.	31	1	1	N	0.01	23	mmol/L
	ABS	F	CCHEM	CLINICAL CHEMISTRY - POST WEANING PERIOD - F1 GENERATION	CHOL	CHOL	56	Day 56	2	268	3.99	3.99		mmol/L		2	3.99				ABS	ABS	P	Com	P	Par	54	42	.	31	1	1	N	0.01	24	mmol/L
	ABS	M	CCHEM	CLINICAL CHEMISTRY - POST WEANING PERIOD - F1 GENERATION	CHOL	CHOL	56	Day 56	3	301	4.8	4.8		mmol/L		3	4.8				ABS	ABS	P	Com	P	Par	54	42	.	31	1	1	N	0.01	9	mmol/L
	ABS	M	CCHEM	CLINICAL CHEMISTRY - POST WEANING PERIOD - F1 GENERATION	CHOL	CHOL	56	Day 56	3	309	4.02	4.02		mmol/L		3	4.02				ABS	ABS	P	Com	P	Par	54	42	.	31	1	1	N	0.01	10	mmol/L
	ABS	M	CCHEM	CLINICAL CHEMISTRY - POST WEANING PERIOD - F1 GENERATION	CHOL	CHOL	56	Day 56	3	313	4.98	4.98		mmol/L		3	4.98				ABS	ABS	P	Com	P	Par	54	42	.	31	1	1	N	0.01	11	mmol/L
	ABS	M	CCHEM	CLINICAL CHEMISTRY - POST WEANING PERIOD - F1 GENERATION	CHOL	CHOL	56	Day 56	3	316	4.59	4.59		mmol/L		3	4.59				ABS	ABS	P	Com	P	Par	54	42	.	31	1	1	N	0.01	12	mmol/L
	ABS	F	CCHEM	CLINICAL CHEMISTRY - POST WEANING PERIOD - F1 GENERATION	CHOL	CHOL	56	Day 56	3	350	5.07	5.07		mmol/L		3	5.07				ABS	ABS	P	Com	P	Par	54	42	.	31	1	1	N	0.01	25	mmol/L
	ABS	F	CCHEM	CLINICAL CHEMISTRY - POST WEANING PERIOD - F1 GENERATION	CHOL	CHOL	56	Day 56	3	356	5.36	5.36		mmol/L		3	5.36				ABS	ABS	P	Com	P	Par	54	42	.	31	1	1	N	0.01	26	mmol/L
	ABS	F	CCHEM	CLINICAL CHEMISTRY - POST WEANING PERIOD - F1 GENERATION	CHOL	CHOL	56	Day 56	3	358	4.15	4.15		mmol/L		3	4.15				ABS	ABS	P	Com	P	Par	54	42	.	31	1	1	N	0.01	27	mmol/L
	ABS	F	CCHEM	CLINICAL CHEMISTRY - POST WEANING PERIOD - F1 GENERATION	CHOL	CHOL	56	Day 56	3	363	5.4	5.4		mmol/L		3	5.4				ABS	ABS	P	Com	P	Par	54	42	.	31	1	1	N	0.01	28	mmol/L
	ABS	M	CCHEM	CLINICAL CHEMISTRY - POST WEANING PERIOD - F1 GENERATION	CHOL	CHOL	56	Day 56	4	405	2.85	2.85		mmol/L		4	2.85				ABS	ABS	P	Com	P	Par	54	42	.	31	1	1	N	0.01	13	mmol/L
	ABS	M	CCHEM	CLINICAL CHEMISTRY - POST WEANING PERIOD - F1 GENERATION	CHOL	CHOL	56	Day 56	4	407	3.28	3.28		mmol/L		4	3.28				ABS	ABS	P	Com	P	Par	54	42	.	31	1	1	N	0.01	14	mmol/L
	ABS	M	CCHEM	CLINICAL CHEMISTRY - POST WEANING PERIOD - F1 GENERATION	CHOL	CHOL	56	Day 56	4	412	3.82	3.82		mmol/L		4	3.82				ABS	ABS	P	Com	P	Par	54	42	.	31	1	1	N	0.01	15	mmol/L
	ABS	F	CCHEM	CLINICAL CHEMISTRY - POST WEANING PERIOD - F1 GENERATION	CHOL	CHOL	56	Day 56	4	450	2.93	2.93		mmol/L		4	2.93				ABS	ABS	P	Com	P	Par	54	42	.	31	1	1	N	0.01	29	mmol/L
	ABS	F	CCHEM	CLINICAL CHEMISTRY - POST WEANING PERIOD - F1 GENERATION	CHOL	CHOL	56	Day 56	4	453	3.89	3.89		mmol/L		4	3.89				ABS	ABS	P	Com	P	Par	54	42	.	31	1	1	N	0.01	30	mmol/L
	ABS	F	CCHEM	CLINICAL CHEMISTRY - POST WEANING PERIOD - F1 GENERATION	CHOL	CHOL	56	Day 56	4	462	3.43	3.43		mmol/L		4	3.43				ABS	ABS	P	Com	P	Par	54	42	.	31	1	1	N	0.01	31	mmol/L
	ABS	F	CCHEM	CLINICAL CHEMISTRY - POST WEANING PERIOD - F1 GENERATION	CHOL	CHOL	56	Day 56	4	465	3.8	3.8		mmol/L		4	3.8				ABS	ABS	P	Com	P	Par	54	42	.	31	1	1	N	0.01	32	mmol/L
	ABS	M	CCHEM	CLINICAL CHEMISTRY - POST WEANING PERIOD - F1 GENERATION	CHOL	CHOL	56.1005	Day 56 (Unscheduled)	4	418	.	3.83U	U	mmol/L		4	3.83				ABS	ABS	P	Com	P	Par	54	42	.	31	1	1	N	0.01	16	mmol/L
	ABS	M	CCHEM	CLINICAL CHEMISTRY - POST WEANING PERIOD - F1 GENERATION	CHOL	CHOL	112	Day 112	1	101	6.57	6.57		mmol/L		1	6.57				ABS	ABS	P	Com	P	Par	54	42	.	31	1	1	N	0.01	1	mmol/L
	ABS	M	CCHEM	CLINICAL CHEMISTRY - POST WEANING PERIOD - F1 GENERATION	CHOL	CHOL	112	Day 112	1	104	6.03	6.03		mmol/L		1	6.03				ABS	ABS	P	Com	P	Par	54	42	.	31	1	1	N	0.01	2	mmol/L
	ABS	M	CCHEM	CLINICAL CHEMISTRY - POST WEANING PERIOD - F1 GENERATION	CHOL	CHOL	112	Day 112	1	109	6.63	6.63		mmol/L		1	6.63				ABS	ABS	P	Com	P	Par	54	42	.	31	1	1	N	0.01	3	mmol/L
	ABS	M	CCHEM	CLINICAL CHEMISTRY - POST WEANING PERIOD - F1 GENERATION	CHOL	CHOL	112	Day 112	1	112	5.49	5.49		mmol/L		1	5.49				ABS	ABS	P	Com	P	Par	54	42	.	31	1	1	N	0.01	4	mmol/L
	ABS	F	CCHEM	CLINICAL CHEMISTRY - POST WEANING PERIOD - F1 GENERATION	CHOL	CHOL	112	Day 112	1	152	6.45	6.45		mmol/L		1	6.45				ABS	ABS	P	Com	P	Par	54	42	.	31	1	1	N	0.01	17	mmol/L
	ABS	F	CCHEM	CLINICAL CHEMISTRY - POST WEANING PERIOD - F1 GENERATION	CHOL	CHOL	112	Day 112	1	154	6.39	6.39		mmol/L		1	6.39				ABS	ABS	P	Com	P	Par	54	42	.	31	1	1	N	0.01	18	mmol/L
	ABS	F	CCHEM	CLINICAL CHEMISTRY - POST WEANING PERIOD - F1 GENERATION	CHOL	CHOL	112	Day 112	1	159	6.63	6.63		mmol/L		1	6.63				ABS	ABS	P	Com	P	Par	54	42	.	31	1	1	N	0.01	19	mmol/L
	ABS	F	CCHEM	CLINICAL CHEMISTRY - POST WEANING PERIOD - F1 GENERATION	CHOL	CHOL	112	Day 112	1	162	6.31	6.31		mmol/L		1	6.31				ABS	ABS	P	Com	P	Par	54	42	.	31	1	1	N	0.01	20	mmol/L
	ABS	M	CCHEM	CLINICAL CHEMISTRY - POST WEANING PERIOD - F1 GENERATION	CHOL	CHOL	112	Day 112	2	200	6.46	6.46		mmol/L		2	6.46				ABS	ABS	P	Com	P	Par	54	42	.	31	1	1	N	0.01	5	mmol/L
	ABS	M	CCHEM	CLINICAL CHEMISTRY - POST WEANING PERIOD - F1 GENERATION	CHOL	CHOL	112	Day 112	2	206	7.57	7.57		mmol/L		2	7.57				ABS	ABS	P	Com	P	Par	54	42	.	31	1	1	N	0.01	6	mmol/L
	ABS	M	CCHEM	CLINICAL CHEMISTRY - POST WEANING PERIOD - F1 GENERATION	CHOL	CHOL	112	Day 112	2	210	5.63	5.63		mmol/L		2	5.63				ABS	ABS	P	Com	P	Par	54	42	.	31	1	1	N	0.01	7	mmol/L
	ABS	M	CCHEM	CLINICAL CHEMISTRY - POST WEANING PERIOD - F1 GENERATION	CHOL	CHOL	112	Day 112	2	212	6.38	6.38		mmol/L		2	6.38				ABS	ABS	P	Com	P	Par	54	42	.	31	1	1	N	0.01	8	mmol/L
	ABS	F	CCHEM	CLINICAL CHEMISTRY - POST WEANING PERIOD - F1 GENERATION	CHOL	CHOL	112	Day 112	2	252	6.25	6.25		mmol/L		2	6.25				ABS	ABS	P	Com	P	Par	54	42	.	31	1	1	N	0.01	21	mmol/L
	ABS	F	CCHEM	CLINICAL CHEMISTRY - POST WEANING PERIOD - F1 GENERATION	CHOL	CHOL	112	Day 112	2	255	7.07	7.07		mmol/L		2	7.07				ABS	ABS	P	Com	P	Par	54	42	.	31	1	1	N	0.01	22	mmol/L
	ABS	F	CCHEM	CLINICAL CHEMISTRY - POST WEANING PERIOD - F1 GENERATION	CHOL	CHOL	112	Day 112	2	265	5.61	5.61		mmol/L		2	5.61				ABS	ABS	P	Com	P	Par	54	42	.	31	1	1	N	0.01	23	mmol/L
	ABS	F	CCHEM	CLINICAL CHEMISTRY - POST WEANING PERIOD - F1 GENERATION	CHOL	CHOL	112	Day 112	2	268	6.03	6.03		mmol/L		2	6.03				ABS	ABS	P	Com	P	Par	54	42	.	31	1	1	N	0.01	24	mmol/L
	ABS	M	CCHEM	CLINICAL CHEMISTRY - POST WEANING PERIOD - F1 GENERATION	CHOL	CHOL	112	Day 112	3	301	6.4	6.4		mmol/L		3	6.4				ABS	ABS	P	Com	P	Par	54	42	.	31	1	1	N	0.01	9	mmol/L
	ABS	M	CCHEM	CLINICAL CHEMISTRY - POST WEANING PERIOD - F1 GENERATION	CHOL	CHOL	112	Day 112	3	309	5.61	5.61		mmol/L		3	5.61				ABS	ABS	P	Com	P	Par	54	42	.	31	1	1	N	0.01	10	mmol/L
	ABS	M	CCHEM	CLINICAL CHEMISTRY - POST WEANING PERIOD - F1 GENERATION	CHOL	CHOL	112	Day 112	3	313	6.08	6.08		mmol/L		3	6.08				ABS	ABS	P	Com	P	Par	54	42	.	31	1	1	N	0.01	11	mmol/L
	ABS	M	CCHEM	CLINICAL CHEMISTRY - POST WEANING PERIOD - F1 GENERATION	CHOL	CHOL	112	Day 112	3	316	5.14	5.14		mmol/L		3	5.14				ABS	ABS	P	Com	P	Par	54	42	.	31	1	1	N	0.01	12	mmol/L
	ABS	F	CCHEM	CLINICAL CHEMISTRY - POST WEANING PERIOD - F1 GENERATION	CHOL	CHOL	112	Day 112	3	350	6.56	6.56		mmol/L		3	6.56				ABS	ABS	P	Com	P	Par	54	42	.	31	1	1	N	0.01	25	mmol/L
	ABS	F	CCHEM	CLINICAL CHEMISTRY - POST WEANING PERIOD - F1 GENERATION	CHOL	CHOL	112	Day 112	3	356	6.3	6.3		mmol/L		3	6.3				ABS	ABS	P	Com	P	Par	54	42	.	31	1	1	N	0.01	26	mmol/L
	ABS	F	CCHEM	CLINICAL CHEMISTRY - POST WEANING PERIOD - F1 GENERATION	CHOL	CHOL	112	Day 112	3	358	5.13	5.13		mmol/L		3	5.13				ABS	ABS	P	Com	P	Par	54	42	.	31	1	1	N	0.01	27	mmol/L
	ABS	F	CCHEM	CLINICAL CHEMISTRY - POST WEANING PERIOD - F1 GENERATION	CHOL	CHOL	112	Day 112	3	363	6.53	6.53		mmol/L		3	6.53				ABS	ABS	P	Com	P	Par	54	42	.	31	1	1	N	0.01	28	mmol/L
	ABS	M	CCHEM	CLINICAL CHEMISTRY - POST WEANING PERIOD - F1 GENERATION	CHOL	CHOL	112	Day 112	4	405	4.89	4.89		mmol/L		4	4.89				ABS	ABS	P	Com	P	Par	54	42	.	31	1	1	N	0.01	13	mmol/L
	ABS	M	CCHEM	CLINICAL CHEMISTRY - POST WEANING PERIOD - F1 GENERATION	CHOL	CHOL	112	Day 112	4	407	5.4	5.4		mmol/L		4	5.4				ABS	ABS	P	Com	P	Par	54	42	.	31	1	1	N	0.01	14	mmol/L
	ABS	M	CCHEM	CLINICAL CHEMISTRY - POST WEANING PERIOD - F1 GENERATION	CHOL	CHOL	112	Day 112	4	412	5.71	5.71		mmol/L		4	5.71				ABS	ABS	P	Com	P	Par	54	42	.	31	1	1	N	0.01	15	mmol/L
	ABS	M	CCHEM	CLINICAL CHEMISTRY - POST WEANING PERIOD - F1 GENERATION	CHOL	CHOL	112	Day 112	4	418	5.61	5.61		mmol/L		4	5.61				ABS	ABS	P	Com	P	Par	54	42	.	31	1	1	N	0.01	16	mmol/L
	ABS	F	CCHEM	CLINICAL CHEMISTRY - POST WEANING PERIOD - F1 GENERATION	CHOL	CHOL	112	Day 112	4	450	4.7	4.7		mmol/L		4	4.7				ABS	ABS	P	Com	P	Par	54	42	.	31	1	1	N	0.01	29	mmol/L
	ABS	F	CCHEM	CLINICAL CHEMISTRY - POST WEANING PERIOD - F1 GENERATION	CHOL	CHOL	112	Day 112	4	453	5.82	5.82		mmol/L		4	5.82				ABS	ABS	P	Com	P	Par	54	42	.	31	1	1	N	0.01	30	mmol/L
	ABS	F	CCHEM	CLINICAL CHEMISTRY - POST WEANING PERIOD - F1 GENERATION	CHOL	CHOL	112	Day 112	4	462	6.05	6.05		mmol/L		4	6.05				ABS	ABS	P	Com	P	Par	54	42	.	31	1	1	N	0.01	31	mmol/L
	ABS	F	CCHEM	CLINICAL CHEMISTRY - POST WEANING PERIOD - F1 GENERATION	CHOL	CHOL	112	Day 112	4	465	4.84	4.84		mmol/L		4	4.84				ABS	ABS	P	Com	P	Par	54	42	.	31	1	1	N	0.01	32	mmol/L
	ABS	M	CCHEM	CLINICAL CHEMISTRY - POST WEANING PERIOD - F1 GENERATION	CHOL	CHOL	168	Day 168	1	101	7.02	7.02		mmol/L		1	7.02				ABS	ABS	P	Com	P	Par	54	42	.	31	1	1	N	0.01	1	mmol/L
	ABS	M	CCHEM	CLINICAL CHEMISTRY - POST WEANING PERIOD - F1 GENERATION	CHOL	CHOL	168	Day 168	1	104	6.22	6.22		mmol/L		1	6.22				ABS	ABS	P	Com	P	Par	54	42	.	31	1	1	N	0.01	2	mmol/L
	ABS	M	CCHEM	CLINICAL CHEMISTRY - POST WEANING PERIOD - F1 GENERATION	CHOL	CHOL	168	Day 168	1	109	6.06	6.06		mmol/L		1	6.06				ABS	ABS	P	Com	P	Par	54	42	.	31	1	1	N	0.01	3	mmol/L
	ABS	M	CCHEM	CLINICAL CHEMISTRY - POST WEANING PERIOD - F1 GENERATION	CHOL	CHOL	168	Day 168	1	112	6	6		mmol/L		1	6				ABS	ABS	P	Com	P	Par	54	42	.	31	1	1	N	0.01	4	mmol/L
	ABS	F	CCHEM	CLINICAL CHEMISTRY - POST WEANING PERIOD - F1 GENERATION	CHOL	CHOL	168	Day 168	1	152	6.67	6.67		mmol/L		1	6.67				ABS	ABS	P	Com	P	Par	54	42	.	31	1	1	N	0.01	17	mmol/L
	ABS	F	CCHEM	CLINICAL CHEMISTRY - POST WEANING PERIOD - F1 GENERATION	CHOL	CHOL	168	Day 168	1	154	6.5	6.5		mmol/L		1	6.5				ABS	ABS	P	Com	P	Par	54	42	.	31	1	1	N	0.01	18	mmol/L
	ABS	F	CCHEM	CLINICAL CHEMISTRY - POST WEANING PERIOD - F1 GENERATION	CHOL	CHOL	168	Day 168	1	159	6.55	6.55		mmol/L		1	6.55				ABS	ABS	P	Com	P	Par	54	42	.	31	1	1	N	0.01	19	mmol/L
	ABS	F	CCHEM	CLINICAL CHEMISTRY - POST WEANING PERIOD - F1 GENERATION	CHOL	CHOL	168	Day 168	1	162	5.76	5.76		mmol/L		1	5.76				ABS	ABS	P	Com	P	Par	54	42	.	31	1	1	N	0.01	20	mmol/L
	ABS	M	CCHEM	CLINICAL CHEMISTRY - POST WEANING PERIOD - F1 GENERATION	CHOL	CHOL	168	Day 168	2	200	6.27	6.27		mmol/L		2	6.27				ABS	ABS	P	Com	P	Par	54	42	.	31	1	1	N	0.01	5	mmol/L
	ABS	M	CCHEM	CLINICAL CHEMISTRY - POST WEANING PERIOD - F1 GENERATION	CHOL	CHOL	168	Day 168	2	206	7.36	7.36		mmol/L		2	7.36				ABS	ABS	P	Com	P	Par	54	42	.	31	1	1	N	0.01	6	mmol/L
	ABS	M	CCHEM	CLINICAL CHEMISTRY - POST WEANING PERIOD - F1 GENERATION	CHOL	CHOL	168	Day 168	2	210	6.53	6.53		mmol/L		2	6.53				ABS	ABS	P	Com	P	Par	54	42	.	31	1	1	N	0.01	7	mmol/L
	ABS	M	CCHEM	CLINICAL CHEMISTRY - POST WEANING PERIOD - F1 GENERATION	CHOL	CHOL	168	Day 168	2	212	6.97	6.97		mmol/L		2	6.97				ABS	ABS	P	Com	P	Par	54	42	.	31	1	1	N	0.01	8	mmol/L
	ABS	F	CCHEM	CLINICAL CHEMISTRY - POST WEANING PERIOD - F1 GENERATION	CHOL	CHOL	168	Day 168	2	252	5.42	5.42		mmol/L		2	5.42				ABS	ABS	P	Com	P	Par	54	42	.	31	1	1	N	0.01	21	mmol/L
	ABS	F	CCHEM	CLINICAL CHEMISTRY - POST WEANING PERIOD - F1 GENERATION	CHOL	CHOL	168	Day 168	2	255	7.02	7.02		mmol/L		2	7.02				ABS	ABS	P	Com	P	Par	54	42	.	31	1	1	N	0.01	22	mmol/L
	ABS	F	CCHEM	CLINICAL CHEMISTRY - POST WEANING PERIOD - F1 GENERATION	CHOL	CHOL	168	Day 168	2	265	4.55	4.55		mmol/L		2	4.55				ABS	ABS	P	Com	P	Par	54	42	.	31	1	1	N	0.01	23	mmol/L
	ABS	F	CCHEM	CLINICAL CHEMISTRY - POST WEANING PERIOD - F1 GENERATION	CHOL	CHOL	168	Day 168	2	268	5.38	5.38		mmol/L		2	5.38				ABS	ABS	P	Com	P	Par	54	42	.	31	1	1	N	0.01	24	mmol/L
	ABS	M	CCHEM	CLINICAL CHEMISTRY - POST WEANING PERIOD - F1 GENERATION	CHOL	CHOL	168	Day 168	3	301	6.03	6.03		mmol/L		3	6.03				ABS	ABS	P	Com	P	Par	54	42	.	31	1	1	N	0.01	9	mmol/L
	ABS	M	CCHEM	CLINICAL CHEMISTRY - POST WEANING PERIOD - F1 GENERATION	CHOL	CHOL	168	Day 168	3	309	5.88	5.88		mmol/L		3	5.88				ABS	ABS	P	Com	P	Par	54	42	.	31	1	1	N	0.01	10	mmol/L
	ABS	M	CCHEM	CLINICAL CHEMISTRY - POST WEANING PERIOD - F1 GENERATION	CHOL	CHOL	168	Day 168	3	313	5.83	5.83		mmol/L		3	5.83				ABS	ABS	P	Com	P	Par	54	42	.	31	1	1	N	0.01	11	mmol/L
	ABS	M	CCHEM	CLINICAL CHEMISTRY - POST WEANING PERIOD - F1 GENERATION	CHOL	CHOL	168	Day 168	3	316	5.98	5.98		mmol/L		3	5.98				ABS	ABS	P	Com	P	Par	54	42	.	31	1	1	N	0.01	12	mmol/L
	ABS	F	CCHEM	CLINICAL CHEMISTRY - POST WEANING PERIOD - F1 GENERATION	CHOL	CHOL	168	Day 168	3	350	6.18	6.18		mmol/L		3	6.18				ABS	ABS	P	Com	P	Par	54	42	.	31	1	1	N	0.01	25	mmol/L
	ABS	F	CCHEM	CLINICAL CHEMISTRY - POST WEANING PERIOD - F1 GENERATION	CHOL	CHOL	168	Day 168	3	356	5.98	5.98		mmol/L		3	5.98				ABS	ABS	P	Com	P	Par	54	42	.	31	1	1	N	0.01	26	mmol/L
	ABS	F	CCHEM	CLINICAL CHEMISTRY - POST WEANING PERIOD - F1 GENERATION	CHOL	CHOL	168	Day 168	3	358	5.49	5.49		mmol/L		3	5.49				ABS	ABS	P	Com	P	Par	54	42	.	31	1	1	N	0.01	27	mmol/L
	ABS	F	CCHEM	CLINICAL CHEMISTRY - POST WEANING PERIOD - F1 GENERATION	CHOL	CHOL	168	Day 168	3	363	6.23	6.23		mmol/L		3	6.23				ABS	ABS	P	Com	P	Par	54	42	.	31	1	1	N	0.01	28	mmol/L
	ABS	M	CCHEM	CLINICAL CHEMISTRY - POST WEANING PERIOD - F1 GENERATION	CHOL	CHOL	168	Day 168	4	405	4.27	4.27		mmol/L		4	4.27				ABS	ABS	P	Com	P	Par	54	42	.	31	1	1	N	0.01	13	mmol/L
	ABS	M	CCHEM	CLINICAL CHEMISTRY - POST WEANING PERIOD - F1 GENERATION	CHOL	CHOL	168	Day 168	4	407	5.58	5.58		mmol/L		4	5.58				ABS	ABS	P	Com	P	Par	54	42	.	31	1	1	N	0.01	14	mmol/L
	ABS	M	CCHEM	CLINICAL CHEMISTRY - POST WEANING PERIOD - F1 GENERATION	CHOL	CHOL	168	Day 168	4	412	6.17	6.17		mmol/L		4	6.17				ABS	ABS	P	Com	P	Par	54	42	.	31	1	1	N	0.01	15	mmol/L
	ABS	M	CCHEM	CLINICAL CHEMISTRY - POST WEANING PERIOD - F1 GENERATION	CHOL	CHOL	168	Day 168	4	418	5.48	5.48		mmol/L		4	5.48				ABS	ABS	P	Com	P	Par	54	42	.	31	1	1	N	0.01	16	mmol/L
	ABS	F	CCHEM	CLINICAL CHEMISTRY - POST WEANING PERIOD - F1 GENERATION	CHOL	CHOL	168	Day 168	4	450	4.43	4.43		mmol/L		4	4.43				ABS	ABS	P	Com	P	Par	54	42	.	31	1	1	N	0.01	29	mmol/L
	ABS	F	CCHEM	CLINICAL CHEMISTRY - POST WEANING PERIOD - F1 GENERATION	CHOL	CHOL	168	Day 168	4	453	6.13	6.13		mmol/L		4	6.13				ABS	ABS	P	Com	P	Par	54	42	.	31	1	1	N	0.01	30	mmol/L
	ABS	F	CCHEM	CLINICAL CHEMISTRY - POST WEANING PERIOD - F1 GENERATION	CHOL	CHOL	168	Day 168	4	462	6.83	6.83		mmol/L		4	6.83				ABS	ABS	P	Com	P	Par	54	42	.	31	1	1	N	0.01	31	mmol/L
	ABS	F	CCHEM	CLINICAL CHEMISTRY - POST WEANING PERIOD - F1 GENERATION	CHOL	CHOL	168	Day 168	4	465	5.93	5.93		mmol/L		4	5.93				ABS	ABS	P	Com	P	Par	54	42	.	31	1	1	N	0.01	32	mmol/L
	ABS	M	CCHEM	CLINICAL CHEMISTRY - POST WEANING PERIOD - F1 GENERATION	CHOL	CHOL	224	Day 224	1	101	6.65	6.65		mmol/L		1	6.65				ABS	ABS	P	Com	P	Par	54	42	.	31	1	1	N	0.01	1	mmol/L
	ABS	M	CCHEM	CLINICAL CHEMISTRY - POST WEANING PERIOD - F1 GENERATION	CHOL	CHOL	224	Day 224	1	104	6.13	6.13		mmol/L		1	6.13				ABS	ABS	P	Com	P	Par	54	42	.	31	1	1	N	0.01	2	mmol/L
	ABS	M	CCHEM	CLINICAL CHEMISTRY - POST WEANING PERIOD - F1 GENERATION	CHOL	CHOL	224	Day 224	1	109	6.29	6.29		mmol/L		1	6.29				ABS	ABS	P	Com	P	Par	54	42	.	31	1	1	N	0.01	3	mmol/L
	ABS	M	CCHEM	CLINICAL CHEMISTRY - POST WEANING PERIOD - F1 GENERATION	CHOL	CHOL	224	Day 224	1	112	5.79	5.79		mmol/L		1	5.79				ABS	ABS	P	Com	P	Par	54	42	.	31	1	1	N	0.01	4	mmol/L
	ABS	F	CCHEM	CLINICAL CHEMISTRY - POST WEANING PERIOD - F1 GENERATION	CHOL	CHOL	224	Day 224	1	152	5.81	5.81		mmol/L		1	5.81				ABS	ABS	P	Com	P	Par	54	42	.	31	1	1	N	0.01	17	mmol/L
	ABS	F	CCHEM	CLINICAL CHEMISTRY - POST WEANING PERIOD - F1 GENERATION	CHOL	CHOL	224	Day 224	1	154	5.73	5.73		mmol/L		1	5.73				ABS	ABS	P	Com	P	Par	54	42	.	31	1	1	N	0.01	18	mmol/L
	ABS	F	CCHEM	CLINICAL CHEMISTRY - POST WEANING PERIOD - F1 GENERATION	CHOL	CHOL	224	Day 224	1	159	6.91	6.91		mmol/L		1	6.91				ABS	ABS	P	Com	P	Par	54	42	.	31	1	1	N	0.01	19	mmol/L
	ABS	F	CCHEM	CLINICAL CHEMISTRY - POST WEANING PERIOD - F1 GENERATION	CHOL	CHOL	224	Day 224	1	162	6.06	6.06		mmol/L		1	6.06				ABS	ABS	P	Com	P	Par	54	42	.	31	1	1	N	0.01	20	mmol/L
	ABS	M	CCHEM	CLINICAL CHEMISTRY - POST WEANING PERIOD - F1 GENERATION	CHOL	CHOL	224	Day 224	2	200	5.37	5.37		mmol/L		2	5.37				ABS	ABS	P	Com	P	Par	54	42	.	31	1	1	N	0.01	5	mmol/L
	ABS	M	CCHEM	CLINICAL CHEMISTRY - POST WEANING PERIOD - F1 GENERATION	CHOL	CHOL	224	Day 224	2	206	7.2	7.2		mmol/L		2	7.2				ABS	ABS	P	Com	P	Par	54	42	.	31	1	1	N	0.01	6	mmol/L
	ABS	M	CCHEM	CLINICAL CHEMISTRY - POST WEANING PERIOD - F1 GENERATION	CHOL	CHOL	224	Day 224	2	210	6.22	6.22		mmol/L		2	6.22				ABS	ABS	P	Com	P	Par	54	42	.	31	1	1	N	0.01	7	mmol/L
	ABS	M	CCHEM	CLINICAL CHEMISTRY - POST WEANING PERIOD - F1 GENERATION	CHOL	CHOL	224	Day 224	2	212	6.18	6.18		mmol/L		2	6.18				ABS	ABS	P	Com	P	Par	54	42	.	31	1	1	N	0.01	8	mmol/L
	ABS	F	CCHEM	CLINICAL CHEMISTRY - POST WEANING PERIOD - F1 GENERATION	CHOL	CHOL	224	Day 224	2	252	5.5	5.5		mmol/L		2	5.5				ABS	ABS	P	Com	P	Par	54	42	.	31	1	1	N	0.01	21	mmol/L
	ABS	F	CCHEM	CLINICAL CHEMISTRY - POST WEANING PERIOD - F1 GENERATION	CHOL	CHOL	224	Day 224	2	255	7.59	7.59		mmol/L		2	7.59				ABS	ABS	P	Com	P	Par	54	42	.	31	1	1	N	0.01	22	mmol/L
	ABS	F	CCHEM	CLINICAL CHEMISTRY - POST WEANING PERIOD - F1 GENERATION	CHOL	CHOL	224	Day 224	2	265	4.32	4.32		mmol/L		2	4.32				ABS	ABS	P	Com	P	Par	54	42	.	31	1	1	N	0.01	23	mmol/L
	ABS	F	CCHEM	CLINICAL CHEMISTRY - POST WEANING PERIOD - F1 GENERATION	CHOL	CHOL	224	Day 224	2	268	5.28	5.28		mmol/L		2	5.28				ABS	ABS	P	Com	P	Par	54	42	.	31	1	1	N	0.01	24	mmol/L
	ABS	M	CCHEM	CLINICAL CHEMISTRY - POST WEANING PERIOD - F1 GENERATION	CHOL	CHOL	224	Day 224	3	301	5.93	5.93		mmol/L		3	5.93				ABS	ABS	P	Com	P	Par	54	42	.	31	1	1	N	0.01	9	mmol/L
	ABS	M	CCHEM	CLINICAL CHEMISTRY - POST WEANING PERIOD - F1 GENERATION	CHOL	CHOL	224	Day 224	3	309	5.33	5.33		mmol/L		3	5.33				ABS	ABS	P	Com	P	Par	54	42	.	31	1	1	N	0.01	10	mmol/L
	ABS	M	CCHEM	CLINICAL CHEMISTRY - POST WEANING PERIOD - F1 GENERATION	CHOL	CHOL	224	Day 224	3	313	5.45	5.45		mmol/L		3	5.45				ABS	ABS	P	Com	P	Par	54	42	.	31	1	1	N	0.01	11	mmol/L
	ABS	M	CCHEM	CLINICAL CHEMISTRY - POST WEANING PERIOD - F1 GENERATION	CHOL	CHOL	224	Day 224	3	316	5.52	5.52		mmol/L		3	5.52				ABS	ABS	P	Com	P	Par	54	42	.	31	1	1	N	0.01	12	mmol/L
	ABS	F	CCHEM	CLINICAL CHEMISTRY - POST WEANING PERIOD - F1 GENERATION	CHOL	CHOL	224	Day 224	3	350	5.79	5.79		mmol/L		3	5.79				ABS	ABS	P	Com	P	Par	54	42	.	31	1	1	N	0.01	25	mmol/L
	ABS	F	CCHEM	CLINICAL CHEMISTRY - POST WEANING PERIOD - F1 GENERATION	CHOL	CHOL	224	Day 224	3	356	5.22	5.22		mmol/L		3	5.22				ABS	ABS	P	Com	P	Par	54	42	.	31	1	1	N	0.01	26	mmol/L
	ABS	F	CCHEM	CLINICAL CHEMISTRY - POST WEANING PERIOD - F1 GENERATION	CHOL	CHOL	224	Day 224	3	358	5.19	5.19		mmol/L		3	5.19				ABS	ABS	P	Com	P	Par	54	42	.	31	1	1	N	0.01	27	mmol/L
	ABS	F	CCHEM	CLINICAL CHEMISTRY - POST WEANING PERIOD - F1 GENERATION	CHOL	CHOL	224	Day 224	3	363	6.98	6.98		mmol/L		3	6.98				ABS	ABS	P	Com	P	Par	54	42	.	31	1	1	N	0.01	28	mmol/L
	ABS	M	CCHEM	CLINICAL CHEMISTRY - POST WEANING PERIOD - F1 GENERATION	CHOL	CHOL	224	Day 224	4	405	5.39	5.39		mmol/L		4	5.39				ABS	ABS	P	Com	P	Par	54	42	.	31	1	1	N	0.01	13	mmol/L
	ABS	M	CCHEM	CLINICAL CHEMISTRY - POST WEANING PERIOD - F1 GENERATION	CHOL	CHOL	224	Day 224	4	407	6.41	6.41		mmol/L		4	6.41				ABS	ABS	P	Com	P	Par	54	42	.	31	1	1	N	0.01	14	mmol/L
	ABS	M	CCHEM	CLINICAL CHEMISTRY - POST WEANING PERIOD - F1 GENERATION	CHOL	CHOL	224	Day 224	4	412	5.96	5.96		mmol/L		4	5.96				ABS	ABS	P	Com	P	Par	54	42	.	31	1	1	N	0.01	15	mmol/L
	ABS	M	CCHEM	CLINICAL CHEMISTRY - POST WEANING PERIOD - F1 GENERATION	CHOL	CHOL	224	Day 224	4	418	4.94	4.94		mmol/L		4	4.94				ABS	ABS	P	Com	P	Par	54	42	.	31	1	1	N	0.01	16	mmol/L
	ABS	F	CCHEM	CLINICAL CHEMISTRY - POST WEANING PERIOD - F1 GENERATION	CHOL	CHOL	224	Day 224	4	450	4.47	4.47		mmol/L		4	4.47				ABS	ABS	P	Com	P	Par	54	42	.	31	1	1	N	0.01	29	mmol/L
	ABS	F	CCHEM	CLINICAL CHEMISTRY - POST WEANING PERIOD - F1 GENERATION	CHOL	CHOL	224	Day 224	4	453	5.91	5.91		mmol/L		4	5.91				ABS	ABS	P	Com	P	Par	54	42	.	31	1	1	N	0.01	30	mmol/L
	ABS	F	CCHEM	CLINICAL CHEMISTRY - POST WEANING PERIOD - F1 GENERATION	CHOL	CHOL	224	Day 224	4	462	5.62	5.62		mmol/L		4	5.62				ABS	ABS	P	Com	P	Par	54	42	.	31	1	1	N	0.01	31	mmol/L
	ABS	F	CCHEM	CLINICAL CHEMISTRY - POST WEANING PERIOD - F1 GENERATION	CHOL	CHOL	224	Day 224	4	465	5.21	5.21		mmol/L		4	5.21				ABS	ABS	P	Com	P	Par	54	42	.	31	1	1	N	0.01	32	mmol/L
	ABS	M	CCHEM	CLINICAL CHEMISTRY - POST WEANING PERIOD - F1 GENERATION	CK	CK	56	Day 56	1	101	412	412		U/L		1	412				ABS	ABS	P	Com	P	Par	54	42	.	66	3	3	N	1	1	U/L
	ABS	M	CCHEM	CLINICAL CHEMISTRY - POST WEANING PERIOD - F1 GENERATION	CK	CK	56	Day 56	1	104	440	440		U/L		1	440				ABS	ABS	P	Com	P	Par	54	42	.	66	3	3	N	1	2	U/L
	ABS	M	CCHEM	CLINICAL CHEMISTRY - POST WEANING PERIOD - F1 GENERATION	CK	CK	56	Day 56	1	109	448	448		U/L		1	448				ABS	ABS	P	Com	P	Par	54	42	.	66	3	3	N	1	3	U/L
	ABS	M	CCHEM	CLINICAL CHEMISTRY - POST WEANING PERIOD - F1 GENERATION	CK	CK	56	Day 56	1	112	339	339		U/L		1	339				ABS	ABS	P	Com	P	Par	54	42	.	66	3	3	N	1	4	U/L
	ABS	F	CCHEM	CLINICAL CHEMISTRY - POST WEANING PERIOD - F1 GENERATION	CK	CK	56	Day 56	1	152	414	414		U/L		1	414				ABS	ABS	P	Com	P	Par	54	42	.	66	3	3	N	1	17	U/L
	ABS	F	CCHEM	CLINICAL CHEMISTRY - POST WEANING PERIOD - F1 GENERATION	CK	CK	56	Day 56	1	154	420	420		U/L		1	420				ABS	ABS	P	Com	P	Par	54	42	.	66	3	3	N	1	18	U/L
	ABS	F	CCHEM	CLINICAL CHEMISTRY - POST WEANING PERIOD - F1 GENERATION	CK	CK	56	Day 56	1	159	477	477		U/L		1	477				ABS	ABS	P	Com	P	Par	54	42	.	66	3	3	N	1	19	U/L
	ABS	F	CCHEM	CLINICAL CHEMISTRY - POST WEANING PERIOD - F1 GENERATION	CK	CK	56	Day 56	1	162	335	335		U/L		1	335				ABS	ABS	P	Com	P	Par	54	42	.	66	3	3	N	1	20	U/L
	ABS	M	CCHEM	CLINICAL CHEMISTRY - POST WEANING PERIOD - F1 GENERATION	CK	CK	56	Day 56	2	200	667	667		U/L		2	667				ABS	ABS	P	Com	P	Par	54	42	.	66	3	3	N	1	5	U/L
	ABS	M	CCHEM	CLINICAL CHEMISTRY - POST WEANING PERIOD - F1 GENERATION	CK	CK	56	Day 56	2	206	417	417		U/L		2	417				ABS	ABS	P	Com	P	Par	54	42	.	66	3	3	N	1	6	U/L
	ABS	M	CCHEM	CLINICAL CHEMISTRY - POST WEANING PERIOD - F1 GENERATION	CK	CK	56	Day 56	2	210	448	448		U/L		2	448				ABS	ABS	P	Com	P	Par	54	42	.	66	3	3	N	1	7	U/L
	ABS	M	CCHEM	CLINICAL CHEMISTRY - POST WEANING PERIOD - F1 GENERATION	CK	CK	56	Day 56	2	212	588	588		U/L		2	588				ABS	ABS	P	Com	P	Par	54	42	.	66	3	3	N	1	8	U/L
	ABS	F	CCHEM	CLINICAL CHEMISTRY - POST WEANING PERIOD - F1 GENERATION	CK	CK	56	Day 56	2	252	379	379		U/L		2	379				ABS	ABS	P	Com	P	Par	54	42	.	66	3	3	N	1	21	U/L
	ABS	F	CCHEM	CLINICAL CHEMISTRY - POST WEANING PERIOD - F1 GENERATION	CK	CK	56	Day 56	2	255	461	461		U/L		2	461				ABS	ABS	P	Com	P	Par	54	42	.	66	3	3	N	1	22	U/L
	ABS	F	CCHEM	CLINICAL CHEMISTRY - POST WEANING PERIOD - F1 GENERATION	CK	CK	56	Day 56	2	265	1183	1183		U/L		2	1183				ABS	ABS	P	Com	P	Par	54	42	.	66	3	3	N	1	23	U/L
	ABS	F	CCHEM	CLINICAL CHEMISTRY - POST WEANING PERIOD - F1 GENERATION	CK	CK	56	Day 56	2	268	537	537		U/L		2	537				ABS	ABS	P	Com	P	Par	54	42	.	66	3	3	N	1	24	U/L
	ABS	M	CCHEM	CLINICAL CHEMISTRY - POST WEANING PERIOD - F1 GENERATION	CK	CK	56	Day 56	3	301	311	311		U/L		3	311				ABS	ABS	P	Com	P	Par	54	42	.	66	3	3	N	1	9	U/L
	ABS	M	CCHEM	CLINICAL CHEMISTRY - POST WEANING PERIOD - F1 GENERATION	CK	CK	56	Day 56	3	309	365	365		U/L		3	365				ABS	ABS	P	Com	P	Par	54	42	.	66	3	3	N	1	10	U/L
	ABS	M	CCHEM	CLINICAL CHEMISTRY - POST WEANING PERIOD - F1 GENERATION	CK	CK	56	Day 56	3	313	545	545		U/L		3	545				ABS	ABS	P	Com	P	Par	54	42	.	66	3	3	N	1	11	U/L
	ABS	M	CCHEM	CLINICAL CHEMISTRY - POST WEANING PERIOD - F1 GENERATION	CK	CK	56	Day 56	3	316	418	418		U/L		3	418				ABS	ABS	P	Com	P	Par	54	42	.	66	3	3	N	1	12	U/L
	ABS	F	CCHEM	CLINICAL CHEMISTRY - POST WEANING PERIOD - F1 GENERATION	CK	CK	56	Day 56	3	350	327	327		U/L		3	327				ABS	ABS	P	Com	P	Par	54	42	.	66	3	3	N	1	25	U/L
	ABS	F	CCHEM	CLINICAL CHEMISTRY - POST WEANING PERIOD - F1 GENERATION	CK	CK	56	Day 56	3	356	497	497		U/L		3	497				ABS	ABS	P	Com	P	Par	54	42	.	66	3	3	N	1	26	U/L
	ABS	F	CCHEM	CLINICAL CHEMISTRY - POST WEANING PERIOD - F1 GENERATION	CK	CK	56	Day 56	3	358	351	351		U/L		3	351				ABS	ABS	P	Com	P	Par	54	42	.	66	3	3	N	1	27	U/L
	ABS	F	CCHEM	CLINICAL CHEMISTRY - POST WEANING PERIOD - F1 GENERATION	CK	CK	56	Day 56	3	363	395	395		U/L		3	395				ABS	ABS	P	Com	P	Par	54	42	.	66	3	3	N	1	28	U/L
	ABS	M	CCHEM	CLINICAL CHEMISTRY - POST WEANING PERIOD - F1 GENERATION	CK	CK	56	Day 56	4	405	684	684		U/L		4	684				ABS	ABS	P	Com	P	Par	54	42	.	66	3	3	N	1	13	U/L
	ABS	M	CCHEM	CLINICAL CHEMISTRY - POST WEANING PERIOD - F1 GENERATION	CK	CK	56	Day 56	4	407	473	473		U/L		4	473				ABS	ABS	P	Com	P	Par	54	42	.	66	3	3	N	1	14	U/L
	ABS	M	CCHEM	CLINICAL CHEMISTRY - POST WEANING PERIOD - F1 GENERATION	CK	CK	56	Day 56	4	412	461	461		U/L		4	461				ABS	ABS	P	Com	P	Par	54	42	.	66	3	3	N	1	15	U/L
	ABS	F	CCHEM	CLINICAL CHEMISTRY - POST WEANING PERIOD - F1 GENERATION	CK	CK	56	Day 56	4	450	487	487		U/L		4	487				ABS	ABS	P	Com	P	Par	54	42	.	66	3	3	N	1	29	U/L
	ABS	F	CCHEM	CLINICAL CHEMISTRY - POST WEANING PERIOD - F1 GENERATION	CK	CK	56	Day 56	4	453	451	451		U/L		4	451				ABS	ABS	P	Com	P	Par	54	42	.	66	3	3	N	1	30	U/L
	ABS	F	CCHEM	CLINICAL CHEMISTRY - POST WEANING PERIOD - F1 GENERATION	CK	CK	56	Day 56	4	462	402	402		U/L		4	402				ABS	ABS	P	Com	P	Par	54	42	.	66	3	3	N	1	31	U/L
	ABS	F	CCHEM	CLINICAL CHEMISTRY - POST WEANING PERIOD - F1 GENERATION	CK	CK	56	Day 56	4	465	424	424		U/L		4	424				ABS	ABS	P	Com	P	Par	54	42	.	66	3	3	N	1	32	U/L
	ABS	M	CCHEM	CLINICAL CHEMISTRY - POST WEANING PERIOD - F1 GENERATION	CK	CK	56.1005	Day 56 (Unscheduled)	4	418	.	465U	U	U/L		4	465				ABS	ABS	P	Com	P	Par	54	42	.	66	3	3	N	1	16	U/L
	ABS	M	CCHEM	CLINICAL CHEMISTRY - POST WEANING PERIOD - F1 GENERATION	CK	CK	112	Day 112	1	101	265	265		U/L		1	265				ABS	ABS	P	Com	P	Par	54	42	.	66	3	3	N	1	1	U/L
	ABS	M	CCHEM	CLINICAL CHEMISTRY - POST WEANING PERIOD - F1 GENERATION	CK	CK	112	Day 112	1	104	281	281		U/L		1	281				ABS	ABS	P	Com	P	Par	54	42	.	66	3	3	N	1	2	U/L
	ABS	M	CCHEM	CLINICAL CHEMISTRY - POST WEANING PERIOD - F1 GENERATION	CK	CK	112	Day 112	1	109	342	342		U/L		1	342				ABS	ABS	P	Com	P	Par	54	42	.	66	3	3	N	1	3	U/L
	ABS	M	CCHEM	CLINICAL CHEMISTRY - POST WEANING PERIOD - F1 GENERATION	CK	CK	112	Day 112	1	112	289	289		U/L		1	289				ABS	ABS	P	Com	P	Par	54	42	.	66	3	3	N	1	4	U/L
	ABS	F	CCHEM	CLINICAL CHEMISTRY - POST WEANING PERIOD - F1 GENERATION	CK	CK	112	Day 112	1	152	346	346		U/L		1	346				ABS	ABS	P	Com	P	Par	54	42	.	66	3	3	N	1	17	U/L
	ABS	F	CCHEM	CLINICAL CHEMISTRY - POST WEANING PERIOD - F1 GENERATION	CK	CK	112	Day 112	1	154	324	324		U/L		1	324				ABS	ABS	P	Com	P	Par	54	42	.	66	3	3	N	1	18	U/L
	ABS	F	CCHEM	CLINICAL CHEMISTRY - POST WEANING PERIOD - F1 GENERATION	CK	CK	112	Day 112	1	159	275	275		U/L		1	275				ABS	ABS	P	Com	P	Par	54	42	.	66	3	3	N	1	19	U/L
	ABS	F	CCHEM	CLINICAL CHEMISTRY - POST WEANING PERIOD - F1 GENERATION	CK	CK	112	Day 112	1	162	306	306		U/L		1	306				ABS	ABS	P	Com	P	Par	54	42	.	66	3	3	N	1	20	U/L
	ABS	M	CCHEM	CLINICAL CHEMISTRY - POST WEANING PERIOD - F1 GENERATION	CK	CK	112	Day 112	2	200	225	225		U/L		2	225				ABS	ABS	P	Com	P	Par	54	42	.	66	3	3	N	1	5	U/L
	ABS	M	CCHEM	CLINICAL CHEMISTRY - POST WEANING PERIOD - F1 GENERATION	CK	CK	112	Day 112	2	206	312	312		U/L		2	312				ABS	ABS	P	Com	P	Par	54	42	.	66	3	3	N	1	6	U/L
	ABS	M	CCHEM	CLINICAL CHEMISTRY - POST WEANING PERIOD - F1 GENERATION	CK	CK	112	Day 112	2	210	358	358		U/L		2	358				ABS	ABS	P	Com	P	Par	54	42	.	66	3	3	N	1	7	U/L
	ABS	M	CCHEM	CLINICAL CHEMISTRY - POST WEANING PERIOD - F1 GENERATION	CK	CK	112	Day 112	2	212	250	250		U/L		2	250				ABS	ABS	P	Com	P	Par	54	42	.	66	3	3	N	1	8	U/L
	ABS	F	CCHEM	CLINICAL CHEMISTRY - POST WEANING PERIOD - F1 GENERATION	CK	CK	112	Day 112	2	252	278	278		U/L		2	278				ABS	ABS	P	Com	P	Par	54	42	.	66	3	3	N	1	21	U/L
	ABS	F	CCHEM	CLINICAL CHEMISTRY - POST WEANING PERIOD - F1 GENERATION	CK	CK	112	Day 112	2	255	297	297		U/L		2	297				ABS	ABS	P	Com	P	Par	54	42	.	66	3	3	N	1	22	U/L
	ABS	F	CCHEM	CLINICAL CHEMISTRY - POST WEANING PERIOD - F1 GENERATION	CK	CK	112	Day 112	2	265	305	305		U/L		2	305				ABS	ABS	P	Com	P	Par	54	42	.	66	3	3	N	1	23	U/L
	ABS	F	CCHEM	CLINICAL CHEMISTRY - POST WEANING PERIOD - F1 GENERATION	CK	CK	112	Day 112	2	268	312	312		U/L		2	312				ABS	ABS	P	Com	P	Par	54	42	.	66	3	3	N	1	24	U/L
	ABS	M	CCHEM	CLINICAL CHEMISTRY - POST WEANING PERIOD - F1 GENERATION	CK	CK	112	Day 112	3	301	305	305		U/L		3	305				ABS	ABS	P	Com	P	Par	54	42	.	66	3	3	N	1	9	U/L
	ABS	M	CCHEM	CLINICAL CHEMISTRY - POST WEANING PERIOD - F1 GENERATION	CK	CK	112	Day 112	3	309	335	335		U/L		3	335				ABS	ABS	P	Com	P	Par	54	42	.	66	3	3	N	1	10	U/L
	ABS	M	CCHEM	CLINICAL CHEMISTRY - POST WEANING PERIOD - F1 GENERATION	CK	CK	112	Day 112	3	313	508	508		U/L		3	508				ABS	ABS	P	Com	P	Par	54	42	.	66	3	3	N	1	11	U/L
	ABS	M	CCHEM	CLINICAL CHEMISTRY - POST WEANING PERIOD - F1 GENERATION	CK	CK	112	Day 112	3	316	806	806		U/L		3	806				ABS	ABS	P	Com	P	Par	54	42	.	66	3	3	N	1	12	U/L
	ABS	F	CCHEM	CLINICAL CHEMISTRY - POST WEANING PERIOD - F1 GENERATION	CK	CK	112	Day 112	3	350	295	295		U/L		3	295				ABS	ABS	P	Com	P	Par	54	42	.	66	3	3	N	1	25	U/L
	ABS	F	CCHEM	CLINICAL CHEMISTRY - POST WEANING PERIOD - F1 GENERATION	CK	CK	112	Day 112	3	356	235	235		U/L		3	235				ABS	ABS	P	Com	P	Par	54	42	.	66	3	3	N	1	26	U/L
	ABS	F	CCHEM	CLINICAL CHEMISTRY - POST WEANING PERIOD - F1 GENERATION	CK	CK	112	Day 112	3	358	281	281		U/L		3	281				ABS	ABS	P	Com	P	Par	54	42	.	66	3	3	N	1	27	U/L
	ABS	F	CCHEM	CLINICAL CHEMISTRY - POST WEANING PERIOD - F1 GENERATION	CK	CK	112	Day 112	3	363	248	248		U/L		3	248				ABS	ABS	P	Com	P	Par	54	42	.	66	3	3	N	1	28	U/L
	ABS	M	CCHEM	CLINICAL CHEMISTRY - POST WEANING PERIOD - F1 GENERATION	CK	CK	112	Day 112	4	405	252	252		U/L		4	252				ABS	ABS	P	Com	P	Par	54	42	.	66	3	3	N	1	13	U/L
	ABS	M	CCHEM	CLINICAL CHEMISTRY - POST WEANING PERIOD - F1 GENERATION	CK	CK	112	Day 112	4	407	264	264		U/L		4	264				ABS	ABS	P	Com	P	Par	54	42	.	66	3	3	N	1	14	U/L
	ABS	M	CCHEM	CLINICAL CHEMISTRY - POST WEANING PERIOD - F1 GENERATION	CK	CK	112	Day 112	4	412	369	369		U/L		4	369				ABS	ABS	P	Com	P	Par	54	42	.	66	3	3	N	1	15	U/L
	ABS	M	CCHEM	CLINICAL CHEMISTRY - POST WEANING PERIOD - F1 GENERATION	CK	CK	112	Day 112	4	418	321	321		U/L		4	321				ABS	ABS	P	Com	P	Par	54	42	.	66	3	3	N	1	16	U/L
	ABS	F	CCHEM	CLINICAL CHEMISTRY - POST WEANING PERIOD - F1 GENERATION	CK	CK	112	Day 112	4	450	215	215		U/L		4	215				ABS	ABS	P	Com	P	Par	54	42	.	66	3	3	N	1	29	U/L
	ABS	F	CCHEM	CLINICAL CHEMISTRY - POST WEANING PERIOD - F1 GENERATION	CK	CK	112	Day 112	4	453	315	315		U/L		4	315				ABS	ABS	P	Com	P	Par	54	42	.	66	3	3	N	1	30	U/L
	ABS	F	CCHEM	CLINICAL CHEMISTRY - POST WEANING PERIOD - F1 GENERATION	CK	CK	112	Day 112	4	462	243	243		U/L		4	243				ABS	ABS	P	Com	P	Par	54	42	.	66	3	3	N	1	31	U/L
	ABS	F	CCHEM	CLINICAL CHEMISTRY - POST WEANING PERIOD - F1 GENERATION	CK	CK	112	Day 112	4	465	322	322		U/L		4	322				ABS	ABS	P	Com	P	Par	54	42	.	66	3	3	N	1	32	U/L
	ABS	M	CCHEM	CLINICAL CHEMISTRY - POST WEANING PERIOD - F1 GENERATION	CK	CK	168	Day 168	1	101	235	235		U/L		1	235				ABS	ABS	P	Com	P	Par	54	42	.	66	3	3	N	1	1	U/L
	ABS	M	CCHEM	CLINICAL CHEMISTRY - POST WEANING PERIOD - F1 GENERATION	CK	CK	168	Day 168	1	104	229	229		U/L		1	229				ABS	ABS	P	Com	P	Par	54	42	.	66	3	3	N	1	2	U/L
	ABS	M	CCHEM	CLINICAL CHEMISTRY - POST WEANING PERIOD - F1 GENERATION	CK	CK	168	Day 168	1	109	244	244		U/L		1	244				ABS	ABS	P	Com	P	Par	54	42	.	66	3	3	N	1	3	U/L
	ABS	M	CCHEM	CLINICAL CHEMISTRY - POST WEANING PERIOD - F1 GENERATION	CK	CK	168	Day 168	1	112	203	203		U/L		1	203				ABS	ABS	P	Com	P	Par	54	42	.	66	3	3	N	1	4	U/L
	ABS	F	CCHEM	CLINICAL CHEMISTRY - POST WEANING PERIOD - F1 GENERATION	CK	CK	168	Day 168	1	152	1266	1266		U/L		1	1266				ABS	ABS	P	Com	P	Par	54	42	.	66	3	3	N	1	17	U/L
	ABS	F	CCHEM	CLINICAL CHEMISTRY - POST WEANING PERIOD - F1 GENERATION	CK	CK	168	Day 168	1	154	196	196		U/L		1	196				ABS	ABS	P	Com	P	Par	54	42	.	66	3	3	N	1	18	U/L
	ABS	F	CCHEM	CLINICAL CHEMISTRY - POST WEANING PERIOD - F1 GENERATION	CK	CK	168	Day 168	1	159	183	183		U/L		1	183				ABS	ABS	P	Com	P	Par	54	42	.	66	3	3	N	1	19	U/L
	ABS	F	CCHEM	CLINICAL CHEMISTRY - POST WEANING PERIOD - F1 GENERATION	CK	CK	168	Day 168	1	162	195	195		U/L		1	195				ABS	ABS	P	Com	P	Par	54	42	.	66	3	3	N	1	20	U/L
	ABS	M	CCHEM	CLINICAL CHEMISTRY - POST WEANING PERIOD - F1 GENERATION	CK	CK	168	Day 168	2	200	189	189		U/L		2	189				ABS	ABS	P	Com	P	Par	54	42	.	66	3	3	N	1	5	U/L
	ABS	M	CCHEM	CLINICAL CHEMISTRY - POST WEANING PERIOD - F1 GENERATION	CK	CK	168	Day 168	2	206	242	242		U/L		2	242				ABS	ABS	P	Com	P	Par	54	42	.	66	3	3	N	1	6	U/L
	ABS	M	CCHEM	CLINICAL CHEMISTRY - POST WEANING PERIOD - F1 GENERATION	CK	CK	168	Day 168	2	210	302	302		U/L		2	302				ABS	ABS	P	Com	P	Par	54	42	.	66	3	3	N	1	7	U/L
	ABS	M	CCHEM	CLINICAL CHEMISTRY - POST WEANING PERIOD - F1 GENERATION	CK	CK	168	Day 168	2	212	247	247		U/L		2	247				ABS	ABS	P	Com	P	Par	54	42	.	66	3	3	N	1	8	U/L
	ABS	F	CCHEM	CLINICAL CHEMISTRY - POST WEANING PERIOD - F1 GENERATION	CK	CK	168	Day 168	2	252	237	237		U/L		2	237				ABS	ABS	P	Com	P	Par	54	42	.	66	3	3	N	1	21	U/L
	ABS	F	CCHEM	CLINICAL CHEMISTRY - POST WEANING PERIOD - F1 GENERATION	CK	CK	168	Day 168	2	255	260	260		U/L		2	260				ABS	ABS	P	Com	P	Par	54	42	.	66	3	3	N	1	22	U/L
	ABS	F	CCHEM	CLINICAL CHEMISTRY - POST WEANING PERIOD - F1 GENERATION	CK	CK	168	Day 168	2	265	265	265		U/L		2	265				ABS	ABS	P	Com	P	Par	54	42	.	66	3	3	N	1	23	U/L
	ABS	F	CCHEM	CLINICAL CHEMISTRY - POST WEANING PERIOD - F1 GENERATION	CK	CK	168	Day 168	2	268	231	231		U/L		2	231				ABS	ABS	P	Com	P	Par	54	42	.	66	3	3	N	1	24	U/L
	ABS	M	CCHEM	CLINICAL CHEMISTRY - POST WEANING PERIOD - F1 GENERATION	CK	CK	168	Day 168	3	301	178	178		U/L		3	178				ABS	ABS	P	Com	P	Par	54	42	.	66	3	3	N	1	9	U/L
	ABS	M	CCHEM	CLINICAL CHEMISTRY - POST WEANING PERIOD - F1 GENERATION	CK	CK	168	Day 168	3	309	224	224		U/L		3	224				ABS	ABS	P	Com	P	Par	54	42	.	66	3	3	N	1	10	U/L
	ABS	M	CCHEM	CLINICAL CHEMISTRY - POST WEANING PERIOD - F1 GENERATION	CK	CK	168	Day 168	3	313	242	242		U/L		3	242				ABS	ABS	P	Com	P	Par	54	42	.	66	3	3	N	1	11	U/L
	ABS	M	CCHEM	CLINICAL CHEMISTRY - POST WEANING PERIOD - F1 GENERATION	CK	CK	168	Day 168	3	316	300	300		U/L		3	300				ABS	ABS	P	Com	P	Par	54	42	.	66	3	3	N	1	12	U/L
	ABS	F	CCHEM	CLINICAL CHEMISTRY - POST WEANING PERIOD - F1 GENERATION	CK	CK	168	Day 168	3	350	205	205		U/L		3	205				ABS	ABS	P	Com	P	Par	54	42	.	66	3	3	N	1	25	U/L
	ABS	F	CCHEM	CLINICAL CHEMISTRY - POST WEANING PERIOD - F1 GENERATION	CK	CK	168	Day 168	3	356	173	173		U/L		3	173				ABS	ABS	P	Com	P	Par	54	42	.	66	3	3	N	1	26	U/L
	ABS	F	CCHEM	CLINICAL CHEMISTRY - POST WEANING PERIOD - F1 GENERATION	CK	CK	168	Day 168	3	358	178	178		U/L		3	178				ABS	ABS	P	Com	P	Par	54	42	.	66	3	3	N	1	27	U/L
	ABS	F	CCHEM	CLINICAL CHEMISTRY - POST WEANING PERIOD - F1 GENERATION	CK	CK	168	Day 168	3	363	212	212		U/L		3	212				ABS	ABS	P	Com	P	Par	54	42	.	66	3	3	N	1	28	U/L
	ABS	M	CCHEM	CLINICAL CHEMISTRY - POST WEANING PERIOD - F1 GENERATION	CK	CK	168	Day 168	4	405	272	272		U/L		4	272				ABS	ABS	P	Com	P	Par	54	42	.	66	3	3	N	1	13	U/L
	ABS	M	CCHEM	CLINICAL CHEMISTRY - POST WEANING PERIOD - F1 GENERATION	CK	CK	168	Day 168	4	407	172	172		U/L		4	172				ABS	ABS	P	Com	P	Par	54	42	.	66	3	3	N	1	14	U/L
	ABS	M	CCHEM	CLINICAL CHEMISTRY - POST WEANING PERIOD - F1 GENERATION	CK	CK	168	Day 168	4	412	249	249		U/L		4	249				ABS	ABS	P	Com	P	Par	54	42	.	66	3	3	N	1	15	U/L
	ABS	M	CCHEM	CLINICAL CHEMISTRY - POST WEANING PERIOD - F1 GENERATION	CK	CK	168	Day 168	4	418	380	380		U/L		4	380				ABS	ABS	P	Com	P	Par	54	42	.	66	3	3	N	1	16	U/L
	ABS	F	CCHEM	CLINICAL CHEMISTRY - POST WEANING PERIOD - F1 GENERATION	CK	CK	168	Day 168	4	450	180	180		U/L		4	180				ABS	ABS	P	Com	P	Par	54	42	.	66	3	3	N	1	29	U/L
	ABS	F	CCHEM	CLINICAL CHEMISTRY - POST WEANING PERIOD - F1 GENERATION	CK	CK	168	Day 168	4	453	213	213		U/L		4	213				ABS	ABS	P	Com	P	Par	54	42	.	66	3	3	N	1	30	U/L
	ABS	F	CCHEM	CLINICAL CHEMISTRY - POST WEANING PERIOD - F1 GENERATION	CK	CK	168	Day 168	4	462	242	242		U/L		4	242				ABS	ABS	P	Com	P	Par	54	42	.	66	3	3	N	1	31	U/L
	ABS	F	CCHEM	CLINICAL CHEMISTRY - POST WEANING PERIOD - F1 GENERATION	CK	CK	168	Day 168	4	465	210	210		U/L		4	210				ABS	ABS	P	Com	P	Par	54	42	.	66	3	3	N	1	32	U/L
	ABS	M	CCHEM	CLINICAL CHEMISTRY - POST WEANING PERIOD - F1 GENERATION	CK	CK	224	Day 224	1	101	165	165		U/L		1	165				ABS	ABS	P	Com	P	Par	54	42	.	66	3	3	N	1	1	U/L
	ABS	M	CCHEM	CLINICAL CHEMISTRY - POST WEANING PERIOD - F1 GENERATION	CK	CK	224	Day 224	1	104	202	202		U/L		1	202				ABS	ABS	P	Com	P	Par	54	42	.	66	3	3	N	1	2	U/L
	ABS	M	CCHEM	CLINICAL CHEMISTRY - POST WEANING PERIOD - F1 GENERATION	CK	CK	224	Day 224	1	109	218	218		U/L		1	218				ABS	ABS	P	Com	P	Par	54	42	.	66	3	3	N	1	3	U/L
	ABS	M	CCHEM	CLINICAL CHEMISTRY - POST WEANING PERIOD - F1 GENERATION	CK	CK	224	Day 224	1	112	194	194		U/L		1	194				ABS	ABS	P	Com	P	Par	54	42	.	66	3	3	N	1	4	U/L
	ABS	F	CCHEM	CLINICAL CHEMISTRY - POST WEANING PERIOD - F1 GENERATION	CK	CK	224	Day 224	1	152	152	152		U/L		1	152				ABS	ABS	P	Com	P	Par	54	42	.	66	3	3	N	1	17	U/L
	ABS	F	CCHEM	CLINICAL CHEMISTRY - POST WEANING PERIOD - F1 GENERATION	CK	CK	224	Day 224	1	154	173	173		U/L		1	173				ABS	ABS	P	Com	P	Par	54	42	.	66	3	3	N	1	18	U/L
	ABS	F	CCHEM	CLINICAL CHEMISTRY - POST WEANING PERIOD - F1 GENERATION	CK	CK	224	Day 224	1	159	186	186		U/L		1	186				ABS	ABS	P	Com	P	Par	54	42	.	66	3	3	N	1	19	U/L
	ABS	F	CCHEM	CLINICAL CHEMISTRY - POST WEANING PERIOD - F1 GENERATION	CK	CK	224	Day 224	1	162	139	139		U/L		1	139				ABS	ABS	P	Com	P	Par	54	42	.	66	3	3	N	1	20	U/L
	ABS	M	CCHEM	CLINICAL CHEMISTRY - POST WEANING PERIOD - F1 GENERATION	CK	CK	224	Day 224	2	200	184	184		U/L		2	184				ABS	ABS	P	Com	P	Par	54	42	.	66	3	3	N	1	5	U/L
	ABS	M	CCHEM	CLINICAL CHEMISTRY - POST WEANING PERIOD - F1 GENERATION	CK	CK	224	Day 224	2	206	223	223		U/L		2	223				ABS	ABS	P	Com	P	Par	54	42	.	66	3	3	N	1	6	U/L
	ABS	M	CCHEM	CLINICAL CHEMISTRY - POST WEANING PERIOD - F1 GENERATION	CK	CK	224	Day 224	2	210	219	219		U/L		2	219				ABS	ABS	P	Com	P	Par	54	42	.	66	3	3	N	1	7	U/L
	ABS	M	CCHEM	CLINICAL CHEMISTRY - POST WEANING PERIOD - F1 GENERATION	CK	CK	224	Day 224	2	212	170	170		U/L		2	170				ABS	ABS	P	Com	P	Par	54	42	.	66	3	3	N	1	8	U/L
	ABS	F	CCHEM	CLINICAL CHEMISTRY - POST WEANING PERIOD - F1 GENERATION	CK	CK	224	Day 224	2	252	171	171		U/L		2	171				ABS	ABS	P	Com	P	Par	54	42	.	66	3	3	N	1	21	U/L
	ABS	F	CCHEM	CLINICAL CHEMISTRY - POST WEANING PERIOD - F1 GENERATION	CK	CK	224	Day 224	2	255	162	162		U/L		2	162				ABS	ABS	P	Com	P	Par	54	42	.	66	3	3	N	1	22	U/L
	ABS	F	CCHEM	CLINICAL CHEMISTRY - POST WEANING PERIOD - F1 GENERATION	CK	CK	224	Day 224	2	265	236	236		U/L		2	236				ABS	ABS	P	Com	P	Par	54	42	.	66	3	3	N	1	23	U/L
	ABS	F	CCHEM	CLINICAL CHEMISTRY - POST WEANING PERIOD - F1 GENERATION	CK	CK	224	Day 224	2	268	234	234		U/L		2	234				ABS	ABS	P	Com	P	Par	54	42	.	66	3	3	N	1	24	U/L
	ABS	M	CCHEM	CLINICAL CHEMISTRY - POST WEANING PERIOD - F1 GENERATION	CK	CK	224	Day 224	3	301	150	150		U/L		3	150				ABS	ABS	P	Com	P	Par	54	42	.	66	3	3	N	1	9	U/L
	ABS	M	CCHEM	CLINICAL CHEMISTRY - POST WEANING PERIOD - F1 GENERATION	CK	CK	224	Day 224	3	309	165	165		U/L		3	165				ABS	ABS	P	Com	P	Par	54	42	.	66	3	3	N	1	10	U/L
	ABS	M	CCHEM	CLINICAL CHEMISTRY - POST WEANING PERIOD - F1 GENERATION	CK	CK	224	Day 224	3	313	145	145		U/L		3	145				ABS	ABS	P	Com	P	Par	54	42	.	66	3	3	N	1	11	U/L
	ABS	M	CCHEM	CLINICAL CHEMISTRY - POST WEANING PERIOD - F1 GENERATION	CK	CK	224	Day 224	3	316	385	385		U/L		3	385				ABS	ABS	P	Com	P	Par	54	42	.	66	3	3	N	1	12	U/L
	ABS	F	CCHEM	CLINICAL CHEMISTRY - POST WEANING PERIOD - F1 GENERATION	CK	CK	224	Day 224	3	350	157	157		U/L		3	157				ABS	ABS	P	Com	P	Par	54	42	.	66	3	3	N	1	25	U/L
	ABS	F	CCHEM	CLINICAL CHEMISTRY - POST WEANING PERIOD - F1 GENERATION	CK	CK	224	Day 224	3	356	141	141		U/L		3	141				ABS	ABS	P	Com	P	Par	54	42	.	66	3	3	N	1	26	U/L
	ABS	F	CCHEM	CLINICAL CHEMISTRY - POST WEANING PERIOD - F1 GENERATION	CK	CK	224	Day 224	3	358	146	146		U/L		3	146				ABS	ABS	P	Com	P	Par	54	42	.	66	3	3	N	1	27	U/L
	ABS	F	CCHEM	CLINICAL CHEMISTRY - POST WEANING PERIOD - F1 GENERATION	CK	CK	224	Day 224	3	363	128	128		U/L		3	128				ABS	ABS	P	Com	P	Par	54	42	.	66	3	3	N	1	28	U/L
	ABS	M	CCHEM	CLINICAL CHEMISTRY - POST WEANING PERIOD - F1 GENERATION	CK	CK	224	Day 224	4	405	222	222		U/L		4	222				ABS	ABS	P	Com	P	Par	54	42	.	66	3	3	N	1	13	U/L
	ABS	M	CCHEM	CLINICAL CHEMISTRY - POST WEANING PERIOD - F1 GENERATION	CK	CK	224	Day 224	4	407	228	228		U/L		4	228				ABS	ABS	P	Com	P	Par	54	42	.	66	3	3	N	1	14	U/L
	ABS	M	CCHEM	CLINICAL CHEMISTRY - POST WEANING PERIOD - F1 GENERATION	CK	CK	224	Day 224	4	412	402	402		U/L		4	402				ABS	ABS	P	Com	P	Par	54	42	.	66	3	3	N	1	15	U/L
	ABS	M	CCHEM	CLINICAL CHEMISTRY - POST WEANING PERIOD - F1 GENERATION	CK	CK	224	Day 224	4	418	196	196		U/L		4	196				ABS	ABS	P	Com	P	Par	54	42	.	66	3	3	N	1	16	U/L
	ABS	F	CCHEM	CLINICAL CHEMISTRY - POST WEANING PERIOD - F1 GENERATION	CK	CK	224	Day 224	4	450	171	171		U/L		4	171				ABS	ABS	P	Com	P	Par	54	42	.	66	3	3	N	1	29	U/L
	ABS	F	CCHEM	CLINICAL CHEMISTRY - POST WEANING PERIOD - F1 GENERATION	CK	CK	224	Day 224	4	453	182	182		U/L		4	182				ABS	ABS	P	Com	P	Par	54	42	.	66	3	3	N	1	30	U/L
	ABS	F	CCHEM	CLINICAL CHEMISTRY - POST WEANING PERIOD - F1 GENERATION	CK	CK	224	Day 224	4	462	255	255		U/L		4	255				ABS	ABS	P	Com	P	Par	54	42	.	66	3	3	N	1	31	U/L
	ABS	F	CCHEM	CLINICAL CHEMISTRY - POST WEANING PERIOD - F1 GENERATION	CK	CK	224	Day 224	4	465	174	174		U/L		4	174				ABS	ABS	P	Com	P	Par	54	42	.	66	3	3	N	1	32	U/L
	ABS	M	CCHEM	CLINICAL CHEMISTRY - POST WEANING PERIOD - F1 GENERATION	CREA	CREA	56	Day 56	1	101	25	25		µmol/L		1	25				ABS	ABS	P	Com	P	Par	54	42	.	39	1	1	N	1	1	µmol/L
	ABS	M	CCHEM	CLINICAL CHEMISTRY - POST WEANING PERIOD - F1 GENERATION	CREA	CREA	56	Day 56	1	104	21	21		µmol/L		1	21				ABS	ABS	P	Com	P	Par	54	42	.	39	1	1	N	1	2	µmol/L
	ABS	M	CCHEM	CLINICAL CHEMISTRY - POST WEANING PERIOD - F1 GENERATION	CREA	CREA	56	Day 56	1	109	22	22		µmol/L		1	22				ABS	ABS	P	Com	P	Par	54	42	.	39	1	1	N	1	3	µmol/L
	ABS	M	CCHEM	CLINICAL CHEMISTRY - POST WEANING PERIOD - F1 GENERATION	CREA	CREA	56	Day 56	1	112	26	26		µmol/L		1	26				ABS	ABS	P	Com	P	Par	54	42	.	39	1	1	N	1	4	µmol/L
	ABS	F	CCHEM	CLINICAL CHEMISTRY - POST WEANING PERIOD - F1 GENERATION	CREA	CREA	56	Day 56	1	152	23	23		µmol/L		1	23				ABS	ABS	P	Com	P	Par	54	42	.	39	1	1	N	1	17	µmol/L
	ABS	F	CCHEM	CLINICAL CHEMISTRY - POST WEANING PERIOD - F1 GENERATION	CREA	CREA	56	Day 56	1	154	23	23		µmol/L		1	23				ABS	ABS	P	Com	P	Par	54	42	.	39	1	1	N	1	18	µmol/L
	ABS	F	CCHEM	CLINICAL CHEMISTRY - POST WEANING PERIOD - F1 GENERATION	CREA	CREA	56	Day 56	1	159	28	28		µmol/L		1	28				ABS	ABS	P	Com	P	Par	54	42	.	39	1	1	N	1	19	µmol/L
	ABS	F	CCHEM	CLINICAL CHEMISTRY - POST WEANING PERIOD - F1 GENERATION	CREA	CREA	56	Day 56	1	162	25	25		µmol/L		1	25				ABS	ABS	P	Com	P	Par	54	42	.	39	1	1	N	1	20	µmol/L
	ABS	M	CCHEM	CLINICAL CHEMISTRY - POST WEANING PERIOD - F1 GENERATION	CREA	CREA	56	Day 56	2	200	37	37		µmol/L		2	37				ABS	ABS	P	Com	P	Par	54	42	.	39	1	1	N	1	5	µmol/L
	ABS	M	CCHEM	CLINICAL CHEMISTRY - POST WEANING PERIOD - F1 GENERATION	CREA	CREA	56	Day 56	2	206	29	29		µmol/L		2	29				ABS	ABS	P	Com	P	Par	54	42	.	39	1	1	N	1	6	µmol/L
	ABS	M	CCHEM	CLINICAL CHEMISTRY - POST WEANING PERIOD - F1 GENERATION	CREA	CREA	56	Day 56	2	210	31	31		µmol/L		2	31				ABS	ABS	P	Com	P	Par	54	42	.	39	1	1	N	1	7	µmol/L
	ABS	M	CCHEM	CLINICAL CHEMISTRY - POST WEANING PERIOD - F1 GENERATION	CREA	CREA	56	Day 56	2	212	24	24		µmol/L		2	24				ABS	ABS	P	Com	P	Par	54	42	.	39	1	1	N	1	8	µmol/L
	ABS	F	CCHEM	CLINICAL CHEMISTRY - POST WEANING PERIOD - F1 GENERATION	CREA	CREA	56	Day 56	2	252	31	31		µmol/L		2	31				ABS	ABS	P	Com	P	Par	54	42	.	39	1	1	N	1	21	µmol/L
	ABS	F	CCHEM	CLINICAL CHEMISTRY - POST WEANING PERIOD - F1 GENERATION	CREA	CREA	56	Day 56	2	255	38	38		µmol/L		2	38				ABS	ABS	P	Com	P	Par	54	42	.	39	1	1	N	1	22	µmol/L
	ABS	F	CCHEM	CLINICAL CHEMISTRY - POST WEANING PERIOD - F1 GENERATION	CREA	CREA	56	Day 56	2	265	27	27		µmol/L		2	27				ABS	ABS	P	Com	P	Par	54	42	.	39	1	1	N	1	23	µmol/L
	ABS	F	CCHEM	CLINICAL CHEMISTRY - POST WEANING PERIOD - F1 GENERATION	CREA	CREA	56	Day 56	2	268	18	18		µmol/L		2	18				ABS	ABS	P	Com	P	Par	54	42	.	39	1	1	N	1	24	µmol/L
	ABS	M	CCHEM	CLINICAL CHEMISTRY - POST WEANING PERIOD - F1 GENERATION	CREA	CREA	56	Day 56	3	301	28	28		µmol/L		3	28				ABS	ABS	P	Com	P	Par	54	42	.	39	1	1	N	1	9	µmol/L
	ABS	M	CCHEM	CLINICAL CHEMISTRY - POST WEANING PERIOD - F1 GENERATION	CREA	CREA	56	Day 56	3	309	25	25		µmol/L		3	25				ABS	ABS	P	Com	P	Par	54	42	.	39	1	1	N	1	10	µmol/L
	ABS	M	CCHEM	CLINICAL CHEMISTRY - POST WEANING PERIOD - F1 GENERATION	CREA	CREA	56	Day 56	3	313	20	20		µmol/L		3	20				ABS	ABS	P	Com	P	Par	54	42	.	39	1	1	N	1	11	µmol/L
	ABS	M	CCHEM	CLINICAL CHEMISTRY - POST WEANING PERIOD - F1 GENERATION	CREA	CREA	56	Day 56	3	316	33	33		µmol/L		3	33				ABS	ABS	P	Com	P	Par	54	42	.	39	1	1	N	1	12	µmol/L
	ABS	F	CCHEM	CLINICAL CHEMISTRY - POST WEANING PERIOD - F1 GENERATION	CREA	CREA	56	Day 56	3	350	30	30		µmol/L		3	30				ABS	ABS	P	Com	P	Par	54	42	.	39	1	1	N	1	25	µmol/L
	ABS	F	CCHEM	CLINICAL CHEMISTRY - POST WEANING PERIOD - F1 GENERATION	CREA	CREA	56	Day 56	3	356	30	30		µmol/L		3	30				ABS	ABS	P	Com	P	Par	54	42	.	39	1	1	N	1	26	µmol/L
	ABS	F	CCHEM	CLINICAL CHEMISTRY - POST WEANING PERIOD - F1 GENERATION	CREA	CREA	56	Day 56	3	358	16	16		µmol/L		3	16				ABS	ABS	P	Com	P	Par	54	42	.	39	1	1	N	1	27	µmol/L
	ABS	F	CCHEM	CLINICAL CHEMISTRY - POST WEANING PERIOD - F1 GENERATION	CREA	CREA	56	Day 56	3	363	32	32		µmol/L		3	32				ABS	ABS	P	Com	P	Par	54	42	.	39	1	1	N	1	28	µmol/L
	ABS	M	CCHEM	CLINICAL CHEMISTRY - POST WEANING PERIOD - F1 GENERATION	CREA	CREA	56	Day 56	4	405	21	21		µmol/L		4	21				ABS	ABS	P	Com	P	Par	54	42	.	39	1	1	N	1	13	µmol/L
	ABS	M	CCHEM	CLINICAL CHEMISTRY - POST WEANING PERIOD - F1 GENERATION	CREA	CREA	56	Day 56	4	407	26	26		µmol/L		4	26				ABS	ABS	P	Com	P	Par	54	42	.	39	1	1	N	1	14	µmol/L
	ABS	M	CCHEM	CLINICAL CHEMISTRY - POST WEANING PERIOD - F1 GENERATION	CREA	CREA	56	Day 56	4	412	28	28		µmol/L		4	28				ABS	ABS	P	Com	P	Par	54	42	.	39	1	1	N	1	15	µmol/L
	ABS	F	CCHEM	CLINICAL CHEMISTRY - POST WEANING PERIOD - F1 GENERATION	CREA	CREA	56	Day 56	4	450	26	26		µmol/L		4	26				ABS	ABS	P	Com	P	Par	54	42	.	39	1	1	N	1	29	µmol/L
	ABS	F	CCHEM	CLINICAL CHEMISTRY - POST WEANING PERIOD - F1 GENERATION	CREA	CREA	56	Day 56	4	453	31	31		µmol/L		4	31				ABS	ABS	P	Com	P	Par	54	42	.	39	1	1	N	1	30	µmol/L
	ABS	F	CCHEM	CLINICAL CHEMISTRY - POST WEANING PERIOD - F1 GENERATION	CREA	CREA	56	Day 56	4	462	24	24		µmol/L		4	24				ABS	ABS	P	Com	P	Par	54	42	.	39	1	1	N	1	31	µmol/L
	ABS	F	CCHEM	CLINICAL CHEMISTRY - POST WEANING PERIOD - F1 GENERATION	CREA	CREA	56	Day 56	4	465	26	26		µmol/L		4	26				ABS	ABS	P	Com	P	Par	54	42	.	39	1	1	N	1	32	µmol/L
	ABS	M	CCHEM	CLINICAL CHEMISTRY - POST WEANING PERIOD - F1 GENERATION	CREA	CREA	56.1005	Day 56 (Unscheduled)	4	418	.	25U	U	µmol/L		4	25				ABS	ABS	P	Com	P	Par	54	42	.	39	1	1	N	1	16	µmol/L
	ABS	M	CCHEM	CLINICAL CHEMISTRY - POST WEANING PERIOD - F1 GENERATION	CREA	CREA	112	Day 112	1	101	29	29		µmol/L		1	29				ABS	ABS	P	Com	P	Par	54	42	.	39	1	1	N	1	1	µmol/L
	ABS	M	CCHEM	CLINICAL CHEMISTRY - POST WEANING PERIOD - F1 GENERATION	CREA	CREA	112	Day 112	1	104	32	32		µmol/L		1	32				ABS	ABS	P	Com	P	Par	54	42	.	39	1	1	N	1	2	µmol/L
	ABS	M	CCHEM	CLINICAL CHEMISTRY - POST WEANING PERIOD - F1 GENERATION	CREA	CREA	112	Day 112	1	109	30	30		µmol/L		1	30				ABS	ABS	P	Com	P	Par	54	42	.	39	1	1	N	1	3	µmol/L
	ABS	M	CCHEM	CLINICAL CHEMISTRY - POST WEANING PERIOD - F1 GENERATION	CREA	CREA	112	Day 112	1	112	30	30		µmol/L		1	30				ABS	ABS	P	Com	P	Par	54	42	.	39	1	1	N	1	4	µmol/L
	ABS	F	CCHEM	CLINICAL CHEMISTRY - POST WEANING PERIOD - F1 GENERATION	CREA	CREA	112	Day 112	1	152	36	36		µmol/L		1	36				ABS	ABS	P	Com	P	Par	54	42	.	39	1	1	N	1	17	µmol/L
	ABS	F	CCHEM	CLINICAL CHEMISTRY - POST WEANING PERIOD - F1 GENERATION	CREA	CREA	112	Day 112	1	154	36	36		µmol/L		1	36				ABS	ABS	P	Com	P	Par	54	42	.	39	1	1	N	1	18	µmol/L
	ABS	F	CCHEM	CLINICAL CHEMISTRY - POST WEANING PERIOD - F1 GENERATION	CREA	CREA	112	Day 112	1	159	38	38		µmol/L		1	38				ABS	ABS	P	Com	P	Par	54	42	.	39	1	1	N	1	19	µmol/L
	ABS	F	CCHEM	CLINICAL CHEMISTRY - POST WEANING PERIOD - F1 GENERATION	CREA	CREA	112	Day 112	1	162	31	31		µmol/L		1	31				ABS	ABS	P	Com	P	Par	54	42	.	39	1	1	N	1	20	µmol/L
	ABS	M	CCHEM	CLINICAL CHEMISTRY - POST WEANING PERIOD - F1 GENERATION	CREA	CREA	112	Day 112	2	200	33	33		µmol/L		2	33				ABS	ABS	P	Com	P	Par	54	42	.	39	1	1	N	1	5	µmol/L
	ABS	M	CCHEM	CLINICAL CHEMISTRY - POST WEANING PERIOD - F1 GENERATION	CREA	CREA	112	Day 112	2	206	37	37		µmol/L		2	37				ABS	ABS	P	Com	P	Par	54	42	.	39	1	1	N	1	6	µmol/L
	ABS	M	CCHEM	CLINICAL CHEMISTRY - POST WEANING PERIOD - F1 GENERATION	CREA	CREA	112	Day 112	2	210	32	32		µmol/L		2	32				ABS	ABS	P	Com	P	Par	54	42	.	39	1	1	N	1	7	µmol/L
	ABS	M	CCHEM	CLINICAL CHEMISTRY - POST WEANING PERIOD - F1 GENERATION	CREA	CREA	112	Day 112	2	212	29	29		µmol/L		2	29				ABS	ABS	P	Com	P	Par	54	42	.	39	1	1	N	1	8	µmol/L
	ABS	F	CCHEM	CLINICAL CHEMISTRY - POST WEANING PERIOD - F1 GENERATION	CREA	CREA	112	Day 112	2	252	36	36		µmol/L		2	36				ABS	ABS	P	Com	P	Par	54	42	.	39	1	1	N	1	21	µmol/L
	ABS	F	CCHEM	CLINICAL CHEMISTRY - POST WEANING PERIOD - F1 GENERATION	CREA	CREA	112	Day 112	2	255	36	36		µmol/L		2	36				ABS	ABS	P	Com	P	Par	54	42	.	39	1	1	N	1	22	µmol/L
	ABS	F	CCHEM	CLINICAL CHEMISTRY - POST WEANING PERIOD - F1 GENERATION	CREA	CREA	112	Day 112	2	265	35	35		µmol/L		2	35				ABS	ABS	P	Com	P	Par	54	42	.	39	1	1	N	1	23	µmol/L
	ABS	F	CCHEM	CLINICAL CHEMISTRY - POST WEANING PERIOD - F1 GENERATION	CREA	CREA	112	Day 112	2	268	27	27		µmol/L		2	27				ABS	ABS	P	Com	P	Par	54	42	.	39	1	1	N	1	24	µmol/L
	ABS	M	CCHEM	CLINICAL CHEMISTRY - POST WEANING PERIOD - F1 GENERATION	CREA	CREA	112	Day 112	3	301	33	33		µmol/L		3	33				ABS	ABS	P	Com	P	Par	54	42	.	39	1	1	N	1	9	µmol/L
	ABS	M	CCHEM	CLINICAL CHEMISTRY - POST WEANING PERIOD - F1 GENERATION	CREA	CREA	112	Day 112	3	309	33	33		µmol/L		3	33				ABS	ABS	P	Com	P	Par	54	42	.	39	1	1	N	1	10	µmol/L
	ABS	M	CCHEM	CLINICAL CHEMISTRY - POST WEANING PERIOD - F1 GENERATION	CREA	CREA	112	Day 112	3	313	31	31		µmol/L		3	31				ABS	ABS	P	Com	P	Par	54	42	.	39	1	1	N	1	11	µmol/L
	ABS	M	CCHEM	CLINICAL CHEMISTRY - POST WEANING PERIOD - F1 GENERATION	CREA	CREA	112	Day 112	3	316	32	32		µmol/L		3	32				ABS	ABS	P	Com	P	Par	54	42	.	39	1	1	N	1	12	µmol/L
	ABS	F	CCHEM	CLINICAL CHEMISTRY - POST WEANING PERIOD - F1 GENERATION	CREA	CREA	112	Day 112	3	350	32	32		µmol/L		3	32				ABS	ABS	P	Com	P	Par	54	42	.	39	1	1	N	1	25	µmol/L
	ABS	F	CCHEM	CLINICAL CHEMISTRY - POST WEANING PERIOD - F1 GENERATION	CREA	CREA	112	Day 112	3	356	37	37		µmol/L		3	37				ABS	ABS	P	Com	P	Par	54	42	.	39	1	1	N	1	26	µmol/L
	ABS	F	CCHEM	CLINICAL CHEMISTRY - POST WEANING PERIOD - F1 GENERATION	CREA	CREA	112	Day 112	3	358	28	28		µmol/L		3	28				ABS	ABS	P	Com	P	Par	54	42	.	39	1	1	N	1	27	µmol/L
	ABS	F	CCHEM	CLINICAL CHEMISTRY - POST WEANING PERIOD - F1 GENERATION	CREA	CREA	112	Day 112	3	363	33	33		µmol/L		3	33				ABS	ABS	P	Com	P	Par	54	42	.	39	1	1	N	1	28	µmol/L
	ABS	M	CCHEM	CLINICAL CHEMISTRY - POST WEANING PERIOD - F1 GENERATION	CREA	CREA	112	Day 112	4	405	26	26		µmol/L		4	26				ABS	ABS	P	Com	P	Par	54	42	.	39	1	1	N	1	13	µmol/L
	ABS	M	CCHEM	CLINICAL CHEMISTRY - POST WEANING PERIOD - F1 GENERATION	CREA	CREA	112	Day 112	4	407	27	27		µmol/L		4	27				ABS	ABS	P	Com	P	Par	54	42	.	39	1	1	N	1	14	µmol/L
	ABS	M	CCHEM	CLINICAL CHEMISTRY - POST WEANING PERIOD - F1 GENERATION	CREA	CREA	112	Day 112	4	412	30	30		µmol/L		4	30				ABS	ABS	P	Com	P	Par	54	42	.	39	1	1	N	1	15	µmol/L
	ABS	M	CCHEM	CLINICAL CHEMISTRY - POST WEANING PERIOD - F1 GENERATION	CREA	CREA	112	Day 112	4	418	35	35		µmol/L		4	35				ABS	ABS	P	Com	P	Par	54	42	.	39	1	1	N	1	16	µmol/L
	ABS	F	CCHEM	CLINICAL CHEMISTRY - POST WEANING PERIOD - F1 GENERATION	CREA	CREA	112	Day 112	4	450	26	26		µmol/L		4	26				ABS	ABS	P	Com	P	Par	54	42	.	39	1	1	N	1	29	µmol/L
	ABS	F	CCHEM	CLINICAL CHEMISTRY - POST WEANING PERIOD - F1 GENERATION	CREA	CREA	112	Day 112	4	453	33	33		µmol/L		4	33				ABS	ABS	P	Com	P	Par	54	42	.	39	1	1	N	1	30	µmol/L
	ABS	F	CCHEM	CLINICAL CHEMISTRY - POST WEANING PERIOD - F1 GENERATION	CREA	CREA	112	Day 112	4	462	25	25		µmol/L		4	25				ABS	ABS	P	Com	P	Par	54	42	.	39	1	1	N	1	31	µmol/L
	ABS	F	CCHEM	CLINICAL CHEMISTRY - POST WEANING PERIOD - F1 GENERATION	CREA	CREA	112	Day 112	4	465	29	29		µmol/L		4	29				ABS	ABS	P	Com	P	Par	54	42	.	39	1	1	N	1	32	µmol/L
	ABS	M	CCHEM	CLINICAL CHEMISTRY - POST WEANING PERIOD - F1 GENERATION	CREA	CREA	168	Day 168	1	101	45	45		µmol/L		1	45				ABS	ABS	P	Com	P	Par	54	42	.	39	1	1	N	1	1	µmol/L
	ABS	M	CCHEM	CLINICAL CHEMISTRY - POST WEANING PERIOD - F1 GENERATION	CREA	CREA	168	Day 168	1	104	42	42		µmol/L		1	42				ABS	ABS	P	Com	P	Par	54	42	.	39	1	1	N	1	2	µmol/L
	ABS	M	CCHEM	CLINICAL CHEMISTRY - POST WEANING PERIOD - F1 GENERATION	CREA	CREA	168	Day 168	1	109	41	41		µmol/L		1	41				ABS	ABS	P	Com	P	Par	54	42	.	39	1	1	N	1	3	µmol/L
	ABS	M	CCHEM	CLINICAL CHEMISTRY - POST WEANING PERIOD - F1 GENERATION	CREA	CREA	168	Day 168	1	112	46	46		µmol/L		1	46				ABS	ABS	P	Com	P	Par	54	42	.	39	1	1	N	1	4	µmol/L
	ABS	F	CCHEM	CLINICAL CHEMISTRY - POST WEANING PERIOD - F1 GENERATION	CREA	CREA	168	Day 168	1	152	47	47		µmol/L		1	47				ABS	ABS	P	Com	P	Par	54	42	.	39	1	1	N	1	17	µmol/L
	ABS	F	CCHEM	CLINICAL CHEMISTRY - POST WEANING PERIOD - F1 GENERATION	CREA	CREA	168	Day 168	1	154	55	55		µmol/L		1	55				ABS	ABS	P	Com	P	Par	54	42	.	39	1	1	N	1	18	µmol/L
	ABS	F	CCHEM	CLINICAL CHEMISTRY - POST WEANING PERIOD - F1 GENERATION	CREA	CREA	168	Day 168	1	159	44	44		µmol/L		1	44				ABS	ABS	P	Com	P	Par	54	42	.	39	1	1	N	1	19	µmol/L
	ABS	F	CCHEM	CLINICAL CHEMISTRY - POST WEANING PERIOD - F1 GENERATION	CREA	CREA	168	Day 168	1	162	46	46		µmol/L		1	46				ABS	ABS	P	Com	P	Par	54	42	.	39	1	1	N	1	20	µmol/L
	ABS	M	CCHEM	CLINICAL CHEMISTRY - POST WEANING PERIOD - F1 GENERATION	CREA	CREA	168	Day 168	2	200	43	43		µmol/L		2	43				ABS	ABS	P	Com	P	Par	54	42	.	39	1	1	N	1	5	µmol/L
	ABS	M	CCHEM	CLINICAL CHEMISTRY - POST WEANING PERIOD - F1 GENERATION	CREA	CREA	168	Day 168	2	206	51	51		µmol/L		2	51				ABS	ABS	P	Com	P	Par	54	42	.	39	1	1	N	1	6	µmol/L
	ABS	M	CCHEM	CLINICAL CHEMISTRY - POST WEANING PERIOD - F1 GENERATION	CREA	CREA	168	Day 168	2	210	45	45		µmol/L		2	45				ABS	ABS	P	Com	P	Par	54	42	.	39	1	1	N	1	7	µmol/L
	ABS	M	CCHEM	CLINICAL CHEMISTRY - POST WEANING PERIOD - F1 GENERATION	CREA	CREA	168	Day 168	2	212	40	40		µmol/L		2	40				ABS	ABS	P	Com	P	Par	54	42	.	39	1	1	N	1	8	µmol/L
	ABS	F	CCHEM	CLINICAL CHEMISTRY - POST WEANING PERIOD - F1 GENERATION	CREA	CREA	168	Day 168	2	252	48	48		µmol/L		2	48				ABS	ABS	P	Com	P	Par	54	42	.	39	1	1	N	1	21	µmol/L
	ABS	F	CCHEM	CLINICAL CHEMISTRY - POST WEANING PERIOD - F1 GENERATION	CREA	CREA	168	Day 168	2	255	54	54		µmol/L		2	54				ABS	ABS	P	Com	P	Par	54	42	.	39	1	1	N	1	22	µmol/L
	ABS	F	CCHEM	CLINICAL CHEMISTRY - POST WEANING PERIOD - F1 GENERATION	CREA	CREA	168	Day 168	2	265	46	46		µmol/L		2	46				ABS	ABS	P	Com	P	Par	54	42	.	39	1	1	N	1	23	µmol/L
	ABS	F	CCHEM	CLINICAL CHEMISTRY - POST WEANING PERIOD - F1 GENERATION	CREA	CREA	168	Day 168	2	268	42	42		µmol/L		2	42				ABS	ABS	P	Com	P	Par	54	42	.	39	1	1	N	1	24	µmol/L
	ABS	M	CCHEM	CLINICAL CHEMISTRY - POST WEANING PERIOD - F1 GENERATION	CREA	CREA	168	Day 168	3	301	55	55		µmol/L		3	55				ABS	ABS	P	Com	P	Par	54	42	.	39	1	1	N	1	9	µmol/L
	ABS	M	CCHEM	CLINICAL CHEMISTRY - POST WEANING PERIOD - F1 GENERATION	CREA	CREA	168	Day 168	3	309	53	53		µmol/L		3	53				ABS	ABS	P	Com	P	Par	54	42	.	39	1	1	N	1	10	µmol/L
	ABS	M	CCHEM	CLINICAL CHEMISTRY - POST WEANING PERIOD - F1 GENERATION	CREA	CREA	168	Day 168	3	313	45	45		µmol/L		3	45				ABS	ABS	P	Com	P	Par	54	42	.	39	1	1	N	1	11	µmol/L
	ABS	M	CCHEM	CLINICAL CHEMISTRY - POST WEANING PERIOD - F1 GENERATION	CREA	CREA	168	Day 168	3	316	49	49		µmol/L		3	49				ABS	ABS	P	Com	P	Par	54	42	.	39	1	1	N	1	12	µmol/L
	ABS	F	CCHEM	CLINICAL CHEMISTRY - POST WEANING PERIOD - F1 GENERATION	CREA	CREA	168	Day 168	3	350	49	49		µmol/L		3	49				ABS	ABS	P	Com	P	Par	54	42	.	39	1	1	N	1	25	µmol/L
	ABS	F	CCHEM	CLINICAL CHEMISTRY - POST WEANING PERIOD - F1 GENERATION	CREA	CREA	168	Day 168	3	356	50	50		µmol/L		3	50				ABS	ABS	P	Com	P	Par	54	42	.	39	1	1	N	1	26	µmol/L
	ABS	F	CCHEM	CLINICAL CHEMISTRY - POST WEANING PERIOD - F1 GENERATION	CREA	CREA	168	Day 168	3	358	45	45		µmol/L		3	45				ABS	ABS	P	Com	P	Par	54	42	.	39	1	1	N	1	27	µmol/L
	ABS	F	CCHEM	CLINICAL CHEMISTRY - POST WEANING PERIOD - F1 GENERATION	CREA	CREA	168	Day 168	3	363	48	48		µmol/L		3	48				ABS	ABS	P	Com	P	Par	54	42	.	39	1	1	N	1	28	µmol/L
	ABS	M	CCHEM	CLINICAL CHEMISTRY - POST WEANING PERIOD - F1 GENERATION	CREA	CREA	168	Day 168	4	405	42	42		µmol/L		4	42				ABS	ABS	P	Com	P	Par	54	42	.	39	1	1	N	1	13	µmol/L
	ABS	M	CCHEM	CLINICAL CHEMISTRY - POST WEANING PERIOD - F1 GENERATION	CREA	CREA	168	Day 168	4	407	36	36		µmol/L		4	36				ABS	ABS	P	Com	P	Par	54	42	.	39	1	1	N	1	14	µmol/L
	ABS	M	CCHEM	CLINICAL CHEMISTRY - POST WEANING PERIOD - F1 GENERATION	CREA	CREA	168	Day 168	4	412	42	42		µmol/L		4	42				ABS	ABS	P	Com	P	Par	54	42	.	39	1	1	N	1	15	µmol/L
	ABS	M	CCHEM	CLINICAL CHEMISTRY - POST WEANING PERIOD - F1 GENERATION	CREA	CREA	168	Day 168	4	418	54	54		µmol/L		4	54				ABS	ABS	P	Com	P	Par	54	42	.	39	1	1	N	1	16	µmol/L
	ABS	F	CCHEM	CLINICAL CHEMISTRY - POST WEANING PERIOD - F1 GENERATION	CREA	CREA	168	Day 168	4	450	36	36		µmol/L		4	36				ABS	ABS	P	Com	P	Par	54	42	.	39	1	1	N	1	29	µmol/L
	ABS	F	CCHEM	CLINICAL CHEMISTRY - POST WEANING PERIOD - F1 GENERATION	CREA	CREA	168	Day 168	4	453	40	40		µmol/L		4	40				ABS	ABS	P	Com	P	Par	54	42	.	39	1	1	N	1	30	µmol/L
	ABS	F	CCHEM	CLINICAL CHEMISTRY - POST WEANING PERIOD - F1 GENERATION	CREA	CREA	168	Day 168	4	462	42	42		µmol/L		4	42				ABS	ABS	P	Com	P	Par	54	42	.	39	1	1	N	1	31	µmol/L
	ABS	F	CCHEM	CLINICAL CHEMISTRY - POST WEANING PERIOD - F1 GENERATION	CREA	CREA	168	Day 168	4	465	41	41		µmol/L		4	41				ABS	ABS	P	Com	P	Par	54	42	.	39	1	1	N	1	32	µmol/L
	ABS	M	CCHEM	CLINICAL CHEMISTRY - POST WEANING PERIOD - F1 GENERATION	CREA	CREA	224	Day 224	1	101	48	48		µmol/L		1	48				ABS	ABS	P	Com	P	Par	54	42	.	39	1	1	N	1	1	µmol/L
	ABS	M	CCHEM	CLINICAL CHEMISTRY - POST WEANING PERIOD - F1 GENERATION	CREA	CREA	224	Day 224	1	104	49	49		µmol/L		1	49				ABS	ABS	P	Com	P	Par	54	42	.	39	1	1	N	1	2	µmol/L
	ABS	M	CCHEM	CLINICAL CHEMISTRY - POST WEANING PERIOD - F1 GENERATION	CREA	CREA	224	Day 224	1	109	50	50		µmol/L		1	50				ABS	ABS	P	Com	P	Par	54	42	.	39	1	1	N	1	3	µmol/L
	ABS	M	CCHEM	CLINICAL CHEMISTRY - POST WEANING PERIOD - F1 GENERATION	CREA	CREA	224	Day 224	1	112	58	58		µmol/L		1	58				ABS	ABS	P	Com	P	Par	54	42	.	39	1	1	N	1	4	µmol/L
	ABS	F	CCHEM	CLINICAL CHEMISTRY - POST WEANING PERIOD - F1 GENERATION	CREA	CREA	224	Day 224	1	152	50	50		µmol/L		1	50				ABS	ABS	P	Com	P	Par	54	42	.	39	1	1	N	1	17	µmol/L
	ABS	F	CCHEM	CLINICAL CHEMISTRY - POST WEANING PERIOD - F1 GENERATION	CREA	CREA	224	Day 224	1	154	60	60		µmol/L		1	60				ABS	ABS	P	Com	P	Par	54	42	.	39	1	1	N	1	18	µmol/L
	ABS	F	CCHEM	CLINICAL CHEMISTRY - POST WEANING PERIOD - F1 GENERATION	CREA	CREA	224	Day 224	1	159	59	59		µmol/L		1	59				ABS	ABS	P	Com	P	Par	54	42	.	39	1	1	N	1	19	µmol/L
	ABS	F	CCHEM	CLINICAL CHEMISTRY - POST WEANING PERIOD - F1 GENERATION	CREA	CREA	224	Day 224	1	162	54	54		µmol/L		1	54				ABS	ABS	P	Com	P	Par	54	42	.	39	1	1	N	1	20	µmol/L
	ABS	M	CCHEM	CLINICAL CHEMISTRY - POST WEANING PERIOD - F1 GENERATION	CREA	CREA	224	Day 224	2	200	53	53		µmol/L		2	53				ABS	ABS	P	Com	P	Par	54	42	.	39	1	1	N	1	5	µmol/L
	ABS	M	CCHEM	CLINICAL CHEMISTRY - POST WEANING PERIOD - F1 GENERATION	CREA	CREA	224	Day 224	2	206	59	59		µmol/L		2	59				ABS	ABS	P	Com	P	Par	54	42	.	39	1	1	N	1	6	µmol/L
	ABS	M	CCHEM	CLINICAL CHEMISTRY - POST WEANING PERIOD - F1 GENERATION	CREA	CREA	224	Day 224	2	210	50	50		µmol/L		2	50				ABS	ABS	P	Com	P	Par	54	42	.	39	1	1	N	1	7	µmol/L
	ABS	M	CCHEM	CLINICAL CHEMISTRY - POST WEANING PERIOD - F1 GENERATION	CREA	CREA	224	Day 224	2	212	49	49		µmol/L		2	49				ABS	ABS	P	Com	P	Par	54	42	.	39	1	1	N	1	8	µmol/L
	ABS	F	CCHEM	CLINICAL CHEMISTRY - POST WEANING PERIOD - F1 GENERATION	CREA	CREA	224	Day 224	2	252	61	61		µmol/L		2	61				ABS	ABS	P	Com	P	Par	54	42	.	39	1	1	N	1	21	µmol/L
	ABS	F	CCHEM	CLINICAL CHEMISTRY - POST WEANING PERIOD - F1 GENERATION	CREA	CREA	224	Day 224	2	255	61	61		µmol/L		2	61				ABS	ABS	P	Com	P	Par	54	42	.	39	1	1	N	1	22	µmol/L
	ABS	F	CCHEM	CLINICAL CHEMISTRY - POST WEANING PERIOD - F1 GENERATION	CREA	CREA	224	Day 224	2	265	53	53		µmol/L		2	53				ABS	ABS	P	Com	P	Par	54	42	.	39	1	1	N	1	23	µmol/L
	ABS	F	CCHEM	CLINICAL CHEMISTRY - POST WEANING PERIOD - F1 GENERATION	CREA	CREA	224	Day 224	2	268	49	49		µmol/L		2	49				ABS	ABS	P	Com	P	Par	54	42	.	39	1	1	N	1	24	µmol/L
	ABS	M	CCHEM	CLINICAL CHEMISTRY - POST WEANING PERIOD - F1 GENERATION	CREA	CREA	224	Day 224	3	301	65	65		µmol/L		3	65				ABS	ABS	P	Com	P	Par	54	42	.	39	1	1	N	1	9	µmol/L
	ABS	M	CCHEM	CLINICAL CHEMISTRY - POST WEANING PERIOD - F1 GENERATION	CREA	CREA	224	Day 224	3	309	60	60		µmol/L		3	60				ABS	ABS	P	Com	P	Par	54	42	.	39	1	1	N	1	10	µmol/L
	ABS	M	CCHEM	CLINICAL CHEMISTRY - POST WEANING PERIOD - F1 GENERATION	CREA	CREA	224	Day 224	3	313	53	53		µmol/L		3	53				ABS	ABS	P	Com	P	Par	54	42	.	39	1	1	N	1	11	µmol/L
	ABS	M	CCHEM	CLINICAL CHEMISTRY - POST WEANING PERIOD - F1 GENERATION	CREA	CREA	224	Day 224	3	316	55	55		µmol/L		3	55				ABS	ABS	P	Com	P	Par	54	42	.	39	1	1	N	1	12	µmol/L
	ABS	F	CCHEM	CLINICAL CHEMISTRY - POST WEANING PERIOD - F1 GENERATION	CREA	CREA	224	Day 224	3	350	56	56		µmol/L		3	56				ABS	ABS	P	Com	P	Par	54	42	.	39	1	1	N	1	25	µmol/L
	ABS	F	CCHEM	CLINICAL CHEMISTRY - POST WEANING PERIOD - F1 GENERATION	CREA	CREA	224	Day 224	3	356	62	62		µmol/L		3	62				ABS	ABS	P	Com	P	Par	54	42	.	39	1	1	N	1	26	µmol/L
	ABS	F	CCHEM	CLINICAL CHEMISTRY - POST WEANING PERIOD - F1 GENERATION	CREA	CREA	224	Day 224	3	358	53	53		µmol/L		3	53				ABS	ABS	P	Com	P	Par	54	42	.	39	1	1	N	1	27	µmol/L
	ABS	F	CCHEM	CLINICAL CHEMISTRY - POST WEANING PERIOD - F1 GENERATION	CREA	CREA	224	Day 224	3	363	64	64		µmol/L		3	64				ABS	ABS	P	Com	P	Par	54	42	.	39	1	1	N	1	28	µmol/L
	ABS	M	CCHEM	CLINICAL CHEMISTRY - POST WEANING PERIOD - F1 GENERATION	CREA	CREA	224	Day 224	4	405	60	60		µmol/L		4	60				ABS	ABS	P	Com	P	Par	54	42	.	39	1	1	N	1	13	µmol/L
	ABS	M	CCHEM	CLINICAL CHEMISTRY - POST WEANING PERIOD - F1 GENERATION	CREA	CREA	224	Day 224	4	407	43	43		µmol/L		4	43				ABS	ABS	P	Com	P	Par	54	42	.	39	1	1	N	1	14	µmol/L
	ABS	M	CCHEM	CLINICAL CHEMISTRY - POST WEANING PERIOD - F1 GENERATION	CREA	CREA	224	Day 224	4	412	48	48		µmol/L		4	48				ABS	ABS	P	Com	P	Par	54	42	.	39	1	1	N	1	15	µmol/L
	ABS	M	CCHEM	CLINICAL CHEMISTRY - POST WEANING PERIOD - F1 GENERATION	CREA	CREA	224	Day 224	4	418	57	57		µmol/L		4	57				ABS	ABS	P	Com	P	Par	54	42	.	39	1	1	N	1	16	µmol/L
	ABS	F	CCHEM	CLINICAL CHEMISTRY - POST WEANING PERIOD - F1 GENERATION	CREA	CREA	224	Day 224	4	450	42	42		µmol/L		4	42				ABS	ABS	P	Com	P	Par	54	42	.	39	1	1	N	1	29	µmol/L
	ABS	F	CCHEM	CLINICAL CHEMISTRY - POST WEANING PERIOD - F1 GENERATION	CREA	CREA	224	Day 224	4	453	52	52		µmol/L		4	52				ABS	ABS	P	Com	P	Par	54	42	.	39	1	1	N	1	30	µmol/L
	ABS	F	CCHEM	CLINICAL CHEMISTRY - POST WEANING PERIOD - F1 GENERATION	CREA	CREA	224	Day 224	4	462	44	44		µmol/L		4	44				ABS	ABS	P	Com	P	Par	54	42	.	39	1	1	N	1	31	µmol/L
	ABS	F	CCHEM	CLINICAL CHEMISTRY - POST WEANING PERIOD - F1 GENERATION	CREA	CREA	224	Day 224	4	465	49	49		µmol/L		4	49				ABS	ABS	P	Com	P	Par	54	42	.	39	1	1	N	1	32	µmol/L
	ABS	M	CCHEM	CLINICAL CHEMISTRY - POST WEANING PERIOD - F1 GENERATION	Cl	Cl	56	Day 56	1	101	103.9	104		mmol/L		1	104				ABS	ABS	P	Com	P	Par	54	42	.	61	2	2	N	1	1	mmol/L
	ABS	M	CCHEM	CLINICAL CHEMISTRY - POST WEANING PERIOD - F1 GENERATION	Cl	Cl	56	Day 56	1	104	105.3	105		mmol/L		1	105				ABS	ABS	P	Com	P	Par	54	42	.	61	2	2	N	1	2	mmol/L
	ABS	M	CCHEM	CLINICAL CHEMISTRY - POST WEANING PERIOD - F1 GENERATION	Cl	Cl	56	Day 56	1	109	105.9	106		mmol/L		1	106				ABS	ABS	P	Com	P	Par	54	42	.	61	2	2	N	1	3	mmol/L
	ABS	M	CCHEM	CLINICAL CHEMISTRY - POST WEANING PERIOD - F1 GENERATION	Cl	Cl	56	Day 56	1	112	105.4	105		mmol/L		1	105				ABS	ABS	P	Com	P	Par	54	42	.	61	2	2	N	1	4	mmol/L
	ABS	F	CCHEM	CLINICAL CHEMISTRY - POST WEANING PERIOD - F1 GENERATION	Cl	Cl	56	Day 56	1	152	101.6	102		mmol/L		1	102				ABS	ABS	P	Com	P	Par	54	42	.	61	2	2	N	1	17	mmol/L
	ABS	F	CCHEM	CLINICAL CHEMISTRY - POST WEANING PERIOD - F1 GENERATION	Cl	Cl	56	Day 56	1	154	103.2	103		mmol/L		1	103				ABS	ABS	P	Com	P	Par	54	42	.	61	2	2	N	1	18	mmol/L
	ABS	F	CCHEM	CLINICAL CHEMISTRY - POST WEANING PERIOD - F1 GENERATION	Cl	Cl	56	Day 56	1	159	105.6	106		mmol/L		1	106				ABS	ABS	P	Com	P	Par	54	42	.	61	2	2	N	1	19	mmol/L
	ABS	F	CCHEM	CLINICAL CHEMISTRY - POST WEANING PERIOD - F1 GENERATION	Cl	Cl	56	Day 56	1	162	105.3	105		mmol/L		1	105				ABS	ABS	P	Com	P	Par	54	42	.	61	2	2	N	1	20	mmol/L
	ABS	M	CCHEM	CLINICAL CHEMISTRY - POST WEANING PERIOD - F1 GENERATION	Cl	Cl	56	Day 56	2	200	103	103		mmol/L		2	103				ABS	ABS	P	Com	P	Par	54	42	.	61	2	2	N	1	5	mmol/L
	ABS	M	CCHEM	CLINICAL CHEMISTRY - POST WEANING PERIOD - F1 GENERATION	Cl	Cl	56	Day 56	2	206	106.2	106		mmol/L		2	106				ABS	ABS	P	Com	P	Par	54	42	.	61	2	2	N	1	6	mmol/L
	ABS	M	CCHEM	CLINICAL CHEMISTRY - POST WEANING PERIOD - F1 GENERATION	Cl	Cl	56	Day 56	2	210	105.8	106		mmol/L		2	106				ABS	ABS	P	Com	P	Par	54	42	.	61	2	2	N	1	7	mmol/L
	ABS	M	CCHEM	CLINICAL CHEMISTRY - POST WEANING PERIOD - F1 GENERATION	Cl	Cl	56	Day 56	2	212	103.5	104		mmol/L		2	104				ABS	ABS	P	Com	P	Par	54	42	.	61	2	2	N	1	8	mmol/L
	ABS	F	CCHEM	CLINICAL CHEMISTRY - POST WEANING PERIOD - F1 GENERATION	Cl	Cl	56	Day 56	2	252	104.6	105		mmol/L		2	105				ABS	ABS	P	Com	P	Par	54	42	.	61	2	2	N	1	21	mmol/L
	ABS	F	CCHEM	CLINICAL CHEMISTRY - POST WEANING PERIOD - F1 GENERATION	Cl	Cl	56	Day 56	2	255	105.2	105		mmol/L		2	105				ABS	ABS	P	Com	P	Par	54	42	.	61	2	2	N	1	22	mmol/L
	ABS	F	CCHEM	CLINICAL CHEMISTRY - POST WEANING PERIOD - F1 GENERATION	Cl	Cl	56	Day 56	2	265	105.6	106		mmol/L		2	106				ABS	ABS	P	Com	P	Par	54	42	.	61	2	2	N	1	23	mmol/L
	ABS	F	CCHEM	CLINICAL CHEMISTRY - POST WEANING PERIOD - F1 GENERATION	Cl	Cl	56	Day 56	2	268	106.5	107		mmol/L		2	107				ABS	ABS	P	Com	P	Par	54	42	.	61	2	2	N	1	24	mmol/L
	ABS	M	CCHEM	CLINICAL CHEMISTRY - POST WEANING PERIOD - F1 GENERATION	Cl	Cl	56	Day 56	3	301	104.7	105		mmol/L		3	105				ABS	ABS	P	Com	P	Par	54	42	.	61	2	2	N	1	9	mmol/L
	ABS	M	CCHEM	CLINICAL CHEMISTRY - POST WEANING PERIOD - F1 GENERATION	Cl	Cl	56	Day 56	3	309	103.5	104		mmol/L		3	104				ABS	ABS	P	Com	P	Par	54	42	.	61	2	2	N	1	10	mmol/L
	ABS	M	CCHEM	CLINICAL CHEMISTRY - POST WEANING PERIOD - F1 GENERATION	Cl	Cl	56	Day 56	3	313	106.6	107		mmol/L		3	107				ABS	ABS	P	Com	P	Par	54	42	.	61	2	2	N	1	11	mmol/L
	ABS	M	CCHEM	CLINICAL CHEMISTRY - POST WEANING PERIOD - F1 GENERATION	Cl	Cl	56	Day 56	3	316	106.2	106		mmol/L		3	106				ABS	ABS	P	Com	P	Par	54	42	.	61	2	2	N	1	12	mmol/L
	ABS	F	CCHEM	CLINICAL CHEMISTRY - POST WEANING PERIOD - F1 GENERATION	Cl	Cl	56	Day 56	3	350	105.5	106		mmol/L		3	106				ABS	ABS	P	Com	P	Par	54	42	.	61	2	2	N	1	25	mmol/L
	ABS	F	CCHEM	CLINICAL CHEMISTRY - POST WEANING PERIOD - F1 GENERATION	Cl	Cl	56	Day 56	3	356	104	104		mmol/L		3	104				ABS	ABS	P	Com	P	Par	54	42	.	61	2	2	N	1	26	mmol/L
	ABS	F	CCHEM	CLINICAL CHEMISTRY - POST WEANING PERIOD - F1 GENERATION	Cl	Cl	56	Day 56	3	358	104.2	104		mmol/L		3	104				ABS	ABS	P	Com	P	Par	54	42	.	61	2	2	N	1	27	mmol/L
	ABS	F	CCHEM	CLINICAL CHEMISTRY - POST WEANING PERIOD - F1 GENERATION	Cl	Cl	56	Day 56	3	363	103.4	103		mmol/L		3	103				ABS	ABS	P	Com	P	Par	54	42	.	61	2	2	N	1	28	mmol/L
	ABS	M	CCHEM	CLINICAL CHEMISTRY - POST WEANING PERIOD - F1 GENERATION	Cl	Cl	56	Day 56	4	405	106.9	107		mmol/L		4	107				ABS	ABS	P	Com	P	Par	54	42	.	61	2	2	N	1	13	mmol/L
	ABS	M	CCHEM	CLINICAL CHEMISTRY - POST WEANING PERIOD - F1 GENERATION	Cl	Cl	56	Day 56	4	407	105.2	105		mmol/L		4	105				ABS	ABS	P	Com	P	Par	54	42	.	61	2	2	N	1	14	mmol/L
	ABS	M	CCHEM	CLINICAL CHEMISTRY - POST WEANING PERIOD - F1 GENERATION	Cl	Cl	56	Day 56	4	412	106.8	107		mmol/L		4	107				ABS	ABS	P	Com	P	Par	54	42	.	61	2	2	N	1	15	mmol/L
	ABS	F	CCHEM	CLINICAL CHEMISTRY - POST WEANING PERIOD - F1 GENERATION	Cl	Cl	56	Day 56	4	450	104.7	105		mmol/L		4	105				ABS	ABS	P	Com	P	Par	54	42	.	61	2	2	N	1	29	mmol/L
	ABS	F	CCHEM	CLINICAL CHEMISTRY - POST WEANING PERIOD - F1 GENERATION	Cl	Cl	56	Day 56	4	453	105.6	106		mmol/L		4	106				ABS	ABS	P	Com	P	Par	54	42	.	61	2	2	N	1	30	mmol/L
	ABS	F	CCHEM	CLINICAL CHEMISTRY - POST WEANING PERIOD - F1 GENERATION	Cl	Cl	56	Day 56	4	462	105.2	105		mmol/L		4	105				ABS	ABS	P	Com	P	Par	54	42	.	61	2	2	N	1	31	mmol/L
	ABS	F	CCHEM	CLINICAL CHEMISTRY - POST WEANING PERIOD - F1 GENERATION	Cl	Cl	56	Day 56	4	465	103.1	103		mmol/L		4	103				ABS	ABS	P	Com	P	Par	54	42	.	61	2	2	N	1	32	mmol/L
	ABS	M	CCHEM	CLINICAL CHEMISTRY - POST WEANING PERIOD - F1 GENERATION	Cl	Cl	56.1005	Day 56 (Unscheduled)	4	418	.	105U	U	mmol/L		4	105				ABS	ABS	P	Com	P	Par	54	42	.	61	2	2	N	1	16	mmol/L
	ABS	M	CCHEM	CLINICAL CHEMISTRY - POST WEANING PERIOD - F1 GENERATION	Cl	Cl	112	Day 112	1	101	105.4	105		mmol/L		1	105				ABS	ABS	P	Com	P	Par	54	42	.	61	2	2	N	1	1	mmol/L
	ABS	M	CCHEM	CLINICAL CHEMISTRY - POST WEANING PERIOD - F1 GENERATION	Cl	Cl	112	Day 112	1	104	107	107		mmol/L		1	107				ABS	ABS	P	Com	P	Par	54	42	.	61	2	2	N	1	2	mmol/L
	ABS	M	CCHEM	CLINICAL CHEMISTRY - POST WEANING PERIOD - F1 GENERATION	Cl	Cl	112	Day 112	1	109	107.1	107		mmol/L		1	107				ABS	ABS	P	Com	P	Par	54	42	.	61	2	2	N	1	3	mmol/L
	ABS	M	CCHEM	CLINICAL CHEMISTRY - POST WEANING PERIOD - F1 GENERATION	Cl	Cl	112	Day 112	1	112	107.5	108		mmol/L		1	108				ABS	ABS	P	Com	P	Par	54	42	.	61	2	2	N	1	4	mmol/L
	ABS	F	CCHEM	CLINICAL CHEMISTRY - POST WEANING PERIOD - F1 GENERATION	Cl	Cl	112	Day 112	1	152	103.4	103		mmol/L		1	103				ABS	ABS	P	Com	P	Par	54	42	.	61	2	2	N	1	17	mmol/L
	ABS	F	CCHEM	CLINICAL CHEMISTRY - POST WEANING PERIOD - F1 GENERATION	Cl	Cl	112	Day 112	1	154	106.4	106		mmol/L		1	106				ABS	ABS	P	Com	P	Par	54	42	.	61	2	2	N	1	18	mmol/L
	ABS	F	CCHEM	CLINICAL CHEMISTRY - POST WEANING PERIOD - F1 GENERATION	Cl	Cl	112	Day 112	1	159	105.7	106		mmol/L		1	106				ABS	ABS	P	Com	P	Par	54	42	.	61	2	2	N	1	19	mmol/L
	ABS	F	CCHEM	CLINICAL CHEMISTRY - POST WEANING PERIOD - F1 GENERATION	Cl	Cl	112	Day 112	1	162	106.2	106		mmol/L		1	106				ABS	ABS	P	Com	P	Par	54	42	.	61	2	2	N	1	20	mmol/L
	ABS	M	CCHEM	CLINICAL CHEMISTRY - POST WEANING PERIOD - F1 GENERATION	Cl	Cl	112	Day 112	2	200	106.3	106		mmol/L		2	106				ABS	ABS	P	Com	P	Par	54	42	.	61	2	2	N	1	5	mmol/L
	ABS	M	CCHEM	CLINICAL CHEMISTRY - POST WEANING PERIOD - F1 GENERATION	Cl	Cl	112	Day 112	2	206	110.3	110		mmol/L		2	110				ABS	ABS	P	Com	P	Par	54	42	.	61	2	2	N	1	6	mmol/L
	ABS	M	CCHEM	CLINICAL CHEMISTRY - POST WEANING PERIOD - F1 GENERATION	Cl	Cl	112	Day 112	2	210	109.3	109		mmol/L		2	109				ABS	ABS	P	Com	P	Par	54	42	.	61	2	2	N	1	7	mmol/L
	ABS	M	CCHEM	CLINICAL CHEMISTRY - POST WEANING PERIOD - F1 GENERATION	Cl	Cl	112	Day 112	2	212	106.6	107		mmol/L		2	107				ABS	ABS	P	Com	P	Par	54	42	.	61	2	2	N	1	8	mmol/L
	ABS	F	CCHEM	CLINICAL CHEMISTRY - POST WEANING PERIOD - F1 GENERATION	Cl	Cl	112	Day 112	2	252	104.6	105		mmol/L		2	105				ABS	ABS	P	Com	P	Par	54	42	.	61	2	2	N	1	21	mmol/L
	ABS	F	CCHEM	CLINICAL CHEMISTRY - POST WEANING PERIOD - F1 GENERATION	Cl	Cl	112	Day 112	2	255	105.4	105		mmol/L		2	105				ABS	ABS	P	Com	P	Par	54	42	.	61	2	2	N	1	22	mmol/L
	ABS	F	CCHEM	CLINICAL CHEMISTRY - POST WEANING PERIOD - F1 GENERATION	Cl	Cl	112	Day 112	2	265	106.1	106		mmol/L		2	106				ABS	ABS	P	Com	P	Par	54	42	.	61	2	2	N	1	23	mmol/L
	ABS	F	CCHEM	CLINICAL CHEMISTRY - POST WEANING PERIOD - F1 GENERATION	Cl	Cl	112	Day 112	2	268	106.9	107		mmol/L		2	107				ABS	ABS	P	Com	P	Par	54	42	.	61	2	2	N	1	24	mmol/L
	ABS	M	CCHEM	CLINICAL CHEMISTRY - POST WEANING PERIOD - F1 GENERATION	Cl	Cl	112	Day 112	3	301	107.2	107		mmol/L		3	107				ABS	ABS	P	Com	P	Par	54	42	.	61	2	2	N	1	9	mmol/L
	ABS	M	CCHEM	CLINICAL CHEMISTRY - POST WEANING PERIOD - F1 GENERATION	Cl	Cl	112	Day 112	3	309	109.3	109		mmol/L		3	109				ABS	ABS	P	Com	P	Par	54	42	.	61	2	2	N	1	10	mmol/L
	ABS	M	CCHEM	CLINICAL CHEMISTRY - POST WEANING PERIOD - F1 GENERATION	Cl	Cl	112	Day 112	3	313	108.5	109		mmol/L		3	109				ABS	ABS	P	Com	P	Par	54	42	.	61	2	2	N	1	11	mmol/L
	ABS	M	CCHEM	CLINICAL CHEMISTRY - POST WEANING PERIOD - F1 GENERATION	Cl	Cl	112	Day 112	3	316	108	108		mmol/L		3	108				ABS	ABS	P	Com	P	Par	54	42	.	61	2	2	N	1	12	mmol/L
	ABS	F	CCHEM	CLINICAL CHEMISTRY - POST WEANING PERIOD - F1 GENERATION	Cl	Cl	112	Day 112	3	350	106.6	107		mmol/L		3	107				ABS	ABS	P	Com	P	Par	54	42	.	61	2	2	N	1	25	mmol/L
	ABS	F	CCHEM	CLINICAL CHEMISTRY - POST WEANING PERIOD - F1 GENERATION	Cl	Cl	112	Day 112	3	356	109.4	109		mmol/L		3	109				ABS	ABS	P	Com	P	Par	54	42	.	61	2	2	N	1	26	mmol/L
	ABS	F	CCHEM	CLINICAL CHEMISTRY - POST WEANING PERIOD - F1 GENERATION	Cl	Cl	112	Day 112	3	358	107.9	108		mmol/L		3	108				ABS	ABS	P	Com	P	Par	54	42	.	61	2	2	N	1	27	mmol/L
	ABS	F	CCHEM	CLINICAL CHEMISTRY - POST WEANING PERIOD - F1 GENERATION	Cl	Cl	112	Day 112	3	363	108.5	109		mmol/L		3	109				ABS	ABS	P	Com	P	Par	54	42	.	61	2	2	N	1	28	mmol/L
	ABS	M	CCHEM	CLINICAL CHEMISTRY - POST WEANING PERIOD - F1 GENERATION	Cl	Cl	112	Day 112	4	405	110.2	110		mmol/L		4	110				ABS	ABS	P	Com	P	Par	54	42	.	61	2	2	N	1	13	mmol/L
	ABS	M	CCHEM	CLINICAL CHEMISTRY - POST WEANING PERIOD - F1 GENERATION	Cl	Cl	112	Day 112	4	407	107.3	107		mmol/L		4	107				ABS	ABS	P	Com	P	Par	54	42	.	61	2	2	N	1	14	mmol/L
	ABS	M	CCHEM	CLINICAL CHEMISTRY - POST WEANING PERIOD - F1 GENERATION	Cl	Cl	112	Day 112	4	412	106.8	107		mmol/L		4	107				ABS	ABS	P	Com	P	Par	54	42	.	61	2	2	N	1	15	mmol/L
	ABS	M	CCHEM	CLINICAL CHEMISTRY - POST WEANING PERIOD - F1 GENERATION	Cl	Cl	112	Day 112	4	418	106.7	107		mmol/L		4	107				ABS	ABS	P	Com	P	Par	54	42	.	61	2	2	N	1	16	mmol/L
	ABS	F	CCHEM	CLINICAL CHEMISTRY - POST WEANING PERIOD - F1 GENERATION	Cl	Cl	112	Day 112	4	450	108.9	109		mmol/L		4	109				ABS	ABS	P	Com	P	Par	54	42	.	61	2	2	N	1	29	mmol/L
	ABS	F	CCHEM	CLINICAL CHEMISTRY - POST WEANING PERIOD - F1 GENERATION	Cl	Cl	112	Day 112	4	453	107.7	108		mmol/L		4	108				ABS	ABS	P	Com	P	Par	54	42	.	61	2	2	N	1	30	mmol/L
	ABS	F	CCHEM	CLINICAL CHEMISTRY - POST WEANING PERIOD - F1 GENERATION	Cl	Cl	112	Day 112	4	462	107.9	108		mmol/L		4	108				ABS	ABS	P	Com	P	Par	54	42	.	61	2	2	N	1	31	mmol/L
	ABS	F	CCHEM	CLINICAL CHEMISTRY - POST WEANING PERIOD - F1 GENERATION	Cl	Cl	112	Day 112	4	465	107.6	108		mmol/L		4	108				ABS	ABS	P	Com	P	Par	54	42	.	61	2	2	N	1	32	mmol/L
	ABS	M	CCHEM	CLINICAL CHEMISTRY - POST WEANING PERIOD - F1 GENERATION	Cl	Cl	168	Day 168	1	101	104.7	105		mmol/L		1	105				ABS	ABS	P	Com	P	Par	54	42	.	61	2	2	N	1	1	mmol/L
	ABS	M	CCHEM	CLINICAL CHEMISTRY - POST WEANING PERIOD - F1 GENERATION	Cl	Cl	168	Day 168	1	104	108.1	108		mmol/L		1	108				ABS	ABS	P	Com	P	Par	54	42	.	61	2	2	N	1	2	mmol/L
	ABS	M	CCHEM	CLINICAL CHEMISTRY - POST WEANING PERIOD - F1 GENERATION	Cl	Cl	168	Day 168	1	109	108.6	109		mmol/L		1	109				ABS	ABS	P	Com	P	Par	54	42	.	61	2	2	N	1	3	mmol/L
	ABS	M	CCHEM	CLINICAL CHEMISTRY - POST WEANING PERIOD - F1 GENERATION	Cl	Cl	168	Day 168	1	112	107.1	107		mmol/L		1	107				ABS	ABS	P	Com	P	Par	54	42	.	61	2	2	N	1	4	mmol/L
	ABS	F	CCHEM	CLINICAL CHEMISTRY - POST WEANING PERIOD - F1 GENERATION	Cl	Cl	168	Day 168	1	152	106.6	107		mmol/L		1	107				ABS	ABS	P	Com	P	Par	54	42	.	61	2	2	N	1	17	mmol/L
	ABS	F	CCHEM	CLINICAL CHEMISTRY - POST WEANING PERIOD - F1 GENERATION	Cl	Cl	168	Day 168	1	154	108.8	109		mmol/L		1	109				ABS	ABS	P	Com	P	Par	54	42	.	61	2	2	N	1	18	mmol/L
	ABS	F	CCHEM	CLINICAL CHEMISTRY - POST WEANING PERIOD - F1 GENERATION	Cl	Cl	168	Day 168	1	159	107.9	108		mmol/L		1	108				ABS	ABS	P	Com	P	Par	54	42	.	61	2	2	N	1	19	mmol/L
	ABS	F	CCHEM	CLINICAL CHEMISTRY - POST WEANING PERIOD - F1 GENERATION	Cl	Cl	168	Day 168	1	162	108	108		mmol/L		1	108				ABS	ABS	P	Com	P	Par	54	42	.	61	2	2	N	1	20	mmol/L
	ABS	M	CCHEM	CLINICAL CHEMISTRY - POST WEANING PERIOD - F1 GENERATION	Cl	Cl	168	Day 168	2	200	105.8	106		mmol/L		2	106				ABS	ABS	P	Com	P	Par	54	42	.	61	2	2	N	1	5	mmol/L
	ABS	M	CCHEM	CLINICAL CHEMISTRY - POST WEANING PERIOD - F1 GENERATION	Cl	Cl	168	Day 168	2	206	110.3	110		mmol/L		2	110				ABS	ABS	P	Com	P	Par	54	42	.	61	2	2	N	1	6	mmol/L
	ABS	M	CCHEM	CLINICAL CHEMISTRY - POST WEANING PERIOD - F1 GENERATION	Cl	Cl	168	Day 168	2	210	108	108		mmol/L		2	108				ABS	ABS	P	Com	P	Par	54	42	.	61	2	2	N	1	7	mmol/L
	ABS	M	CCHEM	CLINICAL CHEMISTRY - POST WEANING PERIOD - F1 GENERATION	Cl	Cl	168	Day 168	2	212	107.9	108		mmol/L		2	108				ABS	ABS	P	Com	P	Par	54	42	.	61	2	2	N	1	8	mmol/L
	ABS	F	CCHEM	CLINICAL CHEMISTRY - POST WEANING PERIOD - F1 GENERATION	Cl	Cl	168	Day 168	2	252	107.5	108		mmol/L		2	108				ABS	ABS	P	Com	P	Par	54	42	.	61	2	2	N	1	21	mmol/L
	ABS	F	CCHEM	CLINICAL CHEMISTRY - POST WEANING PERIOD - F1 GENERATION	Cl	Cl	168	Day 168	2	255	107.7	108		mmol/L		2	108				ABS	ABS	P	Com	P	Par	54	42	.	61	2	2	N	1	22	mmol/L
	ABS	F	CCHEM	CLINICAL CHEMISTRY - POST WEANING PERIOD - F1 GENERATION	Cl	Cl	168	Day 168	2	265	108	108		mmol/L		2	108				ABS	ABS	P	Com	P	Par	54	42	.	61	2	2	N	1	23	mmol/L
	ABS	F	CCHEM	CLINICAL CHEMISTRY - POST WEANING PERIOD - F1 GENERATION	Cl	Cl	168	Day 168	2	268	107.2	107		mmol/L		2	107				ABS	ABS	P	Com	P	Par	54	42	.	61	2	2	N	1	24	mmol/L
	ABS	M	CCHEM	CLINICAL CHEMISTRY - POST WEANING PERIOD - F1 GENERATION	Cl	Cl	168	Day 168	3	301	108.2	108		mmol/L		3	108				ABS	ABS	P	Com	P	Par	54	42	.	61	2	2	N	1	9	mmol/L
	ABS	M	CCHEM	CLINICAL CHEMISTRY - POST WEANING PERIOD - F1 GENERATION	Cl	Cl	168	Day 168	3	309	108	108		mmol/L		3	108				ABS	ABS	P	Com	P	Par	54	42	.	61	2	2	N	1	10	mmol/L
	ABS	M	CCHEM	CLINICAL CHEMISTRY - POST WEANING PERIOD - F1 GENERATION	Cl	Cl	168	Day 168	3	313	109.3	109		mmol/L		3	109				ABS	ABS	P	Com	P	Par	54	42	.	61	2	2	N	1	11	mmol/L
	ABS	M	CCHEM	CLINICAL CHEMISTRY - POST WEANING PERIOD - F1 GENERATION	Cl	Cl	168	Day 168	3	316	108.7	109		mmol/L		3	109				ABS	ABS	P	Com	P	Par	54	42	.	61	2	2	N	1	12	mmol/L
	ABS	F	CCHEM	CLINICAL CHEMISTRY - POST WEANING PERIOD - F1 GENERATION	Cl	Cl	168	Day 168	3	350	107.7	108		mmol/L		3	108				ABS	ABS	P	Com	P	Par	54	42	.	61	2	2	N	1	25	mmol/L
	ABS	F	CCHEM	CLINICAL CHEMISTRY - POST WEANING PERIOD - F1 GENERATION	Cl	Cl	168	Day 168	3	356	108.2	108		mmol/L		3	108				ABS	ABS	P	Com	P	Par	54	42	.	61	2	2	N	1	26	mmol/L
	ABS	F	CCHEM	CLINICAL CHEMISTRY - POST WEANING PERIOD - F1 GENERATION	Cl	Cl	168	Day 168	3	358	110	110		mmol/L		3	110				ABS	ABS	P	Com	P	Par	54	42	.	61	2	2	N	1	27	mmol/L
	ABS	F	CCHEM	CLINICAL CHEMISTRY - POST WEANING PERIOD - F1 GENERATION	Cl	Cl	168	Day 168	3	363	107.8	108		mmol/L		3	108				ABS	ABS	P	Com	P	Par	54	42	.	61	2	2	N	1	28	mmol/L
	ABS	M	CCHEM	CLINICAL CHEMISTRY - POST WEANING PERIOD - F1 GENERATION	Cl	Cl	168	Day 168	4	405	107.9	108		mmol/L		4	108				ABS	ABS	P	Com	P	Par	54	42	.	61	2	2	N	1	13	mmol/L
	ABS	M	CCHEM	CLINICAL CHEMISTRY - POST WEANING PERIOD - F1 GENERATION	Cl	Cl	168	Day 168	4	407	106.1	106		mmol/L		4	106				ABS	ABS	P	Com	P	Par	54	42	.	61	2	2	N	1	14	mmol/L
	ABS	M	CCHEM	CLINICAL CHEMISTRY - POST WEANING PERIOD - F1 GENERATION	Cl	Cl	168	Day 168	4	412	108.4	108		mmol/L		4	108				ABS	ABS	P	Com	P	Par	54	42	.	61	2	2	N	1	15	mmol/L
	ABS	M	CCHEM	CLINICAL CHEMISTRY - POST WEANING PERIOD - F1 GENERATION	Cl	Cl	168	Day 168	4	418	108.2	108		mmol/L		4	108				ABS	ABS	P	Com	P	Par	54	42	.	61	2	2	N	1	16	mmol/L
	ABS	F	CCHEM	CLINICAL CHEMISTRY - POST WEANING PERIOD - F1 GENERATION	Cl	Cl	168	Day 168	4	450	107.8	108		mmol/L		4	108				ABS	ABS	P	Com	P	Par	54	42	.	61	2	2	N	1	29	mmol/L
	ABS	F	CCHEM	CLINICAL CHEMISTRY - POST WEANING PERIOD - F1 GENERATION	Cl	Cl	168	Day 168	4	453	107.1	107		mmol/L		4	107				ABS	ABS	P	Com	P	Par	54	42	.	61	2	2	N	1	30	mmol/L
	ABS	F	CCHEM	CLINICAL CHEMISTRY - POST WEANING PERIOD - F1 GENERATION	Cl	Cl	168	Day 168	4	462	108	108		mmol/L		4	108				ABS	ABS	P	Com	P	Par	54	42	.	61	2	2	N	1	31	mmol/L
	ABS	F	CCHEM	CLINICAL CHEMISTRY - POST WEANING PERIOD - F1 GENERATION	Cl	Cl	168	Day 168	4	465	107.4	107		mmol/L		4	107				ABS	ABS	P	Com	P	Par	54	42	.	61	2	2	N	1	32	mmol/L
	ABS	M	CCHEM	CLINICAL CHEMISTRY - POST WEANING PERIOD - F1 GENERATION	Cl	Cl	224	Day 224	1	101	106.7	107		mmol/L		1	107				ABS	ABS	P	Com	P	Par	54	42	.	61	2	2	N	1	1	mmol/L
	ABS	M	CCHEM	CLINICAL CHEMISTRY - POST WEANING PERIOD - F1 GENERATION	Cl	Cl	224	Day 224	1	104	108.7	109		mmol/L		1	109				ABS	ABS	P	Com	P	Par	54	42	.	61	2	2	N	1	2	mmol/L
	ABS	M	CCHEM	CLINICAL CHEMISTRY - POST WEANING PERIOD - F1 GENERATION	Cl	Cl	224	Day 224	1	109	108.7	109		mmol/L		1	109				ABS	ABS	P	Com	P	Par	54	42	.	61	2	2	N	1	3	mmol/L
	ABS	M	CCHEM	CLINICAL CHEMISTRY - POST WEANING PERIOD - F1 GENERATION	Cl	Cl	224	Day 224	1	112	109.2	109		mmol/L		1	109				ABS	ABS	P	Com	P	Par	54	42	.	61	2	2	N	1	4	mmol/L
	ABS	F	CCHEM	CLINICAL CHEMISTRY - POST WEANING PERIOD - F1 GENERATION	Cl	Cl	224	Day 224	1	152	106.7	107		mmol/L		1	107				ABS	ABS	P	Com	P	Par	54	42	.	61	2	2	N	1	17	mmol/L
	ABS	F	CCHEM	CLINICAL CHEMISTRY - POST WEANING PERIOD - F1 GENERATION	Cl	Cl	224	Day 224	1	154	108.7	109		mmol/L		1	109				ABS	ABS	P	Com	P	Par	54	42	.	61	2	2	N	1	18	mmol/L
	ABS	F	CCHEM	CLINICAL CHEMISTRY - POST WEANING PERIOD - F1 GENERATION	Cl	Cl	224	Day 224	1	159	108.1	108		mmol/L		1	108				ABS	ABS	P	Com	P	Par	54	42	.	61	2	2	N	1	19	mmol/L
	ABS	F	CCHEM	CLINICAL CHEMISTRY - POST WEANING PERIOD - F1 GENERATION	Cl	Cl	224	Day 224	1	162	108.3	108		mmol/L		1	108				ABS	ABS	P	Com	P	Par	54	42	.	61	2	2	N	1	20	mmol/L
	ABS	M	CCHEM	CLINICAL CHEMISTRY - POST WEANING PERIOD - F1 GENERATION	Cl	Cl	224	Day 224	2	200	108	108		mmol/L		2	108				ABS	ABS	P	Com	P	Par	54	42	.	61	2	2	N	1	5	mmol/L
	ABS	M	CCHEM	CLINICAL CHEMISTRY - POST WEANING PERIOD - F1 GENERATION	Cl	Cl	224	Day 224	2	206	109.4	109		mmol/L		2	109				ABS	ABS	P	Com	P	Par	54	42	.	61	2	2	N	1	6	mmol/L
	ABS	M	CCHEM	CLINICAL CHEMISTRY - POST WEANING PERIOD - F1 GENERATION	Cl	Cl	224	Day 224	2	210	107.9	108		mmol/L		2	108				ABS	ABS	P	Com	P	Par	54	42	.	61	2	2	N	1	7	mmol/L
	ABS	M	CCHEM	CLINICAL CHEMISTRY - POST WEANING PERIOD - F1 GENERATION	Cl	Cl	224	Day 224	2	212	108.6	109		mmol/L		2	109				ABS	ABS	P	Com	P	Par	54	42	.	61	2	2	N	1	8	mmol/L
	ABS	F	CCHEM	CLINICAL CHEMISTRY - POST WEANING PERIOD - F1 GENERATION	Cl	Cl	224	Day 224	2	252	110.9	111		mmol/L		2	111				ABS	ABS	P	Com	P	Par	54	42	.	61	2	2	N	1	21	mmol/L
	ABS	F	CCHEM	CLINICAL CHEMISTRY - POST WEANING PERIOD - F1 GENERATION	Cl	Cl	224	Day 224	2	255	107.8	108		mmol/L		2	108				ABS	ABS	P	Com	P	Par	54	42	.	61	2	2	N	1	22	mmol/L
	ABS	F	CCHEM	CLINICAL CHEMISTRY - POST WEANING PERIOD - F1 GENERATION	Cl	Cl	224	Day 224	2	265	106.9	107		mmol/L		2	107				ABS	ABS	P	Com	P	Par	54	42	.	61	2	2	N	1	23	mmol/L
	ABS	F	CCHEM	CLINICAL CHEMISTRY - POST WEANING PERIOD - F1 GENERATION	Cl	Cl	224	Day 224	2	268	108.9	109		mmol/L		2	109				ABS	ABS	P	Com	P	Par	54	42	.	61	2	2	N	1	24	mmol/L
	ABS	M	CCHEM	CLINICAL CHEMISTRY - POST WEANING PERIOD - F1 GENERATION	Cl	Cl	224	Day 224	3	301	107.8	108		mmol/L		3	108				ABS	ABS	P	Com	P	Par	54	42	.	61	2	2	N	1	9	mmol/L
	ABS	M	CCHEM	CLINICAL CHEMISTRY - POST WEANING PERIOD - F1 GENERATION	Cl	Cl	224	Day 224	3	309	108.2	108		mmol/L		3	108				ABS	ABS	P	Com	P	Par	54	42	.	61	2	2	N	1	10	mmol/L
	ABS	M	CCHEM	CLINICAL CHEMISTRY - POST WEANING PERIOD - F1 GENERATION	Cl	Cl	224	Day 224	3	313	113	113		mmol/L		3	113				ABS	ABS	P	Com	P	Par	54	42	.	61	2	2	N	1	11	mmol/L
	ABS	M	CCHEM	CLINICAL CHEMISTRY - POST WEANING PERIOD - F1 GENERATION	Cl	Cl	224	Day 224	3	316	110.5	111		mmol/L		3	111				ABS	ABS	P	Com	P	Par	54	42	.	61	2	2	N	1	12	mmol/L
	ABS	F	CCHEM	CLINICAL CHEMISTRY - POST WEANING PERIOD - F1 GENERATION	Cl	Cl	224	Day 224	3	350	108.1	108		mmol/L		3	108				ABS	ABS	P	Com	P	Par	54	42	.	61	2	2	N	1	25	mmol/L
	ABS	F	CCHEM	CLINICAL CHEMISTRY - POST WEANING PERIOD - F1 GENERATION	Cl	Cl	224	Day 224	3	356	106.8	107		mmol/L		3	107				ABS	ABS	P	Com	P	Par	54	42	.	61	2	2	N	1	26	mmol/L
	ABS	F	CCHEM	CLINICAL CHEMISTRY - POST WEANING PERIOD - F1 GENERATION	Cl	Cl	224	Day 224	3	358	111.8	112		mmol/L		3	112				ABS	ABS	P	Com	P	Par	54	42	.	61	2	2	N	1	27	mmol/L
	ABS	F	CCHEM	CLINICAL CHEMISTRY - POST WEANING PERIOD - F1 GENERATION	Cl	Cl	224	Day 224	3	363	109.2	109		mmol/L		3	109				ABS	ABS	P	Com	P	Par	54	42	.	61	2	2	N	1	28	mmol/L
	ABS	M	CCHEM	CLINICAL CHEMISTRY - POST WEANING PERIOD - F1 GENERATION	Cl	Cl	224	Day 224	4	405	113.6	114		mmol/L		4	114				ABS	ABS	P	Com	P	Par	54	42	.	61	2	2	N	1	13	mmol/L
	ABS	M	CCHEM	CLINICAL CHEMISTRY - POST WEANING PERIOD - F1 GENERATION	Cl	Cl	224	Day 224	4	407	108.5	109		mmol/L		4	109				ABS	ABS	P	Com	P	Par	54	42	.	61	2	2	N	1	14	mmol/L
	ABS	M	CCHEM	CLINICAL CHEMISTRY - POST WEANING PERIOD - F1 GENERATION	Cl	Cl	224	Day 224	4	412	107.9	108		mmol/L		4	108				ABS	ABS	P	Com	P	Par	54	42	.	61	2	2	N	1	15	mmol/L
	ABS	M	CCHEM	CLINICAL CHEMISTRY - POST WEANING PERIOD - F1 GENERATION	Cl	Cl	224	Day 224	4	418	109.2	109		mmol/L		4	109				ABS	ABS	P	Com	P	Par	54	42	.	61	2	2	N	1	16	mmol/L
	ABS	F	CCHEM	CLINICAL CHEMISTRY - POST WEANING PERIOD - F1 GENERATION	Cl	Cl	224	Day 224	4	450	109.1	109		mmol/L		4	109				ABS	ABS	P	Com	P	Par	54	42	.	61	2	2	N	1	29	mmol/L
	ABS	F	CCHEM	CLINICAL CHEMISTRY - POST WEANING PERIOD - F1 GENERATION	Cl	Cl	224	Day 224	4	453	107.9	108		mmol/L		4	108				ABS	ABS	P	Com	P	Par	54	42	.	61	2	2	N	1	30	mmol/L
	ABS	F	CCHEM	CLINICAL CHEMISTRY - POST WEANING PERIOD - F1 GENERATION	Cl	Cl	224	Day 224	4	462	108.7	109		mmol/L		4	109				ABS	ABS	P	Com	P	Par	54	42	.	61	2	2	N	1	31	mmol/L
	ABS	F	CCHEM	CLINICAL CHEMISTRY - POST WEANING PERIOD - F1 GENERATION	Cl	Cl	224	Day 224	4	465	109	109		mmol/L		4	109				ABS	ABS	P	Com	P	Par	54	42	.	61	2	2	N	1	32	mmol/L
	ABS	M	CCHEM	CLINICAL CHEMISTRY - POST WEANING PERIOD - F1 GENERATION	GGT	GGT	56	Day 56	1	101	.	<3		U/L	<3	1	<3				ABS	ABS	P	Com	P	Par	54	42	.	67	3	3	N	1	1	U/L
	ABS	M	CCHEM	CLINICAL CHEMISTRY - POST WEANING PERIOD - F1 GENERATION	GGT	GGT	56	Day 56	1	104	.	<3		U/L	<3	1	<3				ABS	ABS	P	Com	P	Par	54	42	.	67	3	3	N	1	2	U/L
	ABS	M	CCHEM	CLINICAL CHEMISTRY - POST WEANING PERIOD - F1 GENERATION	GGT	GGT	56	Day 56	1	109	.	<3		U/L	<3	1	<3				ABS	ABS	P	Com	P	Par	54	42	.	67	3	3	N	1	3	U/L
	ABS	M	CCHEM	CLINICAL CHEMISTRY - POST WEANING PERIOD - F1 GENERATION	GGT	GGT	56	Day 56	1	112	.	<3		U/L	<3	1	<3				ABS	ABS	P	Com	P	Par	54	42	.	67	3	3	N	1	4	U/L
	ABS	F	CCHEM	CLINICAL CHEMISTRY - POST WEANING PERIOD - F1 GENERATION	GGT	GGT	56	Day 56	1	152	.	<3		U/L	<3	1	<3				ABS	ABS	P	Com	P	Par	54	42	.	67	3	3	N	1	17	U/L
	ABS	F	CCHEM	CLINICAL CHEMISTRY - POST WEANING PERIOD - F1 GENERATION	GGT	GGT	56	Day 56	1	154	.	<3		U/L	<3	1	<3				ABS	ABS	P	Com	P	Par	54	42	.	67	3	3	N	1	18	U/L
	ABS	F	CCHEM	CLINICAL CHEMISTRY - POST WEANING PERIOD - F1 GENERATION	GGT	GGT	56	Day 56	1	159	.	<3		U/L	<3	1	<3				ABS	ABS	P	Com	P	Par	54	42	.	67	3	3	N	1	19	U/L
	ABS	F	CCHEM	CLINICAL CHEMISTRY - POST WEANING PERIOD - F1 GENERATION	GGT	GGT	56	Day 56	1	162	.	<3		U/L	<3	1	<3				ABS	ABS	P	Com	P	Par	54	42	.	67	3	3	N	1	20	U/L
	ABS	M	CCHEM	CLINICAL CHEMISTRY - POST WEANING PERIOD - F1 GENERATION	GGT	GGT	56	Day 56	2	200	.	<3		U/L	<3	2	<3				ABS	ABS	P	Com	P	Par	54	42	.	67	3	3	N	1	5	U/L
	ABS	M	CCHEM	CLINICAL CHEMISTRY - POST WEANING PERIOD - F1 GENERATION	GGT	GGT	56	Day 56	2	206	.	<3		U/L	<3	2	<3				ABS	ABS	P	Com	P	Par	54	42	.	67	3	3	N	1	6	U/L
	ABS	M	CCHEM	CLINICAL CHEMISTRY - POST WEANING PERIOD - F1 GENERATION	GGT	GGT	56	Day 56	2	210	.	<3		U/L	<3	2	<3				ABS	ABS	P	Com	P	Par	54	42	.	67	3	3	N	1	7	U/L
	ABS	M	CCHEM	CLINICAL CHEMISTRY - POST WEANING PERIOD - F1 GENERATION	GGT	GGT	56	Day 56	2	212	.	<3		U/L	<3	2	<3				ABS	ABS	P	Com	P	Par	54	42	.	67	3	3	N	1	8	U/L
	ABS	F	CCHEM	CLINICAL CHEMISTRY - POST WEANING PERIOD - F1 GENERATION	GGT	GGT	56	Day 56	2	252	.	<3		U/L	<3	2	<3				ABS	ABS	P	Com	P	Par	54	42	.	67	3	3	N	1	21	U/L
	ABS	F	CCHEM	CLINICAL CHEMISTRY - POST WEANING PERIOD - F1 GENERATION	GGT	GGT	56	Day 56	2	255	.	<3		U/L	<3	2	<3				ABS	ABS	P	Com	P	Par	54	42	.	67	3	3	N	1	22	U/L
	ABS	F	CCHEM	CLINICAL CHEMISTRY - POST WEANING PERIOD - F1 GENERATION	GGT	GGT	56	Day 56	2	265	.	<3		U/L	<3	2	<3				ABS	ABS	P	Com	P	Par	54	42	.	67	3	3	N	1	23	U/L
	ABS	F	CCHEM	CLINICAL CHEMISTRY - POST WEANING PERIOD - F1 GENERATION	GGT	GGT	56	Day 56	2	268	.	<3		U/L	<3	2	<3				ABS	ABS	P	Com	P	Par	54	42	.	67	3	3	N	1	24	U/L
	ABS	M	CCHEM	CLINICAL CHEMISTRY - POST WEANING PERIOD - F1 GENERATION	GGT	GGT	56	Day 56	3	301	.	<3		U/L	<3	3	<3				ABS	ABS	P	Com	P	Par	54	42	.	67	3	3	N	1	9	U/L
	ABS	M	CCHEM	CLINICAL CHEMISTRY - POST WEANING PERIOD - F1 GENERATION	GGT	GGT	56	Day 56	3	309	.	<3		U/L	<3	3	<3				ABS	ABS	P	Com	P	Par	54	42	.	67	3	3	N	1	10	U/L
	ABS	M	CCHEM	CLINICAL CHEMISTRY - POST WEANING PERIOD - F1 GENERATION	GGT	GGT	56	Day 56	3	313	.	<3		U/L	<3	3	<3				ABS	ABS	P	Com	P	Par	54	42	.	67	3	3	N	1	11	U/L
	ABS	M	CCHEM	CLINICAL CHEMISTRY - POST WEANING PERIOD - F1 GENERATION	GGT	GGT	56	Day 56	3	316	.	<3		U/L	<3	3	<3				ABS	ABS	P	Com	P	Par	54	42	.	67	3	3	N	1	12	U/L
	ABS	F	CCHEM	CLINICAL CHEMISTRY - POST WEANING PERIOD - F1 GENERATION	GGT	GGT	56	Day 56	3	350	.	<3		U/L	<3	3	<3				ABS	ABS	P	Com	P	Par	54	42	.	67	3	3	N	1	25	U/L
	ABS	F	CCHEM	CLINICAL CHEMISTRY - POST WEANING PERIOD - F1 GENERATION	GGT	GGT	56	Day 56	3	356	.	<3		U/L	<3	3	<3				ABS	ABS	P	Com	P	Par	54	42	.	67	3	3	N	1	26	U/L
	ABS	F	CCHEM	CLINICAL CHEMISTRY - POST WEANING PERIOD - F1 GENERATION	GGT	GGT	56	Day 56	3	358	.	<3		U/L	<3	3	<3				ABS	ABS	P	Com	P	Par	54	42	.	67	3	3	N	1	27	U/L
	ABS	F	CCHEM	CLINICAL CHEMISTRY - POST WEANING PERIOD - F1 GENERATION	GGT	GGT	56	Day 56	3	363	.	<3		U/L	<3	3	<3				ABS	ABS	P	Com	P	Par	54	42	.	67	3	3	N	1	28	U/L
	ABS	M	CCHEM	CLINICAL CHEMISTRY - POST WEANING PERIOD - F1 GENERATION	GGT	GGT	56	Day 56	4	405	.	<3		U/L	<3	4	<3				ABS	ABS	P	Com	P	Par	54	42	.	67	3	3	N	1	13	U/L
	ABS	M	CCHEM	CLINICAL CHEMISTRY - POST WEANING PERIOD - F1 GENERATION	GGT	GGT	56	Day 56	4	407	.	<3		U/L	<3	4	<3				ABS	ABS	P	Com	P	Par	54	42	.	67	3	3	N	1	14	U/L
	ABS	M	CCHEM	CLINICAL CHEMISTRY - POST WEANING PERIOD - F1 GENERATION	GGT	GGT	56	Day 56	4	412	.	<3		U/L	<3	4	<3				ABS	ABS	P	Com	P	Par	54	42	.	67	3	3	N	1	15	U/L
	ABS	F	CCHEM	CLINICAL CHEMISTRY - POST WEANING PERIOD - F1 GENERATION	GGT	GGT	56	Day 56	4	450	.	<3		U/L	<3	4	<3				ABS	ABS	P	Com	P	Par	54	42	.	67	3	3	N	1	29	U/L
	ABS	F	CCHEM	CLINICAL CHEMISTRY - POST WEANING PERIOD - F1 GENERATION	GGT	GGT	56	Day 56	4	453	.	<3		U/L	<3	4	<3				ABS	ABS	P	Com	P	Par	54	42	.	67	3	3	N	1	30	U/L
	ABS	F	CCHEM	CLINICAL CHEMISTRY - POST WEANING PERIOD - F1 GENERATION	GGT	GGT	56	Day 56	4	462	.	<3		U/L	<3	4	<3				ABS	ABS	P	Com	P	Par	54	42	.	67	3	3	N	1	31	U/L
	ABS	F	CCHEM	CLINICAL CHEMISTRY - POST WEANING PERIOD - F1 GENERATION	GGT	GGT	56	Day 56	4	465	.	<3		U/L	<3	4	<3				ABS	ABS	P	Com	P	Par	54	42	.	67	3	3	N	1	32	U/L
	ABS	M	CCHEM	CLINICAL CHEMISTRY - POST WEANING PERIOD - F1 GENERATION	GGT	GGT	56.1005	Day 56 (Unscheduled)	4	418	.	<3U	U	U/L	<3	4	<3				ABS	ABS	P	Com	P	Par	54	42	.	67	3	3	N	1	16	U/L
	ABS	M	CCHEM	CLINICAL CHEMISTRY - POST WEANING PERIOD - F1 GENERATION	GGT	GGT	112	Day 112	1	101	.	<3		U/L	<3	1	<3				ABS	ABS	P	Com	P	Par	54	42	.	67	3	3	N	1	1	U/L
	ABS	M	CCHEM	CLINICAL CHEMISTRY - POST WEANING PERIOD - F1 GENERATION	GGT	GGT	112	Day 112	1	104	.	<3		U/L	<3	1	<3				ABS	ABS	P	Com	P	Par	54	42	.	67	3	3	N	1	2	U/L
	ABS	M	CCHEM	CLINICAL CHEMISTRY - POST WEANING PERIOD - F1 GENERATION	GGT	GGT	112	Day 112	1	109	.	<3		U/L	<3	1	<3				ABS	ABS	P	Com	P	Par	54	42	.	67	3	3	N	1	3	U/L
	ABS	M	CCHEM	CLINICAL CHEMISTRY - POST WEANING PERIOD - F1 GENERATION	GGT	GGT	112	Day 112	1	112	.	<3		U/L	<3	1	<3				ABS	ABS	P	Com	P	Par	54	42	.	67	3	3	N	1	4	U/L
	ABS	F	CCHEM	CLINICAL CHEMISTRY - POST WEANING PERIOD - F1 GENERATION	GGT	GGT	112	Day 112	1	152	.	<3		U/L	<3	1	<3				ABS	ABS	P	Com	P	Par	54	42	.	67	3	3	N	1	17	U/L
	ABS	F	CCHEM	CLINICAL CHEMISTRY - POST WEANING PERIOD - F1 GENERATION	GGT	GGT	112	Day 112	1	154	.	<3		U/L	<3	1	<3				ABS	ABS	P	Com	P	Par	54	42	.	67	3	3	N	1	18	U/L
	ABS	F	CCHEM	CLINICAL CHEMISTRY - POST WEANING PERIOD - F1 GENERATION	GGT	GGT	112	Day 112	1	159	.	<3		U/L	<3	1	<3				ABS	ABS	P	Com	P	Par	54	42	.	67	3	3	N	1	19	U/L
	ABS	F	CCHEM	CLINICAL CHEMISTRY - POST WEANING PERIOD - F1 GENERATION	GGT	GGT	112	Day 112	1	162	.	<3		U/L	<3	1	<3				ABS	ABS	P	Com	P	Par	54	42	.	67	3	3	N	1	20	U/L
	ABS	M	CCHEM	CLINICAL CHEMISTRY - POST WEANING PERIOD - F1 GENERATION	GGT	GGT	112	Day 112	2	200	.	<3		U/L	<3	2	<3				ABS	ABS	P	Com	P	Par	54	42	.	67	3	3	N	1	5	U/L
	ABS	M	CCHEM	CLINICAL CHEMISTRY - POST WEANING PERIOD - F1 GENERATION	GGT	GGT	112	Day 112	2	206	.	<3		U/L	<3	2	<3				ABS	ABS	P	Com	P	Par	54	42	.	67	3	3	N	1	6	U/L
	ABS	M	CCHEM	CLINICAL CHEMISTRY - POST WEANING PERIOD - F1 GENERATION	GGT	GGT	112	Day 112	2	210	.	<3		U/L	<3	2	<3				ABS	ABS	P	Com	P	Par	54	42	.	67	3	3	N	1	7	U/L
	ABS	M	CCHEM	CLINICAL CHEMISTRY - POST WEANING PERIOD - F1 GENERATION	GGT	GGT	112	Day 112	2	212	.	<3		U/L	<3	2	<3				ABS	ABS	P	Com	P	Par	54	42	.	67	3	3	N	1	8	U/L
	ABS	F	CCHEM	CLINICAL CHEMISTRY - POST WEANING PERIOD - F1 GENERATION	GGT	GGT	112	Day 112	2	252	.	<3		U/L	<3	2	<3				ABS	ABS	P	Com	P	Par	54	42	.	67	3	3	N	1	21	U/L
	ABS	F	CCHEM	CLINICAL CHEMISTRY - POST WEANING PERIOD - F1 GENERATION	GGT	GGT	112	Day 112	2	255	.	<3		U/L	<3	2	<3				ABS	ABS	P	Com	P	Par	54	42	.	67	3	3	N	1	22	U/L
	ABS	F	CCHEM	CLINICAL CHEMISTRY - POST WEANING PERIOD - F1 GENERATION	GGT	GGT	112	Day 112	2	265	.	<3		U/L	<3	2	<3				ABS	ABS	P	Com	P	Par	54	42	.	67	3	3	N	1	23	U/L
	ABS	F	CCHEM	CLINICAL CHEMISTRY - POST WEANING PERIOD - F1 GENERATION	GGT	GGT	112	Day 112	2	268	.	<3		U/L	<3	2	<3				ABS	ABS	P	Com	P	Par	54	42	.	67	3	3	N	1	24	U/L
	ABS	M	CCHEM	CLINICAL CHEMISTRY - POST WEANING PERIOD - F1 GENERATION	GGT	GGT	112	Day 112	3	301	.	<3		U/L	<3	3	<3				ABS	ABS	P	Com	P	Par	54	42	.	67	3	3	N	1	9	U/L
	ABS	M	CCHEM	CLINICAL CHEMISTRY - POST WEANING PERIOD - F1 GENERATION	GGT	GGT	112	Day 112	3	309	.	<3		U/L	<3	3	<3				ABS	ABS	P	Com	P	Par	54	42	.	67	3	3	N	1	10	U/L
	ABS	M	CCHEM	CLINICAL CHEMISTRY - POST WEANING PERIOD - F1 GENERATION	GGT	GGT	112	Day 112	3	313	.	<3		U/L	<3	3	<3				ABS	ABS	P	Com	P	Par	54	42	.	67	3	3	N	1	11	U/L
	ABS	M	CCHEM	CLINICAL CHEMISTRY - POST WEANING PERIOD - F1 GENERATION	GGT	GGT	112	Day 112	3	316	.	<3		U/L	<3	3	<3				ABS	ABS	P	Com	P	Par	54	42	.	67	3	3	N	1	12	U/L
	ABS	F	CCHEM	CLINICAL CHEMISTRY - POST WEANING PERIOD - F1 GENERATION	GGT	GGT	112	Day 112	3	350	.	<3		U/L	<3	3	<3				ABS	ABS	P	Com	P	Par	54	42	.	67	3	3	N	1	25	U/L
	ABS	F	CCHEM	CLINICAL CHEMISTRY - POST WEANING PERIOD - F1 GENERATION	GGT	GGT	112	Day 112	3	356	.	<3		U/L	<3	3	<3				ABS	ABS	P	Com	P	Par	54	42	.	67	3	3	N	1	26	U/L
	ABS	F	CCHEM	CLINICAL CHEMISTRY - POST WEANING PERIOD - F1 GENERATION	GGT	GGT	112	Day 112	3	358	.	<3		U/L	<3	3	<3				ABS	ABS	P	Com	P	Par	54	42	.	67	3	3	N	1	27	U/L
	ABS	F	CCHEM	CLINICAL CHEMISTRY - POST WEANING PERIOD - F1 GENERATION	GGT	GGT	112	Day 112	3	363	.	<3		U/L	<3	3	<3				ABS	ABS	P	Com	P	Par	54	42	.	67	3	3	N	1	28	U/L
	ABS	M	CCHEM	CLINICAL CHEMISTRY - POST WEANING PERIOD - F1 GENERATION	GGT	GGT	112	Day 112	4	405	.	<3		U/L	<3	4	<3				ABS	ABS	P	Com	P	Par	54	42	.	67	3	3	N	1	13	U/L
	ABS	M	CCHEM	CLINICAL CHEMISTRY - POST WEANING PERIOD - F1 GENERATION	GGT	GGT	112	Day 112	4	407	.	<3		U/L	<3	4	<3				ABS	ABS	P	Com	P	Par	54	42	.	67	3	3	N	1	14	U/L
	ABS	M	CCHEM	CLINICAL CHEMISTRY - POST WEANING PERIOD - F1 GENERATION	GGT	GGT	112	Day 112	4	412	.	<3		U/L	<3	4	<3				ABS	ABS	P	Com	P	Par	54	42	.	67	3	3	N	1	15	U/L
	ABS	M	CCHEM	CLINICAL CHEMISTRY - POST WEANING PERIOD - F1 GENERATION	GGT	GGT	112	Day 112	4	418	.	<3		U/L	<3	4	<3				ABS	ABS	P	Com	P	Par	54	42	.	67	3	3	N	1	16	U/L
	ABS	F	CCHEM	CLINICAL CHEMISTRY - POST WEANING PERIOD - F1 GENERATION	GGT	GGT	112	Day 112	4	450	.	<3		U/L	<3	4	<3				ABS	ABS	P	Com	P	Par	54	42	.	67	3	3	N	1	29	U/L
	ABS	F	CCHEM	CLINICAL CHEMISTRY - POST WEANING PERIOD - F1 GENERATION	GGT	GGT	112	Day 112	4	453	.	<3		U/L	<3	4	<3				ABS	ABS	P	Com	P	Par	54	42	.	67	3	3	N	1	30	U/L
	ABS	F	CCHEM	CLINICAL CHEMISTRY - POST WEANING PERIOD - F1 GENERATION	GGT	GGT	112	Day 112	4	462	.	<3		U/L	<3	4	<3				ABS	ABS	P	Com	P	Par	54	42	.	67	3	3	N	1	31	U/L
	ABS	F	CCHEM	CLINICAL CHEMISTRY - POST WEANING PERIOD - F1 GENERATION	GGT	GGT	112	Day 112	4	465	.	<3		U/L	<3	4	<3				ABS	ABS	P	Com	P	Par	54	42	.	67	3	3	N	1	32	U/L
	ABS	M	CCHEM	CLINICAL CHEMISTRY - POST WEANING PERIOD - F1 GENERATION	GGT	GGT	168	Day 168	1	101	.	<3		U/L	<3	1	<3				ABS	ABS	P	Com	P	Par	54	42	.	67	3	3	N	1	1	U/L
	ABS	M	CCHEM	CLINICAL CHEMISTRY - POST WEANING PERIOD - F1 GENERATION	GGT	GGT	168	Day 168	1	104	.	<3		U/L	<3	1	<3				ABS	ABS	P	Com	P	Par	54	42	.	67	3	3	N	1	2	U/L
	ABS	M	CCHEM	CLINICAL CHEMISTRY - POST WEANING PERIOD - F1 GENERATION	GGT	GGT	168	Day 168	1	109	.	<3		U/L	<3	1	<3				ABS	ABS	P	Com	P	Par	54	42	.	67	3	3	N	1	3	U/L
	ABS	M	CCHEM	CLINICAL CHEMISTRY - POST WEANING PERIOD - F1 GENERATION	GGT	GGT	168	Day 168	1	112	.	<3		U/L	<3	1	<3				ABS	ABS	P	Com	P	Par	54	42	.	67	3	3	N	1	4	U/L
	ABS	F	CCHEM	CLINICAL CHEMISTRY - POST WEANING PERIOD - F1 GENERATION	GGT	GGT	168	Day 168	1	152	.	<3		U/L	<3	1	<3				ABS	ABS	P	Com	P	Par	54	42	.	67	3	3	N	1	17	U/L
	ABS	F	CCHEM	CLINICAL CHEMISTRY - POST WEANING PERIOD - F1 GENERATION	GGT	GGT	168	Day 168	1	154	.	<3		U/L	<3	1	<3				ABS	ABS	P	Com	P	Par	54	42	.	67	3	3	N	1	18	U/L
	ABS	F	CCHEM	CLINICAL CHEMISTRY - POST WEANING PERIOD - F1 GENERATION	GGT	GGT	168	Day 168	1	159	.	<3		U/L	<3	1	<3				ABS	ABS	P	Com	P	Par	54	42	.	67	3	3	N	1	19	U/L
	ABS	F	CCHEM	CLINICAL CHEMISTRY - POST WEANING PERIOD - F1 GENERATION	GGT	GGT	168	Day 168	1	162	.	<3		U/L	<3	1	<3				ABS	ABS	P	Com	P	Par	54	42	.	67	3	3	N	1	20	U/L
	ABS	M	CCHEM	CLINICAL CHEMISTRY - POST WEANING PERIOD - F1 GENERATION	GGT	GGT	168	Day 168	2	200	.	<3		U/L	<3	2	<3				ABS	ABS	P	Com	P	Par	54	42	.	67	3	3	N	1	5	U/L
	ABS	M	CCHEM	CLINICAL CHEMISTRY - POST WEANING PERIOD - F1 GENERATION	GGT	GGT	168	Day 168	2	206	.	<3		U/L	<3	2	<3				ABS	ABS	P	Com	P	Par	54	42	.	67	3	3	N	1	6	U/L
	ABS	M	CCHEM	CLINICAL CHEMISTRY - POST WEANING PERIOD - F1 GENERATION	GGT	GGT	168	Day 168	2	210	.	<3		U/L	<3	2	<3				ABS	ABS	P	Com	P	Par	54	42	.	67	3	3	N	1	7	U/L
	ABS	M	CCHEM	CLINICAL CHEMISTRY - POST WEANING PERIOD - F1 GENERATION	GGT	GGT	168	Day 168	2	212	.	<3		U/L	<3	2	<3				ABS	ABS	P	Com	P	Par	54	42	.	67	3	3	N	1	8	U/L
	ABS	F	CCHEM	CLINICAL CHEMISTRY - POST WEANING PERIOD - F1 GENERATION	GGT	GGT	168	Day 168	2	252	.	<3		U/L	<3	2	<3				ABS	ABS	P	Com	P	Par	54	42	.	67	3	3	N	1	21	U/L
	ABS	F	CCHEM	CLINICAL CHEMISTRY - POST WEANING PERIOD - F1 GENERATION	GGT	GGT	168	Day 168	2	255	.	<3		U/L	<3	2	<3				ABS	ABS	P	Com	P	Par	54	42	.	67	3	3	N	1	22	U/L
	ABS	F	CCHEM	CLINICAL CHEMISTRY - POST WEANING PERIOD - F1 GENERATION	GGT	GGT	168	Day 168	2	265	.	<3		U/L	<3	2	<3				ABS	ABS	P	Com	P	Par	54	42	.	67	3	3	N	1	23	U/L
	ABS	F	CCHEM	CLINICAL CHEMISTRY - POST WEANING PERIOD - F1 GENERATION	GGT	GGT	168	Day 168	2	268	.	<3		U/L	<3	2	<3				ABS	ABS	P	Com	P	Par	54	42	.	67	3	3	N	1	24	U/L
	ABS	M	CCHEM	CLINICAL CHEMISTRY - POST WEANING PERIOD - F1 GENERATION	GGT	GGT	168	Day 168	3	301	.	<3		U/L	<3	3	<3				ABS	ABS	P	Com	P	Par	54	42	.	67	3	3	N	1	9	U/L
	ABS	M	CCHEM	CLINICAL CHEMISTRY - POST WEANING PERIOD - F1 GENERATION	GGT	GGT	168	Day 168	3	309	.	<3		U/L	<3	3	<3				ABS	ABS	P	Com	P	Par	54	42	.	67	3	3	N	1	10	U/L
	ABS	M	CCHEM	CLINICAL CHEMISTRY - POST WEANING PERIOD - F1 GENERATION	GGT	GGT	168	Day 168	3	313	.	<3		U/L	<3	3	<3				ABS	ABS	P	Com	P	Par	54	42	.	67	3	3	N	1	11	U/L
	ABS	M	CCHEM	CLINICAL CHEMISTRY - POST WEANING PERIOD - F1 GENERATION	GGT	GGT	168	Day 168	3	316	.	<3		U/L	<3	3	<3				ABS	ABS	P	Com	P	Par	54	42	.	67	3	3	N	1	12	U/L
	ABS	F	CCHEM	CLINICAL CHEMISTRY - POST WEANING PERIOD - F1 GENERATION	GGT	GGT	168	Day 168	3	350	.	<3		U/L	<3	3	<3				ABS	ABS	P	Com	P	Par	54	42	.	67	3	3	N	1	25	U/L
	ABS	F	CCHEM	CLINICAL CHEMISTRY - POST WEANING PERIOD - F1 GENERATION	GGT	GGT	168	Day 168	3	356	.	<3		U/L	<3	3	<3				ABS	ABS	P	Com	P	Par	54	42	.	67	3	3	N	1	26	U/L
	ABS	F	CCHEM	CLINICAL CHEMISTRY - POST WEANING PERIOD - F1 GENERATION	GGT	GGT	168	Day 168	3	358	.	<3		U/L	<3	3	<3				ABS	ABS	P	Com	P	Par	54	42	.	67	3	3	N	1	27	U/L
	ABS	F	CCHEM	CLINICAL CHEMISTRY - POST WEANING PERIOD - F1 GENERATION	GGT	GGT	168	Day 168	3	363	.	<3		U/L	<3	3	<3				ABS	ABS	P	Com	P	Par	54	42	.	67	3	3	N	1	28	U/L
	ABS	M	CCHEM	CLINICAL CHEMISTRY - POST WEANING PERIOD - F1 GENERATION	GGT	GGT	168	Day 168	4	405	.	<3		U/L	<3	4	<3				ABS	ABS	P	Com	P	Par	54	42	.	67	3	3	N	1	13	U/L
	ABS	M	CCHEM	CLINICAL CHEMISTRY - POST WEANING PERIOD - F1 GENERATION	GGT	GGT	168	Day 168	4	407	.	<3		U/L	<3	4	<3				ABS	ABS	P	Com	P	Par	54	42	.	67	3	3	N	1	14	U/L
	ABS	M	CCHEM	CLINICAL CHEMISTRY - POST WEANING PERIOD - F1 GENERATION	GGT	GGT	168	Day 168	4	412	.	<3		U/L	<3	4	<3				ABS	ABS	P	Com	P	Par	54	42	.	67	3	3	N	1	15	U/L
	ABS	M	CCHEM	CLINICAL CHEMISTRY - POST WEANING PERIOD - F1 GENERATION	GGT	GGT	168	Day 168	4	418	.	<3		U/L	<3	4	<3				ABS	ABS	P	Com	P	Par	54	42	.	67	3	3	N	1	16	U/L
	ABS	F	CCHEM	CLINICAL CHEMISTRY - POST WEANING PERIOD - F1 GENERATION	GGT	GGT	168	Day 168	4	450	.	<3		U/L	<3	4	<3				ABS	ABS	P	Com	P	Par	54	42	.	67	3	3	N	1	29	U/L
	ABS	F	CCHEM	CLINICAL CHEMISTRY - POST WEANING PERIOD - F1 GENERATION	GGT	GGT	168	Day 168	4	453	.	<3		U/L	<3	4	<3				ABS	ABS	P	Com	P	Par	54	42	.	67	3	3	N	1	30	U/L
	ABS	F	CCHEM	CLINICAL CHEMISTRY - POST WEANING PERIOD - F1 GENERATION	GGT	GGT	168	Day 168	4	462	.	<3		U/L	<3	4	<3				ABS	ABS	P	Com	P	Par	54	42	.	67	3	3	N	1	31	U/L
	ABS	F	CCHEM	CLINICAL CHEMISTRY - POST WEANING PERIOD - F1 GENERATION	GGT	GGT	168	Day 168	4	465	.	<3		U/L	<3	4	<3				ABS	ABS	P	Com	P	Par	54	42	.	67	3	3	N	1	32	U/L
	ABS	M	CCHEM	CLINICAL CHEMISTRY - POST WEANING PERIOD - F1 GENERATION	GGT	GGT	224	Day 224	1	101	.	<3		U/L	<3	1	<3				ABS	ABS	P	Com	P	Par	54	42	.	67	3	3	N	1	1	U/L
	ABS	M	CCHEM	CLINICAL CHEMISTRY - POST WEANING PERIOD - F1 GENERATION	GGT	GGT	224	Day 224	1	104	.	<3		U/L	<3	1	<3				ABS	ABS	P	Com	P	Par	54	42	.	67	3	3	N	1	2	U/L
	ABS	M	CCHEM	CLINICAL CHEMISTRY - POST WEANING PERIOD - F1 GENERATION	GGT	GGT	224	Day 224	1	109	.	<3		U/L	<3	1	<3				ABS	ABS	P	Com	P	Par	54	42	.	67	3	3	N	1	3	U/L
	ABS	M	CCHEM	CLINICAL CHEMISTRY - POST WEANING PERIOD - F1 GENERATION	GGT	GGT	224	Day 224	1	112	.	<3		U/L	<3	1	<3				ABS	ABS	P	Com	P	Par	54	42	.	67	3	3	N	1	4	U/L
	ABS	F	CCHEM	CLINICAL CHEMISTRY - POST WEANING PERIOD - F1 GENERATION	GGT	GGT	224	Day 224	1	152	.	<3		U/L	<3	1	<3				ABS	ABS	P	Com	P	Par	54	42	.	67	3	3	N	1	17	U/L
	ABS	F	CCHEM	CLINICAL CHEMISTRY - POST WEANING PERIOD - F1 GENERATION	GGT	GGT	224	Day 224	1	154	.	<3		U/L	<3	1	<3				ABS	ABS	P	Com	P	Par	54	42	.	67	3	3	N	1	18	U/L
	ABS	F	CCHEM	CLINICAL CHEMISTRY - POST WEANING PERIOD - F1 GENERATION	GGT	GGT	224	Day 224	1	159	.	<3		U/L	<3	1	<3				ABS	ABS	P	Com	P	Par	54	42	.	67	3	3	N	1	19	U/L
	ABS	F	CCHEM	CLINICAL CHEMISTRY - POST WEANING PERIOD - F1 GENERATION	GGT	GGT	224	Day 224	1	162	.	<3		U/L	<3	1	<3				ABS	ABS	P	Com	P	Par	54	42	.	67	3	3	N	1	20	U/L
	ABS	M	CCHEM	CLINICAL CHEMISTRY - POST WEANING PERIOD - F1 GENERATION	GGT	GGT	224	Day 224	2	200	.	<3		U/L	<3	2	<3				ABS	ABS	P	Com	P	Par	54	42	.	67	3	3	N	1	5	U/L
	ABS	M	CCHEM	CLINICAL CHEMISTRY - POST WEANING PERIOD - F1 GENERATION	GGT	GGT	224	Day 224	2	206	.	<3		U/L	<3	2	<3				ABS	ABS	P	Com	P	Par	54	42	.	67	3	3	N	1	6	U/L
	ABS	M	CCHEM	CLINICAL CHEMISTRY - POST WEANING PERIOD - F1 GENERATION	GGT	GGT	224	Day 224	2	210	.	<3		U/L	<3	2	<3				ABS	ABS	P	Com	P	Par	54	42	.	67	3	3	N	1	7	U/L
	ABS	M	CCHEM	CLINICAL CHEMISTRY - POST WEANING PERIOD - F1 GENERATION	GGT	GGT	224	Day 224	2	212	.	<3		U/L	<3	2	<3				ABS	ABS	P	Com	P	Par	54	42	.	67	3	3	N	1	8	U/L
	ABS	F	CCHEM	CLINICAL CHEMISTRY - POST WEANING PERIOD - F1 GENERATION	GGT	GGT	224	Day 224	2	252	.	<3		U/L	<3	2	<3				ABS	ABS	P	Com	P	Par	54	42	.	67	3	3	N	1	21	U/L
	ABS	F	CCHEM	CLINICAL CHEMISTRY - POST WEANING PERIOD - F1 GENERATION	GGT	GGT	224	Day 224	2	255	.	<3		U/L	<3	2	<3				ABS	ABS	P	Com	P	Par	54	42	.	67	3	3	N	1	22	U/L
	ABS	F	CCHEM	CLINICAL CHEMISTRY - POST WEANING PERIOD - F1 GENERATION	GGT	GGT	224	Day 224	2	265	.	<3		U/L	<3	2	<3				ABS	ABS	P	Com	P	Par	54	42	.	67	3	3	N	1	23	U/L
	ABS	F	CCHEM	CLINICAL CHEMISTRY - POST WEANING PERIOD - F1 GENERATION	GGT	GGT	224	Day 224	2	268	.	<3		U/L	<3	2	<3				ABS	ABS	P	Com	P	Par	54	42	.	67	3	3	N	1	24	U/L
	ABS	M	CCHEM	CLINICAL CHEMISTRY - POST WEANING PERIOD - F1 GENERATION	GGT	GGT	224	Day 224	3	301	.	<3		U/L	<3	3	<3				ABS	ABS	P	Com	P	Par	54	42	.	67	3	3	N	1	9	U/L
	ABS	M	CCHEM	CLINICAL CHEMISTRY - POST WEANING PERIOD - F1 GENERATION	GGT	GGT	224	Day 224	3	309	.	<3		U/L	<3	3	<3				ABS	ABS	P	Com	P	Par	54	42	.	67	3	3	N	1	10	U/L
	ABS	M	CCHEM	CLINICAL CHEMISTRY - POST WEANING PERIOD - F1 GENERATION	GGT	GGT	224	Day 224	3	313	.	<3		U/L	<3	3	<3				ABS	ABS	P	Com	P	Par	54	42	.	67	3	3	N	1	11	U/L
	ABS	M	CCHEM	CLINICAL CHEMISTRY - POST WEANING PERIOD - F1 GENERATION	GGT	GGT	224	Day 224	3	316	.	<3		U/L	<3	3	<3				ABS	ABS	P	Com	P	Par	54	42	.	67	3	3	N	1	12	U/L
	ABS	F	CCHEM	CLINICAL CHEMISTRY - POST WEANING PERIOD - F1 GENERATION	GGT	GGT	224	Day 224	3	350	.	<3		U/L	<3	3	<3				ABS	ABS	P	Com	P	Par	54	42	.	67	3	3	N	1	25	U/L
	ABS	F	CCHEM	CLINICAL CHEMISTRY - POST WEANING PERIOD - F1 GENERATION	GGT	GGT	224	Day 224	3	356	.	<3		U/L	<3	3	<3				ABS	ABS	P	Com	P	Par	54	42	.	67	3	3	N	1	26	U/L
	ABS	F	CCHEM	CLINICAL CHEMISTRY - POST WEANING PERIOD - F1 GENERATION	GGT	GGT	224	Day 224	3	358	.	<3		U/L	<3	3	<3				ABS	ABS	P	Com	P	Par	54	42	.	67	3	3	N	1	27	U/L
	ABS	F	CCHEM	CLINICAL CHEMISTRY - POST WEANING PERIOD - F1 GENERATION	GGT	GGT	224	Day 224	3	363	.	<3		U/L	<3	3	<3				ABS	ABS	P	Com	P	Par	54	42	.	67	3	3	N	1	28	U/L
	ABS	M	CCHEM	CLINICAL CHEMISTRY - POST WEANING PERIOD - F1 GENERATION	GGT	GGT	224	Day 224	4	405	.	<3		U/L	<3	4	<3				ABS	ABS	P	Com	P	Par	54	42	.	67	3	3	N	1	13	U/L
	ABS	M	CCHEM	CLINICAL CHEMISTRY - POST WEANING PERIOD - F1 GENERATION	GGT	GGT	224	Day 224	4	407	.	<3		U/L	<3	4	<3				ABS	ABS	P	Com	P	Par	54	42	.	67	3	3	N	1	14	U/L
	ABS	M	CCHEM	CLINICAL CHEMISTRY - POST WEANING PERIOD - F1 GENERATION	GGT	GGT	224	Day 224	4	412	.	<3		U/L	<3	4	<3				ABS	ABS	P	Com	P	Par	54	42	.	67	3	3	N	1	15	U/L
	ABS	M	CCHEM	CLINICAL CHEMISTRY - POST WEANING PERIOD - F1 GENERATION	GGT	GGT	224	Day 224	4	418	.	<3		U/L	<3	4	<3				ABS	ABS	P	Com	P	Par	54	42	.	67	3	3	N	1	16	U/L
	ABS	F	CCHEM	CLINICAL CHEMISTRY - POST WEANING PERIOD - F1 GENERATION	GGT	GGT	224	Day 224	4	450	.	<3		U/L	<3	4	<3				ABS	ABS	P	Com	P	Par	54	42	.	67	3	3	N	1	29	U/L
	ABS	F	CCHEM	CLINICAL CHEMISTRY - POST WEANING PERIOD - F1 GENERATION	GGT	GGT	224	Day 224	4	453	.	<3		U/L	<3	4	<3				ABS	ABS	P	Com	P	Par	54	42	.	67	3	3	N	1	30	U/L
	ABS	F	CCHEM	CLINICAL CHEMISTRY - POST WEANING PERIOD - F1 GENERATION	GGT	GGT	224	Day 224	4	462	.	<3		U/L	<3	4	<3				ABS	ABS	P	Com	P	Par	54	42	.	67	3	3	N	1	31	U/L
	ABS	F	CCHEM	CLINICAL CHEMISTRY - POST WEANING PERIOD - F1 GENERATION	GGT	GGT	224	Day 224	4	465	.	<3		U/L	<3	4	<3				ABS	ABS	P	Com	P	Par	54	42	.	67	3	3	N	1	32	U/L
	ABS	M	CCHEM	CLINICAL CHEMISTRY - POST WEANING PERIOD - F1 GENERATION	GLOB	GLOB	56	Day 56	1	101	14.7	14.7		g/L		1	14.7				ABS	ABS	P	Com	P	Par	54	42	.	48	2	2	N	0.1	1	g/L
	ABS	M	CCHEM	CLINICAL CHEMISTRY - POST WEANING PERIOD - F1 GENERATION	GLOB	GLOB	56	Day 56	1	104	17.4	17.4		g/L		1	17.4				ABS	ABS	P	Com	P	Par	54	42	.	48	2	2	N	0.1	2	g/L
	ABS	M	CCHEM	CLINICAL CHEMISTRY - POST WEANING PERIOD - F1 GENERATION	GLOB	GLOB	56	Day 56	1	109	16.7	16.7		g/L		1	16.7				ABS	ABS	P	Com	P	Par	54	42	.	48	2	2	N	0.1	3	g/L
	ABS	M	CCHEM	CLINICAL CHEMISTRY - POST WEANING PERIOD - F1 GENERATION	GLOB	GLOB	56	Day 56	1	112	13.5	13.5		g/L		1	13.5				ABS	ABS	P	Com	P	Par	54	42	.	48	2	2	N	0.1	4	g/L
	ABS	F	CCHEM	CLINICAL CHEMISTRY - POST WEANING PERIOD - F1 GENERATION	GLOB	GLOB	56	Day 56	1	152	13.2	13.2		g/L		1	13.2				ABS	ABS	P	Com	P	Par	54	42	.	48	2	2	N	0.1	17	g/L
	ABS	F	CCHEM	CLINICAL CHEMISTRY - POST WEANING PERIOD - F1 GENERATION	GLOB	GLOB	56	Day 56	1	154	16.4	16.4		g/L		1	16.4				ABS	ABS	P	Com	P	Par	54	42	.	48	2	2	N	0.1	18	g/L
	ABS	F	CCHEM	CLINICAL CHEMISTRY - POST WEANING PERIOD - F1 GENERATION	GLOB	GLOB	56	Day 56	1	159	15.8	15.8		g/L		1	15.8				ABS	ABS	P	Com	P	Par	54	42	.	48	2	2	N	0.1	19	g/L
	ABS	F	CCHEM	CLINICAL CHEMISTRY - POST WEANING PERIOD - F1 GENERATION	GLOB	GLOB	56	Day 56	1	162	16.4	16.4		g/L		1	16.4				ABS	ABS	P	Com	P	Par	54	42	.	48	2	2	N	0.1	20	g/L
	ABS	M	CCHEM	CLINICAL CHEMISTRY - POST WEANING PERIOD - F1 GENERATION	GLOB	GLOB	56	Day 56	2	200	15.5	15.5		g/L		2	15.5				ABS	ABS	P	Com	P	Par	54	42	.	48	2	2	N	0.1	5	g/L
	ABS	M	CCHEM	CLINICAL CHEMISTRY - POST WEANING PERIOD - F1 GENERATION	GLOB	GLOB	56	Day 56	2	206	13.5	13.5		g/L		2	13.5				ABS	ABS	P	Com	P	Par	54	42	.	48	2	2	N	0.1	6	g/L
	ABS	M	CCHEM	CLINICAL CHEMISTRY - POST WEANING PERIOD - F1 GENERATION	GLOB	GLOB	56	Day 56	2	210	14.2	14.2		g/L		2	14.2				ABS	ABS	P	Com	P	Par	54	42	.	48	2	2	N	0.1	7	g/L
	ABS	M	CCHEM	CLINICAL CHEMISTRY - POST WEANING PERIOD - F1 GENERATION	GLOB	GLOB	56	Day 56	2	212	17.2	17.2		g/L		2	17.2				ABS	ABS	P	Com	P	Par	54	42	.	48	2	2	N	0.1	8	g/L
	ABS	F	CCHEM	CLINICAL CHEMISTRY - POST WEANING PERIOD - F1 GENERATION	GLOB	GLOB	56	Day 56	2	252	13.8	13.8		g/L		2	13.8				ABS	ABS	P	Com	P	Par	54	42	.	48	2	2	N	0.1	21	g/L
	ABS	F	CCHEM	CLINICAL CHEMISTRY - POST WEANING PERIOD - F1 GENERATION	GLOB	GLOB	56	Day 56	2	255	12.5	12.5		g/L		2	12.5				ABS	ABS	P	Com	P	Par	54	42	.	48	2	2	N	0.1	22	g/L
	ABS	F	CCHEM	CLINICAL CHEMISTRY - POST WEANING PERIOD - F1 GENERATION	GLOB	GLOB	56	Day 56	2	265	16.2	16.2		g/L		2	16.2				ABS	ABS	P	Com	P	Par	54	42	.	48	2	2	N	0.1	23	g/L
	ABS	F	CCHEM	CLINICAL CHEMISTRY - POST WEANING PERIOD - F1 GENERATION	GLOB	GLOB	56	Day 56	2	268	16	16		g/L		2	16				ABS	ABS	P	Com	P	Par	54	42	.	48	2	2	N	0.1	24	g/L
	ABS	M	CCHEM	CLINICAL CHEMISTRY - POST WEANING PERIOD - F1 GENERATION	GLOB	GLOB	56	Day 56	3	301	13.6	13.6		g/L		3	13.6				ABS	ABS	P	Com	P	Par	54	42	.	48	2	2	N	0.1	9	g/L
	ABS	M	CCHEM	CLINICAL CHEMISTRY - POST WEANING PERIOD - F1 GENERATION	GLOB	GLOB	56	Day 56	3	309	13.2	13.2		g/L		3	13.2				ABS	ABS	P	Com	P	Par	54	42	.	48	2	2	N	0.1	10	g/L
	ABS	M	CCHEM	CLINICAL CHEMISTRY - POST WEANING PERIOD - F1 GENERATION	GLOB	GLOB	56	Day 56	3	313	15.2	15.2		g/L		3	15.2				ABS	ABS	P	Com	P	Par	54	42	.	48	2	2	N	0.1	11	g/L
	ABS	M	CCHEM	CLINICAL CHEMISTRY - POST WEANING PERIOD - F1 GENERATION	GLOB	GLOB	56	Day 56	3	316	14.2	14.2		g/L		3	14.2				ABS	ABS	P	Com	P	Par	54	42	.	48	2	2	N	0.1	12	g/L
	ABS	F	CCHEM	CLINICAL CHEMISTRY - POST WEANING PERIOD - F1 GENERATION	GLOB	GLOB	56	Day 56	3	350	13.7	13.7		g/L		3	13.7				ABS	ABS	P	Com	P	Par	54	42	.	48	2	2	N	0.1	25	g/L
	ABS	F	CCHEM	CLINICAL CHEMISTRY - POST WEANING PERIOD - F1 GENERATION	GLOB	GLOB	56	Day 56	3	356	15.8	15.8		g/L		3	15.8				ABS	ABS	P	Com	P	Par	54	42	.	48	2	2	N	0.1	26	g/L
	ABS	F	CCHEM	CLINICAL CHEMISTRY - POST WEANING PERIOD - F1 GENERATION	GLOB	GLOB	56	Day 56	3	358	14.3	14.3		g/L		3	14.3				ABS	ABS	P	Com	P	Par	54	42	.	48	2	2	N	0.1	27	g/L
	ABS	F	CCHEM	CLINICAL CHEMISTRY - POST WEANING PERIOD - F1 GENERATION	GLOB	GLOB	56	Day 56	3	363	14.2	14.2		g/L		3	14.2				ABS	ABS	P	Com	P	Par	54	42	.	48	2	2	N	0.1	28	g/L
	ABS	M	CCHEM	CLINICAL CHEMISTRY - POST WEANING PERIOD - F1 GENERATION	GLOB	GLOB	56	Day 56	4	405	17.8	17.8		g/L		4	17.8				ABS	ABS	P	Com	P	Par	54	42	.	48	2	2	N	0.1	13	g/L
	ABS	M	CCHEM	CLINICAL CHEMISTRY - POST WEANING PERIOD - F1 GENERATION	GLOB	GLOB	56	Day 56	4	407	13.5	13.5		g/L		4	13.5				ABS	ABS	P	Com	P	Par	54	42	.	48	2	2	N	0.1	14	g/L
	ABS	M	CCHEM	CLINICAL CHEMISTRY - POST WEANING PERIOD - F1 GENERATION	GLOB	GLOB	56	Day 56	4	412	14.8	14.8		g/L		4	14.8				ABS	ABS	P	Com	P	Par	54	42	.	48	2	2	N	0.1	15	g/L
	ABS	F	CCHEM	CLINICAL CHEMISTRY - POST WEANING PERIOD - F1 GENERATION	GLOB	GLOB	56	Day 56	4	450	14.6	14.6		g/L		4	14.6				ABS	ABS	P	Com	P	Par	54	42	.	48	2	2	N	0.1	29	g/L
	ABS	F	CCHEM	CLINICAL CHEMISTRY - POST WEANING PERIOD - F1 GENERATION	GLOB	GLOB	56	Day 56	4	453	15.8	15.8		g/L		4	15.8				ABS	ABS	P	Com	P	Par	54	42	.	48	2	2	N	0.1	30	g/L
	ABS	F	CCHEM	CLINICAL CHEMISTRY - POST WEANING PERIOD - F1 GENERATION	GLOB	GLOB	56	Day 56	4	462	13.8	13.8		g/L		4	13.8				ABS	ABS	P	Com	P	Par	54	42	.	48	2	2	N	0.1	31	g/L
	ABS	F	CCHEM	CLINICAL CHEMISTRY - POST WEANING PERIOD - F1 GENERATION	GLOB	GLOB	56	Day 56	4	465	14.2	14.2		g/L		4	14.2				ABS	ABS	P	Com	P	Par	54	42	.	48	2	2	N	0.1	32	g/L
	ABS	M	CCHEM	CLINICAL CHEMISTRY - POST WEANING PERIOD - F1 GENERATION	GLOB	GLOB	56.1005	Day 56 (Unscheduled)	4	418	.	15.5U	U	g/L		4	15.5				ABS	ABS	P	Com	P	Par	54	42	.	48	2	2	N	0.1	16	g/L
	ABS	M	CCHEM	CLINICAL CHEMISTRY - POST WEANING PERIOD - F1 GENERATION	GLOB	GLOB	112	Day 112	1	101	19.3	19.3		g/L		1	19.3				ABS	ABS	P	Com	P	Par	54	42	.	48	2	2	N	0.1	1	g/L
	ABS	M	CCHEM	CLINICAL CHEMISTRY - POST WEANING PERIOD - F1 GENERATION	GLOB	GLOB	112	Day 112	1	104	20.8	20.8		g/L		1	20.8				ABS	ABS	P	Com	P	Par	54	42	.	48	2	2	N	0.1	2	g/L
	ABS	M	CCHEM	CLINICAL CHEMISTRY - POST WEANING PERIOD - F1 GENERATION	GLOB	GLOB	112	Day 112	1	109	17.4	17.4		g/L		1	17.4				ABS	ABS	P	Com	P	Par	54	42	.	48	2	2	N	0.1	3	g/L
	ABS	M	CCHEM	CLINICAL CHEMISTRY - POST WEANING PERIOD - F1 GENERATION	GLOB	GLOB	112	Day 112	1	112	16.5	16.5		g/L		1	16.5				ABS	ABS	P	Com	P	Par	54	42	.	48	2	2	N	0.1	4	g/L
	ABS	F	CCHEM	CLINICAL CHEMISTRY - POST WEANING PERIOD - F1 GENERATION	GLOB	GLOB	112	Day 112	1	152	18.9	18.9		g/L		1	18.9				ABS	ABS	P	Com	P	Par	54	42	.	48	2	2	N	0.1	17	g/L
	ABS	F	CCHEM	CLINICAL CHEMISTRY - POST WEANING PERIOD - F1 GENERATION	GLOB	GLOB	112	Day 112	1	154	17.7	17.7		g/L		1	17.7				ABS	ABS	P	Com	P	Par	54	42	.	48	2	2	N	0.1	18	g/L
	ABS	F	CCHEM	CLINICAL CHEMISTRY - POST WEANING PERIOD - F1 GENERATION	GLOB	GLOB	112	Day 112	1	159	17.7	17.7		g/L		1	17.7				ABS	ABS	P	Com	P	Par	54	42	.	48	2	2	N	0.1	19	g/L
	ABS	F	CCHEM	CLINICAL CHEMISTRY - POST WEANING PERIOD - F1 GENERATION	GLOB	GLOB	112	Day 112	1	162	18.3	18.3		g/L		1	18.3				ABS	ABS	P	Com	P	Par	54	42	.	48	2	2	N	0.1	20	g/L
	ABS	M	CCHEM	CLINICAL CHEMISTRY - POST WEANING PERIOD - F1 GENERATION	GLOB	GLOB	112	Day 112	2	200	16.9	16.9		g/L		2	16.9				ABS	ABS	P	Com	P	Par	54	42	.	48	2	2	N	0.1	5	g/L
	ABS	M	CCHEM	CLINICAL CHEMISTRY - POST WEANING PERIOD - F1 GENERATION	GLOB	GLOB	112	Day 112	2	206	19.4	19.4		g/L		2	19.4				ABS	ABS	P	Com	P	Par	54	42	.	48	2	2	N	0.1	6	g/L
	ABS	M	CCHEM	CLINICAL CHEMISTRY - POST WEANING PERIOD - F1 GENERATION	GLOB	GLOB	112	Day 112	2	210	17.3	17.3		g/L		2	17.3				ABS	ABS	P	Com	P	Par	54	42	.	48	2	2	N	0.1	7	g/L
	ABS	M	CCHEM	CLINICAL CHEMISTRY - POST WEANING PERIOD - F1 GENERATION	GLOB	GLOB	112	Day 112	2	212	19.2	19.2		g/L		2	19.2				ABS	ABS	P	Com	P	Par	54	42	.	48	2	2	N	0.1	8	g/L
	ABS	F	CCHEM	CLINICAL CHEMISTRY - POST WEANING PERIOD - F1 GENERATION	GLOB	GLOB	112	Day 112	2	252	16.7	16.7		g/L		2	16.7				ABS	ABS	P	Com	P	Par	54	42	.	48	2	2	N	0.1	21	g/L
	ABS	F	CCHEM	CLINICAL CHEMISTRY - POST WEANING PERIOD - F1 GENERATION	GLOB	GLOB	112	Day 112	2	255	17.8	17.8		g/L		2	17.8				ABS	ABS	P	Com	P	Par	54	42	.	48	2	2	N	0.1	22	g/L
	ABS	F	CCHEM	CLINICAL CHEMISTRY - POST WEANING PERIOD - F1 GENERATION	GLOB	GLOB	112	Day 112	2	265	18.6	18.6		g/L		2	18.6				ABS	ABS	P	Com	P	Par	54	42	.	48	2	2	N	0.1	23	g/L
	ABS	F	CCHEM	CLINICAL CHEMISTRY - POST WEANING PERIOD - F1 GENERATION	GLOB	GLOB	112	Day 112	2	268	19.3	19.3		g/L		2	19.3				ABS	ABS	P	Com	P	Par	54	42	.	48	2	2	N	0.1	24	g/L
	ABS	M	CCHEM	CLINICAL CHEMISTRY - POST WEANING PERIOD - F1 GENERATION	GLOB	GLOB	112	Day 112	3	301	17.1	17.1		g/L		3	17.1				ABS	ABS	P	Com	P	Par	54	42	.	48	2	2	N	0.1	9	g/L
	ABS	M	CCHEM	CLINICAL CHEMISTRY - POST WEANING PERIOD - F1 GENERATION	GLOB	GLOB	112	Day 112	3	309	19	19		g/L		3	19				ABS	ABS	P	Com	P	Par	54	42	.	48	2	2	N	0.1	10	g/L
	ABS	M	CCHEM	CLINICAL CHEMISTRY - POST WEANING PERIOD - F1 GENERATION	GLOB	GLOB	112	Day 112	3	313	17.6	17.6		g/L		3	17.6				ABS	ABS	P	Com	P	Par	54	42	.	48	2	2	N	0.1	11	g/L
	ABS	M	CCHEM	CLINICAL CHEMISTRY - POST WEANING PERIOD - F1 GENERATION	GLOB	GLOB	112	Day 112	3	316	17.4	17.4		g/L		3	17.4				ABS	ABS	P	Com	P	Par	54	42	.	48	2	2	N	0.1	12	g/L
	ABS	F	CCHEM	CLINICAL CHEMISTRY - POST WEANING PERIOD - F1 GENERATION	GLOB	GLOB	112	Day 112	3	350	17.9	17.9		g/L		3	17.9				ABS	ABS	P	Com	P	Par	54	42	.	48	2	2	N	0.1	25	g/L
	ABS	F	CCHEM	CLINICAL CHEMISTRY - POST WEANING PERIOD - F1 GENERATION	GLOB	GLOB	112	Day 112	3	356	17.6	17.6		g/L		3	17.6				ABS	ABS	P	Com	P	Par	54	42	.	48	2	2	N	0.1	26	g/L
	ABS	F	CCHEM	CLINICAL CHEMISTRY - POST WEANING PERIOD - F1 GENERATION	GLOB	GLOB	112	Day 112	3	358	16.3	16.3		g/L		3	16.3				ABS	ABS	P	Com	P	Par	54	42	.	48	2	2	N	0.1	27	g/L
	ABS	F	CCHEM	CLINICAL CHEMISTRY - POST WEANING PERIOD - F1 GENERATION	GLOB	GLOB	112	Day 112	3	363	19.9	19.9		g/L		3	19.9				ABS	ABS	P	Com	P	Par	54	42	.	48	2	2	N	0.1	28	g/L
	ABS	M	CCHEM	CLINICAL CHEMISTRY - POST WEANING PERIOD - F1 GENERATION	GLOB	GLOB	112	Day 112	4	405	20	20		g/L		4	20				ABS	ABS	P	Com	P	Par	54	42	.	48	2	2	N	0.1	13	g/L
	ABS	M	CCHEM	CLINICAL CHEMISTRY - POST WEANING PERIOD - F1 GENERATION	GLOB	GLOB	112	Day 112	4	407	17.3	17.3		g/L		4	17.3				ABS	ABS	P	Com	P	Par	54	42	.	48	2	2	N	0.1	14	g/L
	ABS	M	CCHEM	CLINICAL CHEMISTRY - POST WEANING PERIOD - F1 GENERATION	GLOB	GLOB	112	Day 112	4	412	19.7	19.7		g/L		4	19.7				ABS	ABS	P	Com	P	Par	54	42	.	48	2	2	N	0.1	15	g/L
	ABS	M	CCHEM	CLINICAL CHEMISTRY - POST WEANING PERIOD - F1 GENERATION	GLOB	GLOB	112	Day 112	4	418	19.3	19.3		g/L		4	19.3				ABS	ABS	P	Com	P	Par	54	42	.	48	2	2	N	0.1	16	g/L
	ABS	F	CCHEM	CLINICAL CHEMISTRY - POST WEANING PERIOD - F1 GENERATION	GLOB	GLOB	112	Day 112	4	450	17.2	17.2		g/L		4	17.2				ABS	ABS	P	Com	P	Par	54	42	.	48	2	2	N	0.1	29	g/L
	ABS	F	CCHEM	CLINICAL CHEMISTRY - POST WEANING PERIOD - F1 GENERATION	GLOB	GLOB	112	Day 112	4	453	17.3	17.3		g/L		4	17.3				ABS	ABS	P	Com	P	Par	54	42	.	48	2	2	N	0.1	30	g/L
	ABS	F	CCHEM	CLINICAL CHEMISTRY - POST WEANING PERIOD - F1 GENERATION	GLOB	GLOB	112	Day 112	4	462	18.8	18.8		g/L		4	18.8				ABS	ABS	P	Com	P	Par	54	42	.	48	2	2	N	0.1	31	g/L
	ABS	F	CCHEM	CLINICAL CHEMISTRY - POST WEANING PERIOD - F1 GENERATION	GLOB	GLOB	112	Day 112	4	465	17.2	17.2		g/L		4	17.2				ABS	ABS	P	Com	P	Par	54	42	.	48	2	2	N	0.1	32	g/L
	ABS	M	CCHEM	CLINICAL CHEMISTRY - POST WEANING PERIOD - F1 GENERATION	GLOB	GLOB	168	Day 168	1	101	21.3	21.3		g/L		1	21.3				ABS	ABS	P	Com	P	Par	54	42	.	48	2	2	N	0.1	1	g/L
	ABS	M	CCHEM	CLINICAL CHEMISTRY - POST WEANING PERIOD - F1 GENERATION	GLOB	GLOB	168	Day 168	1	104	17.7	17.7		g/L		1	17.7				ABS	ABS	P	Com	P	Par	54	42	.	48	2	2	N	0.1	2	g/L
	ABS	M	CCHEM	CLINICAL CHEMISTRY - POST WEANING PERIOD - F1 GENERATION	GLOB	GLOB	168	Day 168	1	109	13.7	13.7		g/L		1	13.7				ABS	ABS	P	Com	P	Par	54	42	.	48	2	2	N	0.1	3	g/L
	ABS	M	CCHEM	CLINICAL CHEMISTRY - POST WEANING PERIOD - F1 GENERATION	GLOB	GLOB	168	Day 168	1	112	17.2	17.2		g/L		1	17.2				ABS	ABS	P	Com	P	Par	54	42	.	48	2	2	N	0.1	4	g/L
	ABS	F	CCHEM	CLINICAL CHEMISTRY - POST WEANING PERIOD - F1 GENERATION	GLOB	GLOB	168	Day 168	1	152	18.6	18.6		g/L		1	18.6				ABS	ABS	P	Com	P	Par	54	42	.	48	2	2	N	0.1	17	g/L
	ABS	F	CCHEM	CLINICAL CHEMISTRY - POST WEANING PERIOD - F1 GENERATION	GLOB	GLOB	168	Day 168	1	154	16.4	16.4		g/L		1	16.4				ABS	ABS	P	Com	P	Par	54	42	.	48	2	2	N	0.1	18	g/L
	ABS	F	CCHEM	CLINICAL CHEMISTRY - POST WEANING PERIOD - F1 GENERATION	GLOB	GLOB	168	Day 168	1	159	15.1	15.1		g/L		1	15.1				ABS	ABS	P	Com	P	Par	54	42	.	48	2	2	N	0.1	19	g/L
	ABS	F	CCHEM	CLINICAL CHEMISTRY - POST WEANING PERIOD - F1 GENERATION	GLOB	GLOB	168	Day 168	1	162	17.3	17.3		g/L		1	17.3				ABS	ABS	P	Com	P	Par	54	42	.	48	2	2	N	0.1	20	g/L
	ABS	M	CCHEM	CLINICAL CHEMISTRY - POST WEANING PERIOD - F1 GENERATION	GLOB	GLOB	168	Day 168	2	200	19	19		g/L		2	19				ABS	ABS	P	Com	P	Par	54	42	.	48	2	2	N	0.1	5	g/L
	ABS	M	CCHEM	CLINICAL CHEMISTRY - POST WEANING PERIOD - F1 GENERATION	GLOB	GLOB	168	Day 168	2	206	19.3	19.3		g/L		2	19.3				ABS	ABS	P	Com	P	Par	54	42	.	48	2	2	N	0.1	6	g/L
	ABS	M	CCHEM	CLINICAL CHEMISTRY - POST WEANING PERIOD - F1 GENERATION	GLOB	GLOB	168	Day 168	2	210	22.1	22.1		g/L		2	22.1				ABS	ABS	P	Com	P	Par	54	42	.	48	2	2	N	0.1	7	g/L
	ABS	M	CCHEM	CLINICAL CHEMISTRY - POST WEANING PERIOD - F1 GENERATION	GLOB	GLOB	168	Day 168	2	212	15.2	15.2		g/L		2	15.2				ABS	ABS	P	Com	P	Par	54	42	.	48	2	2	N	0.1	8	g/L
	ABS	F	CCHEM	CLINICAL CHEMISTRY - POST WEANING PERIOD - F1 GENERATION	GLOB	GLOB	168	Day 168	2	252	15.6	15.6		g/L		2	15.6				ABS	ABS	P	Com	P	Par	54	42	.	48	2	2	N	0.1	21	g/L
	ABS	F	CCHEM	CLINICAL CHEMISTRY - POST WEANING PERIOD - F1 GENERATION	GLOB	GLOB	168	Day 168	2	255	18.6	18.6		g/L		2	18.6				ABS	ABS	P	Com	P	Par	54	42	.	48	2	2	N	0.1	22	g/L
	ABS	F	CCHEM	CLINICAL CHEMISTRY - POST WEANING PERIOD - F1 GENERATION	GLOB	GLOB	168	Day 168	2	265	19.2	19.2		g/L		2	19.2				ABS	ABS	P	Com	P	Par	54	42	.	48	2	2	N	0.1	23	g/L
	ABS	F	CCHEM	CLINICAL CHEMISTRY - POST WEANING PERIOD - F1 GENERATION	GLOB	GLOB	168	Day 168	2	268	15.8	15.8		g/L		2	15.8				ABS	ABS	P	Com	P	Par	54	42	.	48	2	2	N	0.1	24	g/L
	ABS	M	CCHEM	CLINICAL CHEMISTRY - POST WEANING PERIOD - F1 GENERATION	GLOB	GLOB	168	Day 168	3	301	18.1	18.1		g/L		3	18.1				ABS	ABS	P	Com	P	Par	54	42	.	48	2	2	N	0.1	9	g/L
	ABS	M	CCHEM	CLINICAL CHEMISTRY - POST WEANING PERIOD - F1 GENERATION	GLOB	GLOB	168	Day 168	3	309	21.7	21.7		g/L		3	21.7				ABS	ABS	P	Com	P	Par	54	42	.	48	2	2	N	0.1	10	g/L
	ABS	M	CCHEM	CLINICAL CHEMISTRY - POST WEANING PERIOD - F1 GENERATION	GLOB	GLOB	168	Day 168	3	313	19.2	19.2		g/L		3	19.2				ABS	ABS	P	Com	P	Par	54	42	.	48	2	2	N	0.1	11	g/L
	ABS	M	CCHEM	CLINICAL CHEMISTRY - POST WEANING PERIOD - F1 GENERATION	GLOB	GLOB	168	Day 168	3	316	19.7	19.7		g/L		3	19.7				ABS	ABS	P	Com	P	Par	54	42	.	48	2	2	N	0.1	12	g/L
	ABS	F	CCHEM	CLINICAL CHEMISTRY - POST WEANING PERIOD - F1 GENERATION	GLOB	GLOB	168	Day 168	3	350	20	20		g/L		3	20				ABS	ABS	P	Com	P	Par	54	42	.	48	2	2	N	0.1	25	g/L
	ABS	F	CCHEM	CLINICAL CHEMISTRY - POST WEANING PERIOD - F1 GENERATION	GLOB	GLOB	168	Day 168	3	356	20	20		g/L		3	20				ABS	ABS	P	Com	P	Par	54	42	.	48	2	2	N	0.1	26	g/L
	ABS	F	CCHEM	CLINICAL CHEMISTRY - POST WEANING PERIOD - F1 GENERATION	GLOB	GLOB	168	Day 168	3	358	17.4	17.4		g/L		3	17.4				ABS	ABS	P	Com	P	Par	54	42	.	48	2	2	N	0.1	27	g/L
	ABS	F	CCHEM	CLINICAL CHEMISTRY - POST WEANING PERIOD - F1 GENERATION	GLOB	GLOB	168	Day 168	3	363	17.8	17.8		g/L		3	17.8				ABS	ABS	P	Com	P	Par	54	42	.	48	2	2	N	0.1	28	g/L
	ABS	M	CCHEM	CLINICAL CHEMISTRY - POST WEANING PERIOD - F1 GENERATION	GLOB	GLOB	168	Day 168	4	405	18.5	18.5		g/L		4	18.5				ABS	ABS	P	Com	P	Par	54	42	.	48	2	2	N	0.1	13	g/L
	ABS	M	CCHEM	CLINICAL CHEMISTRY - POST WEANING PERIOD - F1 GENERATION	GLOB	GLOB	168	Day 168	4	407	17.8	17.8		g/L		4	17.8				ABS	ABS	P	Com	P	Par	54	42	.	48	2	2	N	0.1	14	g/L
	ABS	M	CCHEM	CLINICAL CHEMISTRY - POST WEANING PERIOD - F1 GENERATION	GLOB	GLOB	168	Day 168	4	412	17.5	17.5		g/L		4	17.5				ABS	ABS	P	Com	P	Par	54	42	.	48	2	2	N	0.1	15	g/L
	ABS	M	CCHEM	CLINICAL CHEMISTRY - POST WEANING PERIOD - F1 GENERATION	GLOB	GLOB	168	Day 168	4	418	17	17		g/L		4	17				ABS	ABS	P	Com	P	Par	54	42	.	48	2	2	N	0.1	16	g/L
	ABS	F	CCHEM	CLINICAL CHEMISTRY - POST WEANING PERIOD - F1 GENERATION	GLOB	GLOB	168	Day 168	4	450	16.3	16.3		g/L		4	16.3				ABS	ABS	P	Com	P	Par	54	42	.	48	2	2	N	0.1	29	g/L
	ABS	F	CCHEM	CLINICAL CHEMISTRY - POST WEANING PERIOD - F1 GENERATION	GLOB	GLOB	168	Day 168	4	453	19.5	19.5		g/L		4	19.5				ABS	ABS	P	Com	P	Par	54	42	.	48	2	2	N	0.1	30	g/L
	ABS	F	CCHEM	CLINICAL CHEMISTRY - POST WEANING PERIOD - F1 GENERATION	GLOB	GLOB	168	Day 168	4	462	17.4	17.4		g/L		4	17.4				ABS	ABS	P	Com	P	Par	54	42	.	48	2	2	N	0.1	31	g/L
	ABS	F	CCHEM	CLINICAL CHEMISTRY - POST WEANING PERIOD - F1 GENERATION	GLOB	GLOB	168	Day 168	4	465	16.3	16.3		g/L		4	16.3				ABS	ABS	P	Com	P	Par	54	42	.	48	2	2	N	0.1	32	g/L
	ABS	M	CCHEM	CLINICAL CHEMISTRY - POST WEANING PERIOD - F1 GENERATION	GLOB	GLOB	224	Day 224	1	101	21.8	21.8		g/L		1	21.8				ABS	ABS	P	Com	P	Par	54	42	.	48	2	2	N	0.1	1	g/L
	ABS	M	CCHEM	CLINICAL CHEMISTRY - POST WEANING PERIOD - F1 GENERATION	GLOB	GLOB	224	Day 224	1	104	19.9	19.9		g/L		1	19.9				ABS	ABS	P	Com	P	Par	54	42	.	48	2	2	N	0.1	2	g/L
	ABS	M	CCHEM	CLINICAL CHEMISTRY - POST WEANING PERIOD - F1 GENERATION	GLOB	GLOB	224	Day 224	1	109	18.4	18.4		g/L		1	18.4				ABS	ABS	P	Com	P	Par	54	42	.	48	2	2	N	0.1	3	g/L
	ABS	M	CCHEM	CLINICAL CHEMISTRY - POST WEANING PERIOD - F1 GENERATION	GLOB	GLOB	224	Day 224	1	112	19.5	19.5		g/L		1	19.5				ABS	ABS	P	Com	P	Par	54	42	.	48	2	2	N	0.1	4	g/L
	ABS	F	CCHEM	CLINICAL CHEMISTRY - POST WEANING PERIOD - F1 GENERATION	GLOB	GLOB	224	Day 224	1	152	18	18		g/L		1	18				ABS	ABS	P	Com	P	Par	54	42	.	48	2	2	N	0.1	17	g/L
	ABS	F	CCHEM	CLINICAL CHEMISTRY - POST WEANING PERIOD - F1 GENERATION	GLOB	GLOB	224	Day 224	1	154	19.4	19.4		g/L		1	19.4				ABS	ABS	P	Com	P	Par	54	42	.	48	2	2	N	0.1	18	g/L
	ABS	F	CCHEM	CLINICAL CHEMISTRY - POST WEANING PERIOD - F1 GENERATION	GLOB	GLOB	224	Day 224	1	159	19.2	19.2		g/L		1	19.2				ABS	ABS	P	Com	P	Par	54	42	.	48	2	2	N	0.1	19	g/L
	ABS	F	CCHEM	CLINICAL CHEMISTRY - POST WEANING PERIOD - F1 GENERATION	GLOB	GLOB	224	Day 224	1	162	22.1	22.1		g/L		1	22.1				ABS	ABS	P	Com	P	Par	54	42	.	48	2	2	N	0.1	20	g/L
	ABS	M	CCHEM	CLINICAL CHEMISTRY - POST WEANING PERIOD - F1 GENERATION	GLOB	GLOB	224	Day 224	2	200	16.2	16.2		g/L		2	16.2				ABS	ABS	P	Com	P	Par	54	42	.	48	2	2	N	0.1	5	g/L
	ABS	M	CCHEM	CLINICAL CHEMISTRY - POST WEANING PERIOD - F1 GENERATION	GLOB	GLOB	224	Day 224	2	206	19.1	19.1		g/L		2	19.1				ABS	ABS	P	Com	P	Par	54	42	.	48	2	2	N	0.1	6	g/L
	ABS	M	CCHEM	CLINICAL CHEMISTRY - POST WEANING PERIOD - F1 GENERATION	GLOB	GLOB	224	Day 224	2	210	19.5	19.5		g/L		2	19.5				ABS	ABS	P	Com	P	Par	54	42	.	48	2	2	N	0.1	7	g/L
	ABS	M	CCHEM	CLINICAL CHEMISTRY - POST WEANING PERIOD - F1 GENERATION	GLOB	GLOB	224	Day 224	2	212	18.6	18.6		g/L		2	18.6				ABS	ABS	P	Com	P	Par	54	42	.	48	2	2	N	0.1	8	g/L
	ABS	F	CCHEM	CLINICAL CHEMISTRY - POST WEANING PERIOD - F1 GENERATION	GLOB	GLOB	224	Day 224	2	252	16	16		g/L		2	16				ABS	ABS	P	Com	P	Par	54	42	.	48	2	2	N	0.1	21	g/L
	ABS	F	CCHEM	CLINICAL CHEMISTRY - POST WEANING PERIOD - F1 GENERATION	GLOB	GLOB	224	Day 224	2	255	18.6	18.6		g/L		2	18.6				ABS	ABS	P	Com	P	Par	54	42	.	48	2	2	N	0.1	22	g/L
	ABS	F	CCHEM	CLINICAL CHEMISTRY - POST WEANING PERIOD - F1 GENERATION	GLOB	GLOB	224	Day 224	2	265	18.1	18.1		g/L		2	18.1				ABS	ABS	P	Com	P	Par	54	42	.	48	2	2	N	0.1	23	g/L
	ABS	F	CCHEM	CLINICAL CHEMISTRY - POST WEANING PERIOD - F1 GENERATION	GLOB	GLOB	224	Day 224	2	268	16.6	16.6		g/L		2	16.6				ABS	ABS	P	Com	P	Par	54	42	.	48	2	2	N	0.1	24	g/L
	ABS	M	CCHEM	CLINICAL CHEMISTRY - POST WEANING PERIOD - F1 GENERATION	GLOB	GLOB	224	Day 224	3	301	18	18		g/L		3	18				ABS	ABS	P	Com	P	Par	54	42	.	48	2	2	N	0.1	9	g/L
	ABS	M	CCHEM	CLINICAL CHEMISTRY - POST WEANING PERIOD - F1 GENERATION	GLOB	GLOB	224	Day 224	3	309	19.8	19.8		g/L		3	19.8				ABS	ABS	P	Com	P	Par	54	42	.	48	2	2	N	0.1	10	g/L
	ABS	M	CCHEM	CLINICAL CHEMISTRY - POST WEANING PERIOD - F1 GENERATION	GLOB	GLOB	224	Day 224	3	313	18.1	18.1		g/L		3	18.1				ABS	ABS	P	Com	P	Par	54	42	.	48	2	2	N	0.1	11	g/L
	ABS	M	CCHEM	CLINICAL CHEMISTRY - POST WEANING PERIOD - F1 GENERATION	GLOB	GLOB	224	Day 224	3	316	15	15		g/L		3	15				ABS	ABS	P	Com	P	Par	54	42	.	48	2	2	N	0.1	12	g/L
	ABS	F	CCHEM	CLINICAL CHEMISTRY - POST WEANING PERIOD - F1 GENERATION	GLOB	GLOB	224	Day 224	3	350	16.5	16.5		g/L		3	16.5				ABS	ABS	P	Com	P	Par	54	42	.	48	2	2	N	0.1	25	g/L
	ABS	F	CCHEM	CLINICAL CHEMISTRY - POST WEANING PERIOD - F1 GENERATION	GLOB	GLOB	224	Day 224	3	356	17.9	17.9		g/L		3	17.9				ABS	ABS	P	Com	P	Par	54	42	.	48	2	2	N	0.1	26	g/L
	ABS	F	CCHEM	CLINICAL CHEMISTRY - POST WEANING PERIOD - F1 GENERATION	GLOB	GLOB	224	Day 224	3	358	16.4	16.4		g/L		3	16.4				ABS	ABS	P	Com	P	Par	54	42	.	48	2	2	N	0.1	27	g/L
	ABS	F	CCHEM	CLINICAL CHEMISTRY - POST WEANING PERIOD - F1 GENERATION	GLOB	GLOB	224	Day 224	3	363	18	18		g/L		3	18				ABS	ABS	P	Com	P	Par	54	42	.	48	2	2	N	0.1	28	g/L
	ABS	M	CCHEM	CLINICAL CHEMISTRY - POST WEANING PERIOD - F1 GENERATION	GLOB	GLOB	224	Day 224	4	405	20.2	20.2		g/L		4	20.2				ABS	ABS	P	Com	P	Par	54	42	.	48	2	2	N	0.1	13	g/L
	ABS	M	CCHEM	CLINICAL CHEMISTRY - POST WEANING PERIOD - F1 GENERATION	GLOB	GLOB	224	Day 224	4	407	19.3	19.3		g/L		4	19.3				ABS	ABS	P	Com	P	Par	54	42	.	48	2	2	N	0.1	14	g/L
	ABS	M	CCHEM	CLINICAL CHEMISTRY - POST WEANING PERIOD - F1 GENERATION	GLOB	GLOB	224	Day 224	4	412	21.2	21.2		g/L		4	21.2				ABS	ABS	P	Com	P	Par	54	42	.	48	2	2	N	0.1	15	g/L
	ABS	M	CCHEM	CLINICAL CHEMISTRY - POST WEANING PERIOD - F1 GENERATION	GLOB	GLOB	224	Day 224	4	418	17.8	17.8		g/L		4	17.8				ABS	ABS	P	Com	P	Par	54	42	.	48	2	2	N	0.1	16	g/L
	ABS	F	CCHEM	CLINICAL CHEMISTRY - POST WEANING PERIOD - F1 GENERATION	GLOB	GLOB	224	Day 224	4	450	16.9	16.9		g/L		4	16.9				ABS	ABS	P	Com	P	Par	54	42	.	48	2	2	N	0.1	29	g/L
	ABS	F	CCHEM	CLINICAL CHEMISTRY - POST WEANING PERIOD - F1 GENERATION	GLOB	GLOB	224	Day 224	4	453	18.2	18.2		g/L		4	18.2				ABS	ABS	P	Com	P	Par	54	42	.	48	2	2	N	0.1	30	g/L
	ABS	F	CCHEM	CLINICAL CHEMISTRY - POST WEANING PERIOD - F1 GENERATION	GLOB	GLOB	224	Day 224	4	462	19.3	19.3		g/L		4	19.3				ABS	ABS	P	Com	P	Par	54	42	.	48	2	2	N	0.1	31	g/L
	ABS	F	CCHEM	CLINICAL CHEMISTRY - POST WEANING PERIOD - F1 GENERATION	GLOB	GLOB	224	Day 224	4	465	18	18		g/L		4	18				ABS	ABS	P	Com	P	Par	54	42	.	48	2	2	N	0.1	32	g/L
	ABS	M	CCHEM	CLINICAL CHEMISTRY - POST WEANING PERIOD - F1 GENERATION	GLUC	GLUC	56	Day 56	1	101	7.1	7.1		mmol/L		1	7.1				ABS	ABS	P	Com	P	Par	54	42	.	35	1	1	N	0.1	1	mmol/L
	ABS	M	CCHEM	CLINICAL CHEMISTRY - POST WEANING PERIOD - F1 GENERATION	GLUC	GLUC	56	Day 56	1	104	7.3	7.3		mmol/L		1	7.3				ABS	ABS	P	Com	P	Par	54	42	.	35	1	1	N	0.1	2	mmol/L
	ABS	M	CCHEM	CLINICAL CHEMISTRY - POST WEANING PERIOD - F1 GENERATION	GLUC	GLUC	56	Day 56	1	109	7.3	7.3		mmol/L		1	7.3				ABS	ABS	P	Com	P	Par	54	42	.	35	1	1	N	0.1	3	mmol/L
	ABS	M	CCHEM	CLINICAL CHEMISTRY - POST WEANING PERIOD - F1 GENERATION	GLUC	GLUC	56	Day 56	1	112	6.9	6.9		mmol/L		1	6.9				ABS	ABS	P	Com	P	Par	54	42	.	35	1	1	N	0.1	4	mmol/L
	ABS	F	CCHEM	CLINICAL CHEMISTRY - POST WEANING PERIOD - F1 GENERATION	GLUC	GLUC	56	Day 56	1	152	7	7		mmol/L		1	7				ABS	ABS	P	Com	P	Par	54	42	.	35	1	1	N	0.1	17	mmol/L
	ABS	F	CCHEM	CLINICAL CHEMISTRY - POST WEANING PERIOD - F1 GENERATION	GLUC	GLUC	56	Day 56	1	154	7	7		mmol/L		1	7				ABS	ABS	P	Com	P	Par	54	42	.	35	1	1	N	0.1	18	mmol/L
	ABS	F	CCHEM	CLINICAL CHEMISTRY - POST WEANING PERIOD - F1 GENERATION	GLUC	GLUC	56	Day 56	1	159	6.8	6.8		mmol/L		1	6.8				ABS	ABS	P	Com	P	Par	54	42	.	35	1	1	N	0.1	19	mmol/L
	ABS	F	CCHEM	CLINICAL CHEMISTRY - POST WEANING PERIOD - F1 GENERATION	GLUC	GLUC	56	Day 56	1	162	7	7		mmol/L		1	7				ABS	ABS	P	Com	P	Par	54	42	.	35	1	1	N	0.1	20	mmol/L
	ABS	M	CCHEM	CLINICAL CHEMISTRY - POST WEANING PERIOD - F1 GENERATION	GLUC	GLUC	56	Day 56	2	200	6.8	6.8		mmol/L		2	6.8				ABS	ABS	P	Com	P	Par	54	42	.	35	1	1	N	0.1	5	mmol/L
	ABS	M	CCHEM	CLINICAL CHEMISTRY - POST WEANING PERIOD - F1 GENERATION	GLUC	GLUC	56	Day 56	2	206	5.8	5.8		mmol/L		2	5.8				ABS	ABS	P	Com	P	Par	54	42	.	35	1	1	N	0.1	6	mmol/L
	ABS	M	CCHEM	CLINICAL CHEMISTRY - POST WEANING PERIOD - F1 GENERATION	GLUC	GLUC	56	Day 56	2	210	5.8	5.8		mmol/L		2	5.8				ABS	ABS	P	Com	P	Par	54	42	.	35	1	1	N	0.1	7	mmol/L
	ABS	M	CCHEM	CLINICAL CHEMISTRY - POST WEANING PERIOD - F1 GENERATION	GLUC	GLUC	56	Day 56	2	212	6.8	6.8		mmol/L		2	6.8				ABS	ABS	P	Com	P	Par	54	42	.	35	1	1	N	0.1	8	mmol/L
	ABS	F	CCHEM	CLINICAL CHEMISTRY - POST WEANING PERIOD - F1 GENERATION	GLUC	GLUC	56	Day 56	2	252	6.8	6.8		mmol/L		2	6.8				ABS	ABS	P	Com	P	Par	54	42	.	35	1	1	N	0.1	21	mmol/L
	ABS	F	CCHEM	CLINICAL CHEMISTRY - POST WEANING PERIOD - F1 GENERATION	GLUC	GLUC	56	Day 56	2	255	5.5	5.5		mmol/L		2	5.5				ABS	ABS	P	Com	P	Par	54	42	.	35	1	1	N	0.1	22	mmol/L
	ABS	F	CCHEM	CLINICAL CHEMISTRY - POST WEANING PERIOD - F1 GENERATION	GLUC	GLUC	56	Day 56	2	265	6.4	6.4		mmol/L		2	6.4				ABS	ABS	P	Com	P	Par	54	42	.	35	1	1	N	0.1	23	mmol/L
	ABS	F	CCHEM	CLINICAL CHEMISTRY - POST WEANING PERIOD - F1 GENERATION	GLUC	GLUC	56	Day 56	2	268	6.2	6.2		mmol/L		2	6.2				ABS	ABS	P	Com	P	Par	54	42	.	35	1	1	N	0.1	24	mmol/L
	ABS	M	CCHEM	CLINICAL CHEMISTRY - POST WEANING PERIOD - F1 GENERATION	GLUC	GLUC	56	Day 56	3	301	7	7		mmol/L		3	7				ABS	ABS	P	Com	P	Par	54	42	.	35	1	1	N	0.1	9	mmol/L
	ABS	M	CCHEM	CLINICAL CHEMISTRY - POST WEANING PERIOD - F1 GENERATION	GLUC	GLUC	56	Day 56	3	309	6.2	6.2		mmol/L		3	6.2				ABS	ABS	P	Com	P	Par	54	42	.	35	1	1	N	0.1	10	mmol/L
	ABS	M	CCHEM	CLINICAL CHEMISTRY - POST WEANING PERIOD - F1 GENERATION	GLUC	GLUC	56	Day 56	3	313	6.9	6.9		mmol/L		3	6.9				ABS	ABS	P	Com	P	Par	54	42	.	35	1	1	N	0.1	11	mmol/L
	ABS	M	CCHEM	CLINICAL CHEMISTRY - POST WEANING PERIOD - F1 GENERATION	GLUC	GLUC	56	Day 56	3	316	7	7		mmol/L		3	7				ABS	ABS	P	Com	P	Par	54	42	.	35	1	1	N	0.1	12	mmol/L
	ABS	F	CCHEM	CLINICAL CHEMISTRY - POST WEANING PERIOD - F1 GENERATION	GLUC	GLUC	56	Day 56	3	350	6.5	6.5		mmol/L		3	6.5				ABS	ABS	P	Com	P	Par	54	42	.	35	1	1	N	0.1	25	mmol/L
	ABS	F	CCHEM	CLINICAL CHEMISTRY - POST WEANING PERIOD - F1 GENERATION	GLUC	GLUC	56	Day 56	3	356	6.6	6.6		mmol/L		3	6.6				ABS	ABS	P	Com	P	Par	54	42	.	35	1	1	N	0.1	26	mmol/L
	ABS	F	CCHEM	CLINICAL CHEMISTRY - POST WEANING PERIOD - F1 GENERATION	GLUC	GLUC	56	Day 56	3	358	7.3	7.3		mmol/L		3	7.3				ABS	ABS	P	Com	P	Par	54	42	.	35	1	1	N	0.1	27	mmol/L
	ABS	F	CCHEM	CLINICAL CHEMISTRY - POST WEANING PERIOD - F1 GENERATION	GLUC	GLUC	56	Day 56	3	363	6.6	6.6		mmol/L		3	6.6				ABS	ABS	P	Com	P	Par	54	42	.	35	1	1	N	0.1	28	mmol/L
	ABS	M	CCHEM	CLINICAL CHEMISTRY - POST WEANING PERIOD - F1 GENERATION	GLUC	GLUC	56	Day 56	4	405	6.2	6.2		mmol/L		4	6.2				ABS	ABS	P	Com	P	Par	54	42	.	35	1	1	N	0.1	13	mmol/L
	ABS	M	CCHEM	CLINICAL CHEMISTRY - POST WEANING PERIOD - F1 GENERATION	GLUC	GLUC	56	Day 56	4	407	6.1	6.1		mmol/L		4	6.1				ABS	ABS	P	Com	P	Par	54	42	.	35	1	1	N	0.1	14	mmol/L
	ABS	M	CCHEM	CLINICAL CHEMISTRY - POST WEANING PERIOD - F1 GENERATION	GLUC	GLUC	56	Day 56	4	412	6.7	6.7		mmol/L		4	6.7				ABS	ABS	P	Com	P	Par	54	42	.	35	1	1	N	0.1	15	mmol/L
	ABS	F	CCHEM	CLINICAL CHEMISTRY - POST WEANING PERIOD - F1 GENERATION	GLUC	GLUC	56	Day 56	4	450	6.2	6.2		mmol/L		4	6.2				ABS	ABS	P	Com	P	Par	54	42	.	35	1	1	N	0.1	29	mmol/L
	ABS	F	CCHEM	CLINICAL CHEMISTRY - POST WEANING PERIOD - F1 GENERATION	GLUC	GLUC	56	Day 56	4	453	7.2	7.2		mmol/L		4	7.2				ABS	ABS	P	Com	P	Par	54	42	.	35	1	1	N	0.1	30	mmol/L
	ABS	F	CCHEM	CLINICAL CHEMISTRY - POST WEANING PERIOD - F1 GENERATION	GLUC	GLUC	56	Day 56	4	462	6.3	6.3		mmol/L		4	6.3				ABS	ABS	P	Com	P	Par	54	42	.	35	1	1	N	0.1	31	mmol/L
	ABS	F	CCHEM	CLINICAL CHEMISTRY - POST WEANING PERIOD - F1 GENERATION	GLUC	GLUC	56	Day 56	4	465	7.4	7.4		mmol/L		4	7.4				ABS	ABS	P	Com	P	Par	54	42	.	35	1	1	N	0.1	32	mmol/L
	ABS	M	CCHEM	CLINICAL CHEMISTRY - POST WEANING PERIOD - F1 GENERATION	GLUC	GLUC	56.1005	Day 56 (Unscheduled)	4	418	.	5.9U	U	mmol/L		4	5.9				ABS	ABS	P	Com	P	Par	54	42	.	35	1	1	N	0.1	16	mmol/L
	ABS	M	CCHEM	CLINICAL CHEMISTRY - POST WEANING PERIOD - F1 GENERATION	GLUC	GLUC	112	Day 112	1	101	6.4	6.4		mmol/L		1	6.4				ABS	ABS	P	Com	P	Par	54	42	.	35	1	1	N	0.1	1	mmol/L
	ABS	M	CCHEM	CLINICAL CHEMISTRY - POST WEANING PERIOD - F1 GENERATION	GLUC	GLUC	112	Day 112	1	104	6	6		mmol/L		1	6				ABS	ABS	P	Com	P	Par	54	42	.	35	1	1	N	0.1	2	mmol/L
	ABS	M	CCHEM	CLINICAL CHEMISTRY - POST WEANING PERIOD - F1 GENERATION	GLUC	GLUC	112	Day 112	1	109	6	6		mmol/L		1	6				ABS	ABS	P	Com	P	Par	54	42	.	35	1	1	N	0.1	3	mmol/L
	ABS	M	CCHEM	CLINICAL CHEMISTRY - POST WEANING PERIOD - F1 GENERATION	GLUC	GLUC	112	Day 112	1	112	6.5	6.5		mmol/L		1	6.5				ABS	ABS	P	Com	P	Par	54	42	.	35	1	1	N	0.1	4	mmol/L
	ABS	F	CCHEM	CLINICAL CHEMISTRY - POST WEANING PERIOD - F1 GENERATION	GLUC	GLUC	112	Day 112	1	152	6.7	6.7		mmol/L		1	6.7				ABS	ABS	P	Com	P	Par	54	42	.	35	1	1	N	0.1	17	mmol/L
	ABS	F	CCHEM	CLINICAL CHEMISTRY - POST WEANING PERIOD - F1 GENERATION	GLUC	GLUC	112	Day 112	1	154	6.6	6.6		mmol/L		1	6.6				ABS	ABS	P	Com	P	Par	54	42	.	35	1	1	N	0.1	18	mmol/L
	ABS	F	CCHEM	CLINICAL CHEMISTRY - POST WEANING PERIOD - F1 GENERATION	GLUC	GLUC	112	Day 112	1	159	5.5	5.5		mmol/L		1	5.5				ABS	ABS	P	Com	P	Par	54	42	.	35	1	1	N	0.1	19	mmol/L
	ABS	F	CCHEM	CLINICAL CHEMISTRY - POST WEANING PERIOD - F1 GENERATION	GLUC	GLUC	112	Day 112	1	162	6.7	6.7		mmol/L		1	6.7				ABS	ABS	P	Com	P	Par	54	42	.	35	1	1	N	0.1	20	mmol/L
	ABS	M	CCHEM	CLINICAL CHEMISTRY - POST WEANING PERIOD - F1 GENERATION	GLUC	GLUC	112	Day 112	2	200	6.4	6.4		mmol/L		2	6.4				ABS	ABS	P	Com	P	Par	54	42	.	35	1	1	N	0.1	5	mmol/L
	ABS	M	CCHEM	CLINICAL CHEMISTRY - POST WEANING PERIOD - F1 GENERATION	GLUC	GLUC	112	Day 112	2	206	5.7	5.7		mmol/L		2	5.7				ABS	ABS	P	Com	P	Par	54	42	.	35	1	1	N	0.1	6	mmol/L
	ABS	M	CCHEM	CLINICAL CHEMISTRY - POST WEANING PERIOD - F1 GENERATION	GLUC	GLUC	112	Day 112	2	210	5.9	5.9		mmol/L		2	5.9				ABS	ABS	P	Com	P	Par	54	42	.	35	1	1	N	0.1	7	mmol/L
	ABS	M	CCHEM	CLINICAL CHEMISTRY - POST WEANING PERIOD - F1 GENERATION	GLUC	GLUC	112	Day 112	2	212	6.4	6.4		mmol/L		2	6.4				ABS	ABS	P	Com	P	Par	54	42	.	35	1	1	N	0.1	8	mmol/L
	ABS	F	CCHEM	CLINICAL CHEMISTRY - POST WEANING PERIOD - F1 GENERATION	GLUC	GLUC	112	Day 112	2	252	6.4	6.4		mmol/L		2	6.4				ABS	ABS	P	Com	P	Par	54	42	.	35	1	1	N	0.1	21	mmol/L
	ABS	F	CCHEM	CLINICAL CHEMISTRY - POST WEANING PERIOD - F1 GENERATION	GLUC	GLUC	112	Day 112	2	255	5.8	5.8		mmol/L		2	5.8				ABS	ABS	P	Com	P	Par	54	42	.	35	1	1	N	0.1	22	mmol/L
	ABS	F	CCHEM	CLINICAL CHEMISTRY - POST WEANING PERIOD - F1 GENERATION	GLUC	GLUC	112	Day 112	2	265	6.6	6.6		mmol/L		2	6.6				ABS	ABS	P	Com	P	Par	54	42	.	35	1	1	N	0.1	23	mmol/L
	ABS	F	CCHEM	CLINICAL CHEMISTRY - POST WEANING PERIOD - F1 GENERATION	GLUC	GLUC	112	Day 112	2	268	5.8	5.8		mmol/L		2	5.8				ABS	ABS	P	Com	P	Par	54	42	.	35	1	1	N	0.1	24	mmol/L
	ABS	M	CCHEM	CLINICAL CHEMISTRY - POST WEANING PERIOD - F1 GENERATION	GLUC	GLUC	112	Day 112	3	301	6.6	6.6		mmol/L		3	6.6				ABS	ABS	P	Com	P	Par	54	42	.	35	1	1	N	0.1	9	mmol/L
	ABS	M	CCHEM	CLINICAL CHEMISTRY - POST WEANING PERIOD - F1 GENERATION	GLUC	GLUC	112	Day 112	3	309	6.1	6.1		mmol/L		3	6.1				ABS	ABS	P	Com	P	Par	54	42	.	35	1	1	N	0.1	10	mmol/L
	ABS	M	CCHEM	CLINICAL CHEMISTRY - POST WEANING PERIOD - F1 GENERATION	GLUC	GLUC	112	Day 112	3	313	7	7		mmol/L		3	7				ABS	ABS	P	Com	P	Par	54	42	.	35	1	1	N	0.1	11	mmol/L
	ABS	M	CCHEM	CLINICAL CHEMISTRY - POST WEANING PERIOD - F1 GENERATION	GLUC	GLUC	112	Day 112	3	316	6.9	6.9		mmol/L		3	6.9				ABS	ABS	P	Com	P	Par	54	42	.	35	1	1	N	0.1	12	mmol/L
	ABS	F	CCHEM	CLINICAL CHEMISTRY - POST WEANING PERIOD - F1 GENERATION	GLUC	GLUC	112	Day 112	3	350	6.3	6.3		mmol/L		3	6.3				ABS	ABS	P	Com	P	Par	54	42	.	35	1	1	N	0.1	25	mmol/L
	ABS	F	CCHEM	CLINICAL CHEMISTRY - POST WEANING PERIOD - F1 GENERATION	GLUC	GLUC	112	Day 112	3	356	6	6		mmol/L		3	6				ABS	ABS	P	Com	P	Par	54	42	.	35	1	1	N	0.1	26	mmol/L
	ABS	F	CCHEM	CLINICAL CHEMISTRY - POST WEANING PERIOD - F1 GENERATION	GLUC	GLUC	112	Day 112	3	358	6.8	6.8		mmol/L		3	6.8				ABS	ABS	P	Com	P	Par	54	42	.	35	1	1	N	0.1	27	mmol/L
	ABS	F	CCHEM	CLINICAL CHEMISTRY - POST WEANING PERIOD - F1 GENERATION	GLUC	GLUC	112	Day 112	3	363	6.4	6.4		mmol/L		3	6.4				ABS	ABS	P	Com	P	Par	54	42	.	35	1	1	N	0.1	28	mmol/L
	ABS	M	CCHEM	CLINICAL CHEMISTRY - POST WEANING PERIOD - F1 GENERATION	GLUC	GLUC	112	Day 112	4	405	6.1	6.1		mmol/L		4	6.1				ABS	ABS	P	Com	P	Par	54	42	.	35	1	1	N	0.1	13	mmol/L
	ABS	M	CCHEM	CLINICAL CHEMISTRY - POST WEANING PERIOD - F1 GENERATION	GLUC	GLUC	112	Day 112	4	407	6.3	6.3		mmol/L		4	6.3				ABS	ABS	P	Com	P	Par	54	42	.	35	1	1	N	0.1	14	mmol/L
	ABS	M	CCHEM	CLINICAL CHEMISTRY - POST WEANING PERIOD - F1 GENERATION	GLUC	GLUC	112	Day 112	4	412	6.1	6.1		mmol/L		4	6.1				ABS	ABS	P	Com	P	Par	54	42	.	35	1	1	N	0.1	15	mmol/L
	ABS	M	CCHEM	CLINICAL CHEMISTRY - POST WEANING PERIOD - F1 GENERATION	GLUC	GLUC	112	Day 112	4	418	5.7	5.7		mmol/L		4	5.7				ABS	ABS	P	Com	P	Par	54	42	.	35	1	1	N	0.1	16	mmol/L
	ABS	F	CCHEM	CLINICAL CHEMISTRY - POST WEANING PERIOD - F1 GENERATION	GLUC	GLUC	112	Day 112	4	450	6.3	6.3		mmol/L		4	6.3				ABS	ABS	P	Com	P	Par	54	42	.	35	1	1	N	0.1	29	mmol/L
	ABS	F	CCHEM	CLINICAL CHEMISTRY - POST WEANING PERIOD - F1 GENERATION	GLUC	GLUC	112	Day 112	4	453	7.2	7.2		mmol/L		4	7.2				ABS	ABS	P	Com	P	Par	54	42	.	35	1	1	N	0.1	30	mmol/L
	ABS	F	CCHEM	CLINICAL CHEMISTRY - POST WEANING PERIOD - F1 GENERATION	GLUC	GLUC	112	Day 112	4	462	5.9	5.9		mmol/L		4	5.9				ABS	ABS	P	Com	P	Par	54	42	.	35	1	1	N	0.1	31	mmol/L
	ABS	F	CCHEM	CLINICAL CHEMISTRY - POST WEANING PERIOD - F1 GENERATION	GLUC	GLUC	112	Day 112	4	465	5.9	5.9		mmol/L		4	5.9				ABS	ABS	P	Com	P	Par	54	42	.	35	1	1	N	0.1	32	mmol/L
	ABS	M	CCHEM	CLINICAL CHEMISTRY - POST WEANING PERIOD - F1 GENERATION	GLUC	GLUC	168	Day 168	1	101	6.5	6.5		mmol/L		1	6.5				ABS	ABS	P	Com	P	Par	54	42	.	35	1	1	N	0.1	1	mmol/L
	ABS	M	CCHEM	CLINICAL CHEMISTRY - POST WEANING PERIOD - F1 GENERATION	GLUC	GLUC	168	Day 168	1	104	6.1	6.1		mmol/L		1	6.1				ABS	ABS	P	Com	P	Par	54	42	.	35	1	1	N	0.1	2	mmol/L
	ABS	M	CCHEM	CLINICAL CHEMISTRY - POST WEANING PERIOD - F1 GENERATION	GLUC	GLUC	168	Day 168	1	109	6.1	6.1		mmol/L		1	6.1				ABS	ABS	P	Com	P	Par	54	42	.	35	1	1	N	0.1	3	mmol/L
	ABS	M	CCHEM	CLINICAL CHEMISTRY - POST WEANING PERIOD - F1 GENERATION	GLUC	GLUC	168	Day 168	1	112	6.4	6.4		mmol/L		1	6.4				ABS	ABS	P	Com	P	Par	54	42	.	35	1	1	N	0.1	4	mmol/L
	ABS	F	CCHEM	CLINICAL CHEMISTRY - POST WEANING PERIOD - F1 GENERATION	GLUC	GLUC	168	Day 168	1	152	7	7		mmol/L		1	7				ABS	ABS	P	Com	P	Par	54	42	.	35	1	1	N	0.1	17	mmol/L
	ABS	F	CCHEM	CLINICAL CHEMISTRY - POST WEANING PERIOD - F1 GENERATION	GLUC	GLUC	168	Day 168	1	154	5.8	5.8		mmol/L		1	5.8				ABS	ABS	P	Com	P	Par	54	42	.	35	1	1	N	0.1	18	mmol/L
	ABS	F	CCHEM	CLINICAL CHEMISTRY - POST WEANING PERIOD - F1 GENERATION	GLUC	GLUC	168	Day 168	1	159	5.7	5.7		mmol/L		1	5.7				ABS	ABS	P	Com	P	Par	54	42	.	35	1	1	N	0.1	19	mmol/L
	ABS	F	CCHEM	CLINICAL CHEMISTRY - POST WEANING PERIOD - F1 GENERATION	GLUC	GLUC	168	Day 168	1	162	6.3	6.3		mmol/L		1	6.3				ABS	ABS	P	Com	P	Par	54	42	.	35	1	1	N	0.1	20	mmol/L
	ABS	M	CCHEM	CLINICAL CHEMISTRY - POST WEANING PERIOD - F1 GENERATION	GLUC	GLUC	168	Day 168	2	200	5.6	5.6		mmol/L		2	5.6				ABS	ABS	P	Com	P	Par	54	42	.	35	1	1	N	0.1	5	mmol/L
	ABS	M	CCHEM	CLINICAL CHEMISTRY - POST WEANING PERIOD - F1 GENERATION	GLUC	GLUC	168	Day 168	2	206	5.3	5.3		mmol/L		2	5.3				ABS	ABS	P	Com	P	Par	54	42	.	35	1	1	N	0.1	6	mmol/L
	ABS	M	CCHEM	CLINICAL CHEMISTRY - POST WEANING PERIOD - F1 GENERATION	GLUC	GLUC	168	Day 168	2	210	5.5	5.5		mmol/L		2	5.5				ABS	ABS	P	Com	P	Par	54	42	.	35	1	1	N	0.1	7	mmol/L
	ABS	M	CCHEM	CLINICAL CHEMISTRY - POST WEANING PERIOD - F1 GENERATION	GLUC	GLUC	168	Day 168	2	212	6	6		mmol/L		2	6				ABS	ABS	P	Com	P	Par	54	42	.	35	1	1	N	0.1	8	mmol/L
	ABS	F	CCHEM	CLINICAL CHEMISTRY - POST WEANING PERIOD - F1 GENERATION	GLUC	GLUC	168	Day 168	2	252	5.9	5.9		mmol/L		2	5.9				ABS	ABS	P	Com	P	Par	54	42	.	35	1	1	N	0.1	21	mmol/L
	ABS	F	CCHEM	CLINICAL CHEMISTRY - POST WEANING PERIOD - F1 GENERATION	GLUC	GLUC	168	Day 168	2	255	5.6	5.6		mmol/L		2	5.6				ABS	ABS	P	Com	P	Par	54	42	.	35	1	1	N	0.1	22	mmol/L
	ABS	F	CCHEM	CLINICAL CHEMISTRY - POST WEANING PERIOD - F1 GENERATION	GLUC	GLUC	168	Day 168	2	265	5.8	5.8		mmol/L		2	5.8				ABS	ABS	P	Com	P	Par	54	42	.	35	1	1	N	0.1	23	mmol/L
	ABS	F	CCHEM	CLINICAL CHEMISTRY - POST WEANING PERIOD - F1 GENERATION	GLUC	GLUC	168	Day 168	2	268	5.6	5.6		mmol/L		2	5.6				ABS	ABS	P	Com	P	Par	54	42	.	35	1	1	N	0.1	24	mmol/L
	ABS	M	CCHEM	CLINICAL CHEMISTRY - POST WEANING PERIOD - F1 GENERATION	GLUC	GLUC	168	Day 168	3	301	6.1	6.1		mmol/L		3	6.1				ABS	ABS	P	Com	P	Par	54	42	.	35	1	1	N	0.1	9	mmol/L
	ABS	M	CCHEM	CLINICAL CHEMISTRY - POST WEANING PERIOD - F1 GENERATION	GLUC	GLUC	168	Day 168	3	309	5.4	5.4		mmol/L		3	5.4				ABS	ABS	P	Com	P	Par	54	42	.	35	1	1	N	0.1	10	mmol/L
	ABS	M	CCHEM	CLINICAL CHEMISTRY - POST WEANING PERIOD - F1 GENERATION	GLUC	GLUC	168	Day 168	3	313	5.9	5.9		mmol/L		3	5.9				ABS	ABS	P	Com	P	Par	54	42	.	35	1	1	N	0.1	11	mmol/L
	ABS	M	CCHEM	CLINICAL CHEMISTRY - POST WEANING PERIOD - F1 GENERATION	GLUC	GLUC	168	Day 168	3	316	6.2	6.2		mmol/L		3	6.2				ABS	ABS	P	Com	P	Par	54	42	.	35	1	1	N	0.1	12	mmol/L
	ABS	F	CCHEM	CLINICAL CHEMISTRY - POST WEANING PERIOD - F1 GENERATION	GLUC	GLUC	168	Day 168	3	350	5.9	5.9		mmol/L		3	5.9				ABS	ABS	P	Com	P	Par	54	42	.	35	1	1	N	0.1	25	mmol/L
	ABS	F	CCHEM	CLINICAL CHEMISTRY - POST WEANING PERIOD - F1 GENERATION	GLUC	GLUC	168	Day 168	3	356	5.6	5.6		mmol/L		3	5.6				ABS	ABS	P	Com	P	Par	54	42	.	35	1	1	N	0.1	26	mmol/L
	ABS	F	CCHEM	CLINICAL CHEMISTRY - POST WEANING PERIOD - F1 GENERATION	GLUC	GLUC	168	Day 168	3	358	6.2	6.2		mmol/L		3	6.2				ABS	ABS	P	Com	P	Par	54	42	.	35	1	1	N	0.1	27	mmol/L
	ABS	F	CCHEM	CLINICAL CHEMISTRY - POST WEANING PERIOD - F1 GENERATION	GLUC	GLUC	168	Day 168	3	363	5.7	5.7		mmol/L		3	5.7				ABS	ABS	P	Com	P	Par	54	42	.	35	1	1	N	0.1	28	mmol/L
	ABS	M	CCHEM	CLINICAL CHEMISTRY - POST WEANING PERIOD - F1 GENERATION	GLUC	GLUC	168	Day 168	4	405	5.6	5.6		mmol/L		4	5.6				ABS	ABS	P	Com	P	Par	54	42	.	35	1	1	N	0.1	13	mmol/L
	ABS	M	CCHEM	CLINICAL CHEMISTRY - POST WEANING PERIOD - F1 GENERATION	GLUC	GLUC	168	Day 168	4	407	6.2	6.2		mmol/L		4	6.2				ABS	ABS	P	Com	P	Par	54	42	.	35	1	1	N	0.1	14	mmol/L
	ABS	M	CCHEM	CLINICAL CHEMISTRY - POST WEANING PERIOD - F1 GENERATION	GLUC	GLUC	168	Day 168	4	412	5.9	5.9		mmol/L		4	5.9				ABS	ABS	P	Com	P	Par	54	42	.	35	1	1	N	0.1	15	mmol/L
	ABS	M	CCHEM	CLINICAL CHEMISTRY - POST WEANING PERIOD - F1 GENERATION	GLUC	GLUC	168	Day 168	4	418	5.9	5.9		mmol/L		4	5.9				ABS	ABS	P	Com	P	Par	54	42	.	35	1	1	N	0.1	16	mmol/L
	ABS	F	CCHEM	CLINICAL CHEMISTRY - POST WEANING PERIOD - F1 GENERATION	GLUC	GLUC	168	Day 168	4	450	5.7	5.7		mmol/L		4	5.7				ABS	ABS	P	Com	P	Par	54	42	.	35	1	1	N	0.1	29	mmol/L
	ABS	F	CCHEM	CLINICAL CHEMISTRY - POST WEANING PERIOD - F1 GENERATION	GLUC	GLUC	168	Day 168	4	453	6.2	6.2		mmol/L		4	6.2				ABS	ABS	P	Com	P	Par	54	42	.	35	1	1	N	0.1	30	mmol/L
	ABS	F	CCHEM	CLINICAL CHEMISTRY - POST WEANING PERIOD - F1 GENERATION	GLUC	GLUC	168	Day 168	4	462	5.9	5.9		mmol/L		4	5.9				ABS	ABS	P	Com	P	Par	54	42	.	35	1	1	N	0.1	31	mmol/L
	ABS	F	CCHEM	CLINICAL CHEMISTRY - POST WEANING PERIOD - F1 GENERATION	GLUC	GLUC	168	Day 168	4	465	5.9	5.9		mmol/L		4	5.9				ABS	ABS	P	Com	P	Par	54	42	.	35	1	1	N	0.1	32	mmol/L
	ABS	M	CCHEM	CLINICAL CHEMISTRY - POST WEANING PERIOD - F1 GENERATION	GLUC	GLUC	224	Day 224	1	101	6.2	6.2		mmol/L		1	6.2				ABS	ABS	P	Com	P	Par	54	42	.	35	1	1	N	0.1	1	mmol/L
	ABS	M	CCHEM	CLINICAL CHEMISTRY - POST WEANING PERIOD - F1 GENERATION	GLUC	GLUC	224	Day 224	1	104	5.6	5.6		mmol/L		1	5.6				ABS	ABS	P	Com	P	Par	54	42	.	35	1	1	N	0.1	2	mmol/L
	ABS	M	CCHEM	CLINICAL CHEMISTRY - POST WEANING PERIOD - F1 GENERATION	GLUC	GLUC	224	Day 224	1	109	5.3	5.3		mmol/L		1	5.3				ABS	ABS	P	Com	P	Par	54	42	.	35	1	1	N	0.1	3	mmol/L
	ABS	M	CCHEM	CLINICAL CHEMISTRY - POST WEANING PERIOD - F1 GENERATION	GLUC	GLUC	224	Day 224	1	112	5.6	5.6		mmol/L		1	5.6				ABS	ABS	P	Com	P	Par	54	42	.	35	1	1	N	0.1	4	mmol/L
	ABS	F	CCHEM	CLINICAL CHEMISTRY - POST WEANING PERIOD - F1 GENERATION	GLUC	GLUC	224	Day 224	1	152	6.4	6.4		mmol/L		1	6.4				ABS	ABS	P	Com	P	Par	54	42	.	35	1	1	N	0.1	17	mmol/L
	ABS	F	CCHEM	CLINICAL CHEMISTRY - POST WEANING PERIOD - F1 GENERATION	GLUC	GLUC	224	Day 224	1	154	5.7	5.7		mmol/L		1	5.7				ABS	ABS	P	Com	P	Par	54	42	.	35	1	1	N	0.1	18	mmol/L
	ABS	F	CCHEM	CLINICAL CHEMISTRY - POST WEANING PERIOD - F1 GENERATION	GLUC	GLUC	224	Day 224	1	159	5.1	5.1		mmol/L		1	5.1				ABS	ABS	P	Com	P	Par	54	42	.	35	1	1	N	0.1	19	mmol/L
	ABS	F	CCHEM	CLINICAL CHEMISTRY - POST WEANING PERIOD - F1 GENERATION	GLUC	GLUC	224	Day 224	1	162	6	6		mmol/L		1	6				ABS	ABS	P	Com	P	Par	54	42	.	35	1	1	N	0.1	20	mmol/L
	ABS	M	CCHEM	CLINICAL CHEMISTRY - POST WEANING PERIOD - F1 GENERATION	GLUC	GLUC	224	Day 224	2	200	5.7	5.7		mmol/L		2	5.7				ABS	ABS	P	Com	P	Par	54	42	.	35	1	1	N	0.1	5	mmol/L
	ABS	M	CCHEM	CLINICAL CHEMISTRY - POST WEANING PERIOD - F1 GENERATION	GLUC	GLUC	224	Day 224	2	206	5.1	5.1		mmol/L		2	5.1				ABS	ABS	P	Com	P	Par	54	42	.	35	1	1	N	0.1	6	mmol/L
	ABS	M	CCHEM	CLINICAL CHEMISTRY - POST WEANING PERIOD - F1 GENERATION	GLUC	GLUC	224	Day 224	2	210	5.2	5.2		mmol/L		2	5.2				ABS	ABS	P	Com	P	Par	54	42	.	35	1	1	N	0.1	7	mmol/L
	ABS	M	CCHEM	CLINICAL CHEMISTRY - POST WEANING PERIOD - F1 GENERATION	GLUC	GLUC	224	Day 224	2	212	5.8	5.8		mmol/L		2	5.8				ABS	ABS	P	Com	P	Par	54	42	.	35	1	1	N	0.1	8	mmol/L
	ABS	F	CCHEM	CLINICAL CHEMISTRY - POST WEANING PERIOD - F1 GENERATION	GLUC	GLUC	224	Day 224	2	252	5.6	5.6		mmol/L		2	5.6				ABS	ABS	P	Com	P	Par	54	42	.	35	1	1	N	0.1	21	mmol/L
	ABS	F	CCHEM	CLINICAL CHEMISTRY - POST WEANING PERIOD - F1 GENERATION	GLUC	GLUC	224	Day 224	2	255	5.2	5.2		mmol/L		2	5.2				ABS	ABS	P	Com	P	Par	54	42	.	35	1	1	N	0.1	22	mmol/L
	ABS	F	CCHEM	CLINICAL CHEMISTRY - POST WEANING PERIOD - F1 GENERATION	GLUC	GLUC	224	Day 224	2	265	5.1	5.1		mmol/L		2	5.1				ABS	ABS	P	Com	P	Par	54	42	.	35	1	1	N	0.1	23	mmol/L
	ABS	F	CCHEM	CLINICAL CHEMISTRY - POST WEANING PERIOD - F1 GENERATION	GLUC	GLUC	224	Day 224	2	268	5	5		mmol/L		2	5				ABS	ABS	P	Com	P	Par	54	42	.	35	1	1	N	0.1	24	mmol/L
	ABS	M	CCHEM	CLINICAL CHEMISTRY - POST WEANING PERIOD - F1 GENERATION	GLUC	GLUC	224	Day 224	3	301	5.8	5.8		mmol/L		3	5.8				ABS	ABS	P	Com	P	Par	54	42	.	35	1	1	N	0.1	9	mmol/L
	ABS	M	CCHEM	CLINICAL CHEMISTRY - POST WEANING PERIOD - F1 GENERATION	GLUC	GLUC	224	Day 224	3	309	5	5		mmol/L		3	5				ABS	ABS	P	Com	P	Par	54	42	.	35	1	1	N	0.1	10	mmol/L
	ABS	M	CCHEM	CLINICAL CHEMISTRY - POST WEANING PERIOD - F1 GENERATION	GLUC	GLUC	224	Day 224	3	313	5.5	5.5		mmol/L		3	5.5				ABS	ABS	P	Com	P	Par	54	42	.	35	1	1	N	0.1	11	mmol/L
	ABS	M	CCHEM	CLINICAL CHEMISTRY - POST WEANING PERIOD - F1 GENERATION	GLUC	GLUC	224	Day 224	3	316	6.2	6.2		mmol/L		3	6.2				ABS	ABS	P	Com	P	Par	54	42	.	35	1	1	N	0.1	12	mmol/L
	ABS	F	CCHEM	CLINICAL CHEMISTRY - POST WEANING PERIOD - F1 GENERATION	GLUC	GLUC	224	Day 224	3	350	5.2	5.2		mmol/L		3	5.2				ABS	ABS	P	Com	P	Par	54	42	.	35	1	1	N	0.1	25	mmol/L
	ABS	F	CCHEM	CLINICAL CHEMISTRY - POST WEANING PERIOD - F1 GENERATION	GLUC	GLUC	224	Day 224	3	356	5.6	5.6		mmol/L		3	5.6				ABS	ABS	P	Com	P	Par	54	42	.	35	1	1	N	0.1	26	mmol/L
	ABS	F	CCHEM	CLINICAL CHEMISTRY - POST WEANING PERIOD - F1 GENERATION	GLUC	GLUC	224	Day 224	3	358	5.8	5.8		mmol/L		3	5.8				ABS	ABS	P	Com	P	Par	54	42	.	35	1	1	N	0.1	27	mmol/L
	ABS	F	CCHEM	CLINICAL CHEMISTRY - POST WEANING PERIOD - F1 GENERATION	GLUC	GLUC	224	Day 224	3	363	5.3	5.3		mmol/L		3	5.3				ABS	ABS	P	Com	P	Par	54	42	.	35	1	1	N	0.1	28	mmol/L
	ABS	M	CCHEM	CLINICAL CHEMISTRY - POST WEANING PERIOD - F1 GENERATION	GLUC	GLUC	224	Day 224	4	405	5.9	5.9		mmol/L		4	5.9				ABS	ABS	P	Com	P	Par	54	42	.	35	1	1	N	0.1	13	mmol/L
	ABS	M	CCHEM	CLINICAL CHEMISTRY - POST WEANING PERIOD - F1 GENERATION	GLUC	GLUC	224	Day 224	4	407	5.9	5.9		mmol/L		4	5.9				ABS	ABS	P	Com	P	Par	54	42	.	35	1	1	N	0.1	14	mmol/L
	ABS	M	CCHEM	CLINICAL CHEMISTRY - POST WEANING PERIOD - F1 GENERATION	GLUC	GLUC	224	Day 224	4	412	5.6	5.6		mmol/L		4	5.6				ABS	ABS	P	Com	P	Par	54	42	.	35	1	1	N	0.1	15	mmol/L
	ABS	M	CCHEM	CLINICAL CHEMISTRY - POST WEANING PERIOD - F1 GENERATION	GLUC	GLUC	224	Day 224	4	418	5.4	5.4		mmol/L		4	5.4				ABS	ABS	P	Com	P	Par	54	42	.	35	1	1	N	0.1	16	mmol/L
	ABS	F	CCHEM	CLINICAL CHEMISTRY - POST WEANING PERIOD - F1 GENERATION	GLUC	GLUC	224	Day 224	4	450	5.2	5.2		mmol/L		4	5.2				ABS	ABS	P	Com	P	Par	54	42	.	35	1	1	N	0.1	29	mmol/L
	ABS	F	CCHEM	CLINICAL CHEMISTRY - POST WEANING PERIOD - F1 GENERATION	GLUC	GLUC	224	Day 224	4	453	6.1	6.1		mmol/L		4	6.1				ABS	ABS	P	Com	P	Par	54	42	.	35	1	1	N	0.1	30	mmol/L
	ABS	F	CCHEM	CLINICAL CHEMISTRY - POST WEANING PERIOD - F1 GENERATION	GLUC	GLUC	224	Day 224	4	462	5.5	5.5		mmol/L		4	5.5				ABS	ABS	P	Com	P	Par	54	42	.	35	1	1	N	0.1	31	mmol/L
	ABS	F	CCHEM	CLINICAL CHEMISTRY - POST WEANING PERIOD - F1 GENERATION	GLUC	GLUC	224	Day 224	4	465	5.4	5.4		mmol/L		4	5.4				ABS	ABS	P	Com	P	Par	54	42	.	35	1	1	N	0.1	32	mmol/L
	ABS	M	CCHEM	CLINICAL CHEMISTRY - POST WEANING PERIOD - F1 GENERATION	K	K	56	Day 56	1	101	5.23	5.23		mmol/L		1	5.23				ABS	ABS	P	Com	P	Par	54	42	.	60	2	2	N	0.01	1	mmol/L
	ABS	M	CCHEM	CLINICAL CHEMISTRY - POST WEANING PERIOD - F1 GENERATION	K	K	56	Day 56	1	104	5.78	5.78		mmol/L		1	5.78				ABS	ABS	P	Com	P	Par	54	42	.	60	2	2	N	0.01	2	mmol/L
	ABS	M	CCHEM	CLINICAL CHEMISTRY - POST WEANING PERIOD - F1 GENERATION	K	K	56	Day 56	1	109	5.42	5.42		mmol/L		1	5.42				ABS	ABS	P	Com	P	Par	54	42	.	60	2	2	N	0.01	3	mmol/L
	ABS	M	CCHEM	CLINICAL CHEMISTRY - POST WEANING PERIOD - F1 GENERATION	K	K	56	Day 56	1	112	5.35	5.35		mmol/L		1	5.35				ABS	ABS	P	Com	P	Par	54	42	.	60	2	2	N	0.01	4	mmol/L
	ABS	F	CCHEM	CLINICAL CHEMISTRY - POST WEANING PERIOD - F1 GENERATION	K	K	56	Day 56	1	152	5.56	5.56		mmol/L		1	5.56				ABS	ABS	P	Com	P	Par	54	42	.	60	2	2	N	0.01	17	mmol/L
	ABS	F	CCHEM	CLINICAL CHEMISTRY - POST WEANING PERIOD - F1 GENERATION	K	K	56	Day 56	1	154	5.38	5.38		mmol/L		1	5.38				ABS	ABS	P	Com	P	Par	54	42	.	60	2	2	N	0.01	18	mmol/L
	ABS	F	CCHEM	CLINICAL CHEMISTRY - POST WEANING PERIOD - F1 GENERATION	K	K	56	Day 56	1	159	4.88	4.88		mmol/L		1	4.88				ABS	ABS	P	Com	P	Par	54	42	.	60	2	2	N	0.01	19	mmol/L
	ABS	F	CCHEM	CLINICAL CHEMISTRY - POST WEANING PERIOD - F1 GENERATION	K	K	56	Day 56	1	162	5.19	5.19		mmol/L		1	5.19				ABS	ABS	P	Com	P	Par	54	42	.	60	2	2	N	0.01	20	mmol/L
	ABS	M	CCHEM	CLINICAL CHEMISTRY - POST WEANING PERIOD - F1 GENERATION	K	K	56	Day 56	2	200	5.75	5.75		mmol/L		2	5.75				ABS	ABS	P	Com	P	Par	54	42	.	60	2	2	N	0.01	5	mmol/L
	ABS	M	CCHEM	CLINICAL CHEMISTRY - POST WEANING PERIOD - F1 GENERATION	K	K	56	Day 56	2	206	5.46	5.46		mmol/L		2	5.46				ABS	ABS	P	Com	P	Par	54	42	.	60	2	2	N	0.01	6	mmol/L
	ABS	M	CCHEM	CLINICAL CHEMISTRY - POST WEANING PERIOD - F1 GENERATION	K	K	56	Day 56	2	210	5.33	5.33		mmol/L		2	5.33				ABS	ABS	P	Com	P	Par	54	42	.	60	2	2	N	0.01	7	mmol/L
	ABS	M	CCHEM	CLINICAL CHEMISTRY - POST WEANING PERIOD - F1 GENERATION	K	K	56	Day 56	2	212	5.03	5.03		mmol/L		2	5.03				ABS	ABS	P	Com	P	Par	54	42	.	60	2	2	N	0.01	8	mmol/L
	ABS	F	CCHEM	CLINICAL CHEMISTRY - POST WEANING PERIOD - F1 GENERATION	K	K	56	Day 56	2	252	5.8	5.8		mmol/L		2	5.8				ABS	ABS	P	Com	P	Par	54	42	.	60	2	2	N	0.01	21	mmol/L
	ABS	F	CCHEM	CLINICAL CHEMISTRY - POST WEANING PERIOD - F1 GENERATION	K	K	56	Day 56	2	255	5.4	5.4		mmol/L		2	5.4				ABS	ABS	P	Com	P	Par	54	42	.	60	2	2	N	0.01	22	mmol/L
	ABS	F	CCHEM	CLINICAL CHEMISTRY - POST WEANING PERIOD - F1 GENERATION	K	K	56	Day 56	2	265	5.51	5.51		mmol/L		2	5.51				ABS	ABS	P	Com	P	Par	54	42	.	60	2	2	N	0.01	23	mmol/L
	ABS	F	CCHEM	CLINICAL CHEMISTRY - POST WEANING PERIOD - F1 GENERATION	K	K	56	Day 56	2	268	5.14	5.14		mmol/L		2	5.14				ABS	ABS	P	Com	P	Par	54	42	.	60	2	2	N	0.01	24	mmol/L
	ABS	M	CCHEM	CLINICAL CHEMISTRY - POST WEANING PERIOD - F1 GENERATION	K	K	56	Day 56	3	301	5.44	5.44		mmol/L		3	5.44				ABS	ABS	P	Com	P	Par	54	42	.	60	2	2	N	0.01	9	mmol/L
	ABS	M	CCHEM	CLINICAL CHEMISTRY - POST WEANING PERIOD - F1 GENERATION	K	K	56	Day 56	3	309	4.84	4.84		mmol/L		3	4.84				ABS	ABS	P	Com	P	Par	54	42	.	60	2	2	N	0.01	10	mmol/L
	ABS	M	CCHEM	CLINICAL CHEMISTRY - POST WEANING PERIOD - F1 GENERATION	K	K	56	Day 56	3	313	5.56	5.56		mmol/L		3	5.56				ABS	ABS	P	Com	P	Par	54	42	.	60	2	2	N	0.01	11	mmol/L
	ABS	M	CCHEM	CLINICAL CHEMISTRY - POST WEANING PERIOD - F1 GENERATION	K	K	56	Day 56	3	316	5.48	5.48		mmol/L		3	5.48				ABS	ABS	P	Com	P	Par	54	42	.	60	2	2	N	0.01	12	mmol/L
	ABS	F	CCHEM	CLINICAL CHEMISTRY - POST WEANING PERIOD - F1 GENERATION	K	K	56	Day 56	3	350	5.22	5.22		mmol/L		3	5.22				ABS	ABS	P	Com	P	Par	54	42	.	60	2	2	N	0.01	25	mmol/L
	ABS	F	CCHEM	CLINICAL CHEMISTRY - POST WEANING PERIOD - F1 GENERATION	K	K	56	Day 56	3	356	5.05	5.05		mmol/L		3	5.05				ABS	ABS	P	Com	P	Par	54	42	.	60	2	2	N	0.01	26	mmol/L
	ABS	F	CCHEM	CLINICAL CHEMISTRY - POST WEANING PERIOD - F1 GENERATION	K	K	56	Day 56	3	358	4.97	4.97		mmol/L		3	4.97				ABS	ABS	P	Com	P	Par	54	42	.	60	2	2	N	0.01	27	mmol/L
	ABS	F	CCHEM	CLINICAL CHEMISTRY - POST WEANING PERIOD - F1 GENERATION	K	K	56	Day 56	3	363	4.98	4.98		mmol/L		3	4.98				ABS	ABS	P	Com	P	Par	54	42	.	60	2	2	N	0.01	28	mmol/L
	ABS	M	CCHEM	CLINICAL CHEMISTRY - POST WEANING PERIOD - F1 GENERATION	K	K	56	Day 56	4	405	5.96	5.96		mmol/L		4	5.96				ABS	ABS	P	Com	P	Par	54	42	.	60	2	2	N	0.01	13	mmol/L
	ABS	M	CCHEM	CLINICAL CHEMISTRY - POST WEANING PERIOD - F1 GENERATION	K	K	56	Day 56	4	407	4.96	4.96		mmol/L		4	4.96				ABS	ABS	P	Com	P	Par	54	42	.	60	2	2	N	0.01	14	mmol/L
	ABS	M	CCHEM	CLINICAL CHEMISTRY - POST WEANING PERIOD - F1 GENERATION	K	K	56	Day 56	4	412	5.4	5.4		mmol/L		4	5.4				ABS	ABS	P	Com	P	Par	54	42	.	60	2	2	N	0.01	15	mmol/L
	ABS	F	CCHEM	CLINICAL CHEMISTRY - POST WEANING PERIOD - F1 GENERATION	K	K	56	Day 56	4	450	5.55	5.55		mmol/L		4	5.55				ABS	ABS	P	Com	P	Par	54	42	.	60	2	2	N	0.01	29	mmol/L
	ABS	F	CCHEM	CLINICAL CHEMISTRY - POST WEANING PERIOD - F1 GENERATION	K	K	56	Day 56	4	453	6.11	6.11		mmol/L		4	6.11				ABS	ABS	P	Com	P	Par	54	42	.	60	2	2	N	0.01	30	mmol/L
	ABS	F	CCHEM	CLINICAL CHEMISTRY - POST WEANING PERIOD - F1 GENERATION	K	K	56	Day 56	4	462	5.38	5.38		mmol/L		4	5.38				ABS	ABS	P	Com	P	Par	54	42	.	60	2	2	N	0.01	31	mmol/L
	ABS	F	CCHEM	CLINICAL CHEMISTRY - POST WEANING PERIOD - F1 GENERATION	K	K	56	Day 56	4	465	5.36	5.36		mmol/L		4	5.36				ABS	ABS	P	Com	P	Par	54	42	.	60	2	2	N	0.01	32	mmol/L
	ABS	M	CCHEM	CLINICAL CHEMISTRY - POST WEANING PERIOD - F1 GENERATION	K	K	56.1005	Day 56 (Unscheduled)	4	418	.	5.42U	U	mmol/L		4	5.42				ABS	ABS	P	Com	P	Par	54	42	.	60	2	2	N	0.01	16	mmol/L
	ABS	M	CCHEM	CLINICAL CHEMISTRY - POST WEANING PERIOD - F1 GENERATION	K	K	112	Day 112	1	101	5.27	5.27		mmol/L		1	5.27				ABS	ABS	P	Com	P	Par	54	42	.	60	2	2	N	0.01	1	mmol/L
	ABS	M	CCHEM	CLINICAL CHEMISTRY - POST WEANING PERIOD - F1 GENERATION	K	K	112	Day 112	1	104	5.03	5.03		mmol/L		1	5.03				ABS	ABS	P	Com	P	Par	54	42	.	60	2	2	N	0.01	2	mmol/L
	ABS	M	CCHEM	CLINICAL CHEMISTRY - POST WEANING PERIOD - F1 GENERATION	K	K	112	Day 112	1	109	5.03	5.03		mmol/L		1	5.03				ABS	ABS	P	Com	P	Par	54	42	.	60	2	2	N	0.01	3	mmol/L
	ABS	M	CCHEM	CLINICAL CHEMISTRY - POST WEANING PERIOD - F1 GENERATION	K	K	112	Day 112	1	112	4.97	4.97		mmol/L		1	4.97				ABS	ABS	P	Com	P	Par	54	42	.	60	2	2	N	0.01	4	mmol/L
	ABS	F	CCHEM	CLINICAL CHEMISTRY - POST WEANING PERIOD - F1 GENERATION	K	K	112	Day 112	1	152	5.67	5.67		mmol/L		1	5.67				ABS	ABS	P	Com	P	Par	54	42	.	60	2	2	N	0.01	17	mmol/L
	ABS	F	CCHEM	CLINICAL CHEMISTRY - POST WEANING PERIOD - F1 GENERATION	K	K	112	Day 112	1	154	5.02	5.02		mmol/L		1	5.02				ABS	ABS	P	Com	P	Par	54	42	.	60	2	2	N	0.01	18	mmol/L
	ABS	F	CCHEM	CLINICAL CHEMISTRY - POST WEANING PERIOD - F1 GENERATION	K	K	112	Day 112	1	159	5.21	5.21		mmol/L		1	5.21				ABS	ABS	P	Com	P	Par	54	42	.	60	2	2	N	0.01	19	mmol/L
	ABS	F	CCHEM	CLINICAL CHEMISTRY - POST WEANING PERIOD - F1 GENERATION	K	K	112	Day 112	1	162	4.77	4.77		mmol/L		1	4.77				ABS	ABS	P	Com	P	Par	54	42	.	60	2	2	N	0.01	20	mmol/L
	ABS	M	CCHEM	CLINICAL CHEMISTRY - POST WEANING PERIOD - F1 GENERATION	K	K	112	Day 112	2	200	5	5		mmol/L		2	5				ABS	ABS	P	Com	P	Par	54	42	.	60	2	2	N	0.01	5	mmol/L
	ABS	M	CCHEM	CLINICAL CHEMISTRY - POST WEANING PERIOD - F1 GENERATION	K	K	112	Day 112	2	206	4.98	4.98		mmol/L		2	4.98				ABS	ABS	P	Com	P	Par	54	42	.	60	2	2	N	0.01	6	mmol/L
	ABS	M	CCHEM	CLINICAL CHEMISTRY - POST WEANING PERIOD - F1 GENERATION	K	K	112	Day 112	2	210	5.14	5.14		mmol/L		2	5.14				ABS	ABS	P	Com	P	Par	54	42	.	60	2	2	N	0.01	7	mmol/L
	ABS	M	CCHEM	CLINICAL CHEMISTRY - POST WEANING PERIOD - F1 GENERATION	K	K	112	Day 112	2	212	5.11	5.11		mmol/L		2	5.11				ABS	ABS	P	Com	P	Par	54	42	.	60	2	2	N	0.01	8	mmol/L
	ABS	F	CCHEM	CLINICAL CHEMISTRY - POST WEANING PERIOD - F1 GENERATION	K	K	112	Day 112	2	252	4.7	4.7		mmol/L		2	4.7				ABS	ABS	P	Com	P	Par	54	42	.	60	2	2	N	0.01	21	mmol/L
	ABS	F	CCHEM	CLINICAL CHEMISTRY - POST WEANING PERIOD - F1 GENERATION	K	K	112	Day 112	2	255	4.7	4.7		mmol/L		2	4.7				ABS	ABS	P	Com	P	Par	54	42	.	60	2	2	N	0.01	22	mmol/L
	ABS	F	CCHEM	CLINICAL CHEMISTRY - POST WEANING PERIOD - F1 GENERATION	K	K	112	Day 112	2	265	5.42	5.42		mmol/L		2	5.42				ABS	ABS	P	Com	P	Par	54	42	.	60	2	2	N	0.01	23	mmol/L
	ABS	F	CCHEM	CLINICAL CHEMISTRY - POST WEANING PERIOD - F1 GENERATION	K	K	112	Day 112	2	268	5.25	5.25		mmol/L		2	5.25				ABS	ABS	P	Com	P	Par	54	42	.	60	2	2	N	0.01	24	mmol/L
	ABS	M	CCHEM	CLINICAL CHEMISTRY - POST WEANING PERIOD - F1 GENERATION	K	K	112	Day 112	3	301	4.72	4.72		mmol/L		3	4.72				ABS	ABS	P	Com	P	Par	54	42	.	60	2	2	N	0.01	9	mmol/L
	ABS	M	CCHEM	CLINICAL CHEMISTRY - POST WEANING PERIOD - F1 GENERATION	K	K	112	Day 112	3	309	4.88	4.88		mmol/L		3	4.88				ABS	ABS	P	Com	P	Par	54	42	.	60	2	2	N	0.01	10	mmol/L
	ABS	M	CCHEM	CLINICAL CHEMISTRY - POST WEANING PERIOD - F1 GENERATION	K	K	112	Day 112	3	313	4.89	4.89		mmol/L		3	4.89				ABS	ABS	P	Com	P	Par	54	42	.	60	2	2	N	0.01	11	mmol/L
	ABS	M	CCHEM	CLINICAL CHEMISTRY - POST WEANING PERIOD - F1 GENERATION	K	K	112	Day 112	3	316	4.97	4.97		mmol/L		3	4.97				ABS	ABS	P	Com	P	Par	54	42	.	60	2	2	N	0.01	12	mmol/L
	ABS	F	CCHEM	CLINICAL CHEMISTRY - POST WEANING PERIOD - F1 GENERATION	K	K	112	Day 112	3	350	4.99	4.99		mmol/L		3	4.99				ABS	ABS	P	Com	P	Par	54	42	.	60	2	2	N	0.01	25	mmol/L
	ABS	F	CCHEM	CLINICAL CHEMISTRY - POST WEANING PERIOD - F1 GENERATION	K	K	112	Day 112	3	356	4.65	4.65		mmol/L		3	4.65				ABS	ABS	P	Com	P	Par	54	42	.	60	2	2	N	0.01	26	mmol/L
	ABS	F	CCHEM	CLINICAL CHEMISTRY - POST WEANING PERIOD - F1 GENERATION	K	K	112	Day 112	3	358	4.59	4.59		mmol/L		3	4.59				ABS	ABS	P	Com	P	Par	54	42	.	60	2	2	N	0.01	27	mmol/L
	ABS	F	CCHEM	CLINICAL CHEMISTRY - POST WEANING PERIOD - F1 GENERATION	K	K	112	Day 112	3	363	4.98	4.98		mmol/L		3	4.98				ABS	ABS	P	Com	P	Par	54	42	.	60	2	2	N	0.01	28	mmol/L
	ABS	M	CCHEM	CLINICAL CHEMISTRY - POST WEANING PERIOD - F1 GENERATION	K	K	112	Day 112	4	405	5.44	5.44		mmol/L		4	5.44				ABS	ABS	P	Com	P	Par	54	42	.	60	2	2	N	0.01	13	mmol/L
	ABS	M	CCHEM	CLINICAL CHEMISTRY - POST WEANING PERIOD - F1 GENERATION	K	K	112	Day 112	4	407	4.93	4.93		mmol/L		4	4.93				ABS	ABS	P	Com	P	Par	54	42	.	60	2	2	N	0.01	14	mmol/L
[truncated: 4,467 more rows]
