# Supplementary material for: Safety of a novel feed ingredient, Algal Oil containing EPA and DHA, in a gestation-lactation-growth feeding study in Beagle dogs
Source: PLoS One. 2019 Jun 3;14(6):e0217794. doi: 10.1371/journal.pone.0217794 (PMC6546231; doi:10.1371/journal.pone.0217794)
Supplement: S7 Table — (XLSX) [file pone.0217794.s007.xlsx]

## Sheet: Sheet1
GROUP	DAY	Mean BW	SEM	Mean-SEM	Mean+SEM
Control	0	10.1033	0.4104	9.6929	10.5137
Low dose AOCED	0	10.3167	0.307318	10.0093	10.624
Mid dose AOCED	0	10.46	0.31	10.15	10.77
High dose AOCED	0	10.49	0.367899	10.1221	10.8579
Control	7	10.18	0.32	9.86	10.5
Low dose AOCED	7	10.22	0.373363	9.8466	10.5934
Mid dose AOCED	7	10.4	0.273861	10.1261	10.6739
High dose AOCED	7	10.46	0.565332	9.8947	11.0253
Control	14	10.4	0.324037	10.076	10.724
Low dose AOCED	14	10.58	0.392938	10.1871	10.9729
Mid dose AOCED	14	10.54	0.299333	10.2407	10.8393
High dose AOCED	14	11.06	0.541849	10.5182	11.6018
Control	21	10.3	0.316228	9.9838	10.6162
Low dose AOCED	21	10.3	0.361939	9.9381	10.6619
Mid dose AOCED	21	10.36	0.314006	10.046	10.674
High dose AOCED	21	10.82	0.476865	10.3431	11.2969
Control	28	10	0.296648	9.7034	10.2966
Low dose AOCED	28	9.92	0.339706	9.5803	10.2597
Mid dose AOCED	28	9.92	0.308869	9.6111	10.2289
High dose AOCED	28	10.52	0.430581	10.0894	10.9506
Control	35	9.74	0.244131	9.4959	9.9841
Low dose AOCED	35	10.12	0.432897	9.6871	10.5529
Mid dose AOCED	35	10.36	0.395727	9.9643	10.7557
High dose AOCED	35	10.58	0.321559	10.2584	10.9016
Control	42	10.3	0.414729	9.8853	10.7147
Low dose AOCED	42	11.14	0.520192	10.6198	11.6602
Mid dose AOCED	42	11.16	0.394462	10.7655	11.5545
High dose AOCED	42	11.62	0.439773	11.1802	12.0598
Control	49	11.34	0.405709	10.9343	11.7457
Low dose AOCED	49	12.12	0.578273	11.5417	12.6983
Mid dose AOCED	49	11.86	0.483322	11.3767	12.3433
High dose AOCED	49	12.96	0.483322	12.4767	13.4433
Control	56	12	0.41833	11.5817	12.4183
Low dose AOCED	56	12.68	0.491325	12.1887	13.1713
Mid dose AOCED	56	12.64	0.65238	11.9876	13.2924
High dose AOCED	56	13.28	0.359722	12.9203	13.6397
Control	63	12.65	0.523609	12.1264	13.1736
Low dose AOCED	63	13.175	0.67992	12.4951	13.8549
Mid dose AOCED	63	12.95	0.55	12.4	13.5
High dose AOCED	63	13.9	0.8	13.1	14.7

## Sheet: Sheet2
BW GENERATION F0, GESTATION
Gestation Days	0	7	14	21	28	35	42	49	56	63
Control	10.1	10.2	10.4	10.3	10	9.7	10.3	11.3	12	12.7
Low dose AOCED	10.3	10.2	10.6	10.3	9.9	10.1	11.1	12.1	12.7	13.2
Mid dose AOCED	10.5	10.4	10.5	10.4	9.9	10.4	11.2	11.9	12.6	13
High dose AOCED	10.5	10.5	11.1	10.8	10.5	10.6	11.6	13	13.3	13.9
