# Supplementary material for: Safety of a novel feed ingredient, Algal Oil containing EPA and DHA, in a gestation-lactation-growth feeding study in Beagle dogs
Source: PLoS One. 2019 Jun 3;14(6):e0217794. doi: 10.1371/journal.pone.0217794 (PMC6546231; doi:10.1371/journal.pone.0217794)
Supplement: S8 Table — (XLSX) [file pone.0217794.s008.xlsx]

## Sheet: Males
Citoxlab North America Study No.: 2016-3002
GENERATION F1, LACT
PUP_SEX	ACTIVITY	PARAMETER	GROUP	L_GROUP	OCCASION	Mean	SEM	Mean-SEM	Mean+SEM
MALE PUPS	PRE	PBW1	1	Group 1: Control	0	228.97	14.076	214.89	243.04
MALE PUPS	PRE	PBW1	2	Group 2: AOCED 0.75%	0	258.88	9.666	249.21	268.54
MALE PUPS	PRE	PBW1	3	Group 3: AOCED 1.5%	0	284.58	8.847	275.74	293.43
MALE PUPS	PRE	PBW1	4	Group 4: AOCED 3.0%	0	230.46	8.516	221.94	238.97
MALE PUPS	PRE	PBW1	1	Group 1: Control	4	320	27.809	292.19	347.81
MALE PUPS	PRE	PBW1	2	Group 2: AOCED 0.75%	4	406.38	25.795	380.58	432.17
MALE PUPS	PRE	PBW1	3	Group 3: AOCED 1.5%	4	415.63	25.971	389.65	441.6
MALE PUPS	PRE	PBW1	4	Group 4: AOCED 3.0%	4	322.71	9.396	313.31	332.1
MALE PUPS	PRE	PBW1	1	Group 1: Control	7	443.4	40.392	403.01	483.79
MALE PUPS	PRE	PBW1	2	Group 2: AOCED 0.75%	7	598	40.462	557.54	638.46
MALE PUPS	PRE	PBW1	3	Group 3: AOCED 1.5%	7	580.33	40.921	539.41	621.25
MALE PUPS	PRE	PBW1	4	Group 4: AOCED 3.0%	7	450.38	29.608	420.77	479.98
MALE PUPS	PRE	PBW1	1	Group 1: Control	10	587.6	50.596	537	638.2
MALE PUPS	PRE	PBW1	2	Group 2: AOCED 0.75%	10	766.75	34.715	732.04	801.46
MALE PUPS	PRE	PBW1	3	Group 3: AOCED 1.5%	10	735.88	39.322	696.55	775.2
MALE PUPS	PRE	PBW1	4	Group 4: AOCED 3.0%	10	590.92	36.149	554.77	627.07
MALE PUPS	PRE	PBW1	1	Group 1: Control	14	784.27	60.134	724.13	844.4
MALE PUPS	PRE	PBW1	2	Group 2: AOCED 0.75%	14	963.25	31.155	932.1	994.4
MALE PUPS	PRE	PBW1	3	Group 3: AOCED 1.5%	14	944.75	50.683	894.07	995.43
MALE PUPS	PRE	PBW1	4	Group 4: AOCED 3.0%	14	790.54	51.958	738.58	842.5
MALE PUPS	PRE	PBW1	1	Group 1: Control	17	925.93	70.635	855.3	996.57
MALE PUPS	PRE	PBW1	2	Group 2: AOCED 0.75%	17	1109	38.116	1070.88	1147.12
MALE PUPS	PRE	PBW1	3	Group 3: AOCED 1.5%	17	1105.33	64.03	1041.3	1169.36
MALE PUPS	PRE	PBW1	4	Group 4: AOCED 3.0%	17	938.54	71.512	867.03	1010.05
MALE PUPS	PRE	PBW1	1	Group 1: Control	21	1127.9	73.737	1054.16	1201.64
MALE PUPS	PRE	PBW1	2	Group 2: AOCED 0.75%	21	1318.13	45.534	1272.59	1363.66
MALE PUPS	PRE	PBW1	3	Group 3: AOCED 1.5%	21	1337.25	55.932	1281.32	1393.18
MALE PUPS	PRE	PBW1	4	Group 4: AOCED 3.0%	21	1124.33	69.825	1054.51	1194.16
MALE PUPS	PRE	PBW1	1	Group 1: Control	24	1260.6	68.275	1192.33	1328.87
MALE PUPS	PRE	PBW1	2	Group 2: AOCED 0.75%	24	1452.63	33.975	1418.65	1486.6
MALE PUPS	PRE	PBW1	3	Group 3: AOCED 1.5%	24	1465.58	79.983	1385.6	1545.57
MALE PUPS	PRE	PBW1	4	Group 4: AOCED 3.0%	24	1249.42	78.7	1170.72	1328.12
MALE PUPS	PRE	PBW1	1	Group 1: Control	27	1368.2	69.925	1298.27	1438.13
MALE PUPS	PRE	PBW1	2	Group 2: AOCED 0.75%	27	1582.75	40.655	1542.09	1623.41
MALE PUPS	PRE	PBW1	3	Group 3: AOCED 1.5%	27	1604.13	74.142	1529.98	1678.27
MALE PUPS	PRE	PBW1	4	Group 4: AOCED 3.0%	27	1382.5	90.182	1292.32	1472.68
MALE PUPS	PRE	PBW1	1	Group 1: Control	30	1487.77	62.234	1425.53	1550
MALE PUPS	PRE	PBW1	2	Group 2: AOCED 0.75%	30	1702.63	44.242	1658.38	1746.87
MALE PUPS	PRE	PBW1	3	Group 3: AOCED 1.5%	30	1738.58	80.527	1658.06	1819.11
MALE PUPS	PRE	PBW1	4	Group 4: AOCED 3.0%	30	1505.17	94.271	1410.9	1599.44
MALE PUPS	PRE	PBW1	1	Group 1: Control	33	1605.17	54.395	1550.77	1659.56
MALE PUPS	PRE	PBW1	2	Group 2: AOCED 0.75%	33	1833.5	51.765	1781.73	1885.27
MALE PUPS	PRE	PBW1	3	Group 3: AOCED 1.5%	33	1886.13	68.695	1817.43	1954.82
MALE PUPS	PRE	PBW1	4	Group 4: AOCED 3.0%	33	1623.71	89.772	1533.94	1713.48
MALE PUPS	PRE	PBW1	1	Group 1: Control	37	1756.73	50.8	1705.93	1807.53
MALE PUPS	PRE	PBW1	2	Group 2: AOCED 0.75%	37	1988.75	44.33	1944.42	2033.08
MALE PUPS	PRE	PBW1	3	Group 3: AOCED 1.5%	37	2071.17	71.832	1999.33	2143
MALE PUPS	PRE	PBW1	4	Group 4: AOCED 3.0%	37	1786.29	97.6	1688.69	1883.89
MALE PUPS	PRE	PBW1	1	Group 1: Control	40	1894.73	56.566	1838.17	1951.3
MALE PUPS	PRE	PBW1	2	Group 2: AOCED 0.75%	40	2151.75	43.756	2107.99	2195.51
MALE PUPS	PRE	PBW1	3	Group 3: AOCED 1.5%	40	2216.5	67.18	2149.32	2283.68
MALE PUPS	PRE	PBW1	4	Group 4: AOCED 3.0%	40	1952.17	75.596	1876.57	2027.76
MALE PUPS	PRE	PBW1	1	Group 1: Control	43	2046.97	60.492	1986.47	2107.46
MALE PUPS	PRE	PBW1	2	Group 2: AOCED 0.75%	43	2307	63.347	2243.65	2370.35
MALE PUPS	PRE	PBW1	3	Group 3: AOCED 1.5%	43	2374.21	65.815	2308.39	2440.02
MALE PUPS	PRE	PBW1	4	Group 4: AOCED 3.0%	43	2103.75	75.355	2028.4	2179.1
MALE PUPS	PRE	PBW1	1	Group 1: Control	47	2273.2	76.557	2196.64	2349.76
MALE PUPS	PRE	PBW1	2	Group 2: AOCED 0.75%	47	2525.38	81.396	2443.98	2606.77
MALE PUPS	PRE	PBW1	3	Group 3: AOCED 1.5%	47	2553.04	42.63	2510.41	2595.67
MALE PUPS	PRE	PBW1	4	Group 4: AOCED 3.0%	47	2347.46	68.914	2278.54	2416.37
MALE PUPS	PRE	PBW1	1	Group 1: Control	50	2481.9	87.279	2394.62	2569.18
MALE PUPS	PRE	PBW1	2	Group 2: AOCED 0.75%	50	2712.5	58.936	2653.56	2771.44
MALE PUPS	PRE	PBW1	3	Group 3: AOCED 1.5%	50	2733.33	18.589	2714.74	2751.92
MALE PUPS	PRE	PBW1	4	Group 4: AOCED 3.0%	50	2511.88	79.942	2431.93	2591.82
MALE PUPS	PRE	PBW1	1	Group 1: Control	53	2673.53	101.279	2572.25	2774.81
MALE PUPS	PRE	PBW1	2	Group 2: AOCED 0.75%	53	2908.13	69.851	2838.27	2977.98
MALE PUPS	PRE	PBW1	3	Group 3: AOCED 1.5%	53	2862.71	45.601	2817.11	2908.31
MALE PUPS	PRE	PBW1	4	Group 4: AOCED 3.0%	53	2695.83	72.211	2623.62	2768.04
MALE PUPS	PRE	PBW1	1	Group 1: Control	56	2747.53	114.057	2633.48	2861.59
MALE PUPS	PRE	PBW1	2	Group 2: AOCED 0.75%	56	2964.63	83.835	2880.79	3048.46
MALE PUPS	PRE	PBW1	3	Group 3: AOCED 1.5%	56	2945.29	14.47	2930.82	2959.76
MALE PUPS	PRE	PBW1	4	Group 4: AOCED 3.0%	56	2728.33	67.066	2661.27	2795.4

## Sheet: Females
Citoxlab North America Study No.: 2016-3002
GENERATION F1, LACT
PUP_SEX	ACTIVITY	PARAMETER	GROUP	L_GROUP	OCCASION	Mean	SEM	Mean-SEM	Mean+SEM
FEMALE PUPS	PRE	PBW1	1	Group 1: Control	0	219.25	15.276	203.97	234.53
FEMALE PUPS	PRE	PBW1	2	Group 2: AOCED 0.75%	0	235.46	10.583	224.88	246.04
FEMALE PUPS	PRE	PBW1	3	Group 3: AOCED 1.5%	0	264.13	24.011	240.11	288.14
FEMALE PUPS	PRE	PBW1	4	Group 4: AOCED 3.0%	0	227.75	9.934	217.82	237.68
FEMALE PUPS	PRE	PBW1	1	Group 1: Control	4	311.75	20.051	291.7	331.8
FEMALE PUPS	PRE	PBW1	2	Group 2: AOCED 0.75%	4	370.71	8.754	361.95	379.46
FEMALE PUPS	PRE	PBW1	3	Group 3: AOCED 1.5%	4	360.5	58.006	302.49	418.51
FEMALE PUPS	PRE	PBW1	4	Group 4: AOCED 3.0%	4	308.13	10.621	297.5	318.75
FEMALE PUPS	PRE	PBW1	1	Group 1: Control	7	431	26.812	404.19	457.81
FEMALE PUPS	PRE	PBW1	2	Group 2: AOCED 0.75%	7	528.63	9.673	518.95	538.3
FEMALE PUPS	PRE	PBW1	3	Group 3: AOCED 1.5%	7	519.25	83.635	435.61	602.89
FEMALE PUPS	PRE	PBW1	4	Group 4: AOCED 3.0%	7	419	24.642	394.36	443.64
FEMALE PUPS	PRE	PBW1	1	Group 1: Control	10	568.38	33.054	535.32	601.43
FEMALE PUPS	PRE	PBW1	2	Group 2: AOCED 0.75%	10	682.67	17.094	665.57	699.76
FEMALE PUPS	PRE	PBW1	3	Group 3: AOCED 1.5%	10	680.38	93.732	586.64	774.11
FEMALE PUPS	PRE	PBW1	4	Group 4: AOCED 3.0%	10	543.75	32.004	511.75	575.75
FEMALE PUPS	PRE	PBW1	1	Group 1: Control	14	748.5	57.694	690.81	806.19
FEMALE PUPS	PRE	PBW1	2	Group 2: AOCED 0.75%	14	874.17	20.867	853.3	895.03
FEMALE PUPS	PRE	PBW1	3	Group 3: AOCED 1.5%	14	904.25	118.069	786.18	1022.32
FEMALE PUPS	PRE	PBW1	4	Group 4: AOCED 3.0%	14	700.38	32.746	667.63	733.12
FEMALE PUPS	PRE	PBW1	1	Group 1: Control	17	884.5	69.819	814.68	954.32
FEMALE PUPS	PRE	PBW1	2	Group 2: AOCED 0.75%	17	1002.63	26.245	976.38	1028.87
FEMALE PUPS	PRE	PBW1	3	Group 3: AOCED 1.5%	17	1035.5	145.087	890.41	1180.59
FEMALE PUPS	PRE	PBW1	4	Group 4: AOCED 3.0%	17	854.25	37.697	816.55	891.95
FEMALE PUPS	PRE	PBW1	1	Group 1: Control	21	1099.63	92.199	1007.43	1191.82
FEMALE PUPS	PRE	PBW1	2	Group 2: AOCED 0.75%	21	1181.21	25.812	1155.4	1207.02
FEMALE PUPS	PRE	PBW1	3	Group 3: AOCED 1.5%	21	1230.88	162.839	1068.04	1393.71
FEMALE PUPS	PRE	PBW1	4	Group 4: AOCED 3.0%	21	1028.13	39.848	988.28	1067.97
FEMALE PUPS	PRE	PBW1	1	Group 1: Control	24	1227	106.45	1120.55	1333.45
FEMALE PUPS	PRE	PBW1	2	Group 2: AOCED 0.75%	24	1325.08	34.786	1290.3	1359.87
FEMALE PUPS	PRE	PBW1	3	Group 3: AOCED 1.5%	24	1386.13	186.75	1199.37	1572.88
FEMALE PUPS	PRE	PBW1	4	Group 4: AOCED 3.0%	24	1154	51.935	1102.06	1205.94
FEMALE PUPS	PRE	PBW1	1	Group 1: Control	27	1329.63	102.299	1227.33	1431.92
FEMALE PUPS	PRE	PBW1	2	Group 2: AOCED 0.75%	27	1450.13	54.281	1395.84	1504.41
FEMALE PUPS	PRE	PBW1	3	Group 3: AOCED 1.5%	27	1506.63	182.641	1323.98	1689.27
FEMALE PUPS	PRE	PBW1	4	Group 4: AOCED 3.0%	27	1283.5	65.776	1217.72	1349.28
FEMALE PUPS	PRE	PBW1	1	Group 1: Control	30	1433.13	98.558	1334.57	1531.68
FEMALE PUPS	PRE	PBW1	2	Group 2: AOCED 0.75%	30	1554.25	51.647	1502.6	1605.9
FEMALE PUPS	PRE	PBW1	3	Group 3: AOCED 1.5%	30	1651.13	203.854	1447.27	1854.98
FEMALE PUPS	PRE	PBW1	4	Group 4: AOCED 3.0%	30	1402.63	72.601	1330.02	1475.23
FEMALE PUPS	PRE	PBW1	1	Group 1: Control	33	1519	81.787	1437.21	1600.79
FEMALE PUPS	PRE	PBW1	2	Group 2: AOCED 0.75%	33	1659.21	60.04	1599.17	1719.25
FEMALE PUPS	PRE	PBW1	3	Group 3: AOCED 1.5%	33	1764.13	205.102	1559.02	1969.23
FEMALE PUPS	PRE	PBW1	4	Group 4: AOCED 3.0%	33	1478.5	64.287	1414.21	1542.79
FEMALE PUPS	PRE	PBW1	1	Group 1: Control	37	1671.5	76.661	1594.84	1748.16
FEMALE PUPS	PRE	PBW1	2	Group 2: AOCED 0.75%	37	1802.79	67.165	1735.63	1869.96
FEMALE PUPS	PRE	PBW1	3	Group 3: AOCED 1.5%	37	1897.63	213.386	1684.24	2111.01
FEMALE PUPS	PRE	PBW1	4	Group 4: AOCED 3.0%	37	1627.75	69.681	1558.07	1697.43
FEMALE PUPS	PRE	PBW1	1	Group 1: Control	40	1801.38	71.566	1729.81	1872.94
FEMALE PUPS	PRE	PBW1	2	Group 2: AOCED 0.75%	40	1930.13	69.095	1861.03	1999.22
FEMALE PUPS	PRE	PBW1	3	Group 3: AOCED 1.5%	40	2025	221.942	1803.06	2246.94
FEMALE PUPS	PRE	PBW1	4	Group 4: AOCED 3.0%	40	1773	61.705	1711.29	1834.71
FEMALE PUPS	PRE	PBW1	1	Group 1: Control	43	1969.88	69.003	1900.87	2038.88
FEMALE PUPS	PRE	PBW1	2	Group 2: AOCED 0.75%	43	2046.71	73.58	1973.13	2120.29
FEMALE PUPS	PRE	PBW1	3	Group 3: AOCED 1.5%	43	2163	235.003	1928	2398
FEMALE PUPS	PRE	PBW1	4	Group 4: AOCED 3.0%	43	1896.63	81.256	1815.37	1977.88
FEMALE PUPS	PRE	PBW1	1	Group 1: Control	47	2192.13	88.34	2103.79	2280.46
FEMALE PUPS	PRE	PBW1	2	Group 2: AOCED 0.75%	47	2215.58	83.009	2132.57	2298.59
FEMALE PUPS	PRE	PBW1	3	Group 3: AOCED 1.5%	47	2329.13	237.324	2091.8	2566.45
FEMALE PUPS	PRE	PBW1	4	Group 4: AOCED 3.0%	47	2105.5	115.949	1989.55	2221.45
FEMALE PUPS	PRE	PBW1	1	Group 1: Control	50	2360.75	85.005	2275.74	2445.76
FEMALE PUPS	PRE	PBW1	2	Group 2: AOCED 0.75%	50	2371.25	81.73	2289.52	2452.98
FEMALE PUPS	PRE	PBW1	3	Group 3: AOCED 1.5%	50	2457.25	252.074	2205.18	2709.32
FEMALE PUPS	PRE	PBW1	4	Group 4: AOCED 3.0%	50	2240.13	134.11	2106.02	2374.23
FEMALE PUPS	PRE	PBW1	1	Group 1: Control	53	2538.25	115.068	2423.18	2653.32
FEMALE PUPS	PRE	PBW1	2	Group 2: AOCED 0.75%	53	2553.38	77.402	2475.97	2630.78
FEMALE PUPS	PRE	PBW1	3	Group 3: AOCED 1.5%	53	2582.63	259.88	2322.74	2842.51
FEMALE PUPS	PRE	PBW1	4	Group 4: AOCED 3.0%	53	2395.38	156.154	2239.22	2551.53
FEMALE PUPS	PRE	PBW1	1	Group 1: Control	56	2679	65.652	2613.35	2744.65
FEMALE PUPS	PRE	PBW1	2	Group 2: AOCED 0.75%	56	2549.92	74.602	2475.31	2624.52
FEMALE PUPS	PRE	PBW1	3	Group 3: AOCED 1.5%	56	2639.13	277.971	2361.15	2917.1
FEMALE PUPS	PRE	PBW1	4	Group 4: AOCED 3.0%	56	2432.38	146.009	2286.37	2578.38

## Sheet: Combined
GROUP	OCCASION	Mean	SEM	Mean-SEM	Mean+SEM
1	0	223.42	12.204	211.21	235.62
2	0	245.63	8.766	236.86	254.39
3	0	276.44	11.465	264.97	287.9
4	0	228.94	8.982	219.96	237.92
1	4	309.8	23.547	286.25	333.35
2	4	383.06	12.118	370.94	395.18
3	4	391.5	38.703	352.8	430.2
4	4	316	10.004	306	326
1	7	428.8	32.861	395.94	461.66
2	7	553.13	15.637	537.49	568.76
3	7	554.19	59.696	494.49	613.88
4	7	436.56	26.986	409.58	463.55
1	10	567.15	40.754	526.4	607.9
2	10	713	14.569	698.43	727.57
3	10	710.56	63.665	646.9	774.23
4	10	567.31	32.878	534.43	600.19
1	14	756.57	52.364	704.2	808.93
2	14	908.63	21.354	887.27	929.98
3	14	925.69	81.56	844.13	1007.25
4	14	748.38	40.021	708.35	788.4
1	17	891.43	62.815	828.62	954.25
2	17	1044.94	25.709	1019.23	1070.65
3	17	1074.81	101.586	973.23	1176.4
4	17	897.19	53.901	843.29	951.09
1	21	1098.9	71.1	1027.8	1170
2	21	1235.25	23.801	1211.45	1259.05
3	21	1290.4	106.26	1184.14	1396.66
4	21	1078	53.32	1024.68	1131.32
1	24	1229.9	72.957	1156.94	1302.86
2	24	1379	24.687	1354.31	1403.69
3	24	1430.38	128.81	1301.57	1559.18
4	24	1207	63.43	1143.57	1270.43
1	27	1332.65	73.633	1259.02	1406.28
2	27	1507.63	40.354	1467.27	1547.98
3	27	1563.63	123.143	1440.48	1686.77
4	27	1335.88	77.049	1258.83	1412.92
1	30	1448.37	67.203	1381.16	1515.57
2	30	1615.13	38.884	1576.24	1654.01
3	30	1703.25	135.426	1567.82	1838.68
4	30	1453.88	81.552	1372.32	1535.43
1	33	1554.62	55.804	1498.81	1610.42
2	33	1730.56	46.68	1683.88	1777.24
3	33	1839.63	130.891	1708.73	1970.52
4	33	1557.19	75.578	1481.61	1632.77
1	37	1705.83	51.414	1654.42	1757.25
2	37	1884.88	54.048	1830.83	1938.92
3	37	2004.44	131.724	1872.71	2136.16
4	37	1713.13	81.268	1631.86	1794.39
1	40	1837.88	53.674	1784.21	1891.56
2	40	2028.44	56.986	1971.45	2085.42
3	40	2143.56	131.158	2012.4	2274.72
4	40	1867.63	64.815	1802.81	1932.44
1	43	1993.97	56.27	1937.7	2050.24
2	43	2163.25	65.415	2097.84	2228.66
3	43	2292.94	134.918	2158.02	2427.86
4	43	2007.31	75.746	1931.57	2083.06
1	47	2213.25	73.485	2139.77	2286.73
2	47	2353	86.336	2266.66	2439.34
3	47	2464.94	126.232	2338.71	2591.17
4	47	2236.88	94.135	2142.74	2331.01
1	50	2401.25	77.693	2323.56	2478.94
2	50	2520.56	72.26	2448.3	2592.82
3	50	2626	122.168	2503.83	2748.17
4	50	2385.19	107.146	2278.04	2492.33
1	53	2585.43	95.568	2489.86	2681
2	53	2709.38	62.449	2646.93	2771.82
3	53	2755.88	126.797	2629.08	2882.67
4	53	2562.88	120.299	2442.58	2683.17
1	56	2686.53	88.764	2597.77	2775.3
2	56	2733.5	73.696	2659.8	2807.2
3	56	2825.75	136.346	2689.4	2962.1
4	56	2594.81	109.948	2484.86	2704.76
